# Supplementary material for: Real-time estimation of wildfire perimeters from curated crowdsourcing
Source: Sci Rep. 2016 Apr 11;6:24206. doi: 10.1038/srep24206 (PMC4827086; doi:10.1038/srep24206)
Supplement: Supplementary Dataset 1 [file srep24206-s3.csv]

Latitude	Longitude	Timestamp
-37.836552	145.260473	2009-Feb-06 00:20:00
-38.108575	145.156958	2009-Feb-06 00:39:00
-37.954004	145.212283	2009-Feb-06 00:40:00
-37.700938	144.575436	2009-Feb-06 04:00:00
-37.795067	145.313632	2009-Feb-06 04:24:00
-37.987426	145.115734	2009-Feb-06 06:00:00
-38.059049	145.125171	2009-Feb-06 06:09:00
-38.057382	145.124073	2009-Feb-06 06:09:00
-38.213267	145.219720	2009-Feb-06 06:26:00
-38.105665	145.155822	2009-Feb-06 06:32:00
-37.687661	144.757312	2009-Feb-06 08:22:00
-37.915460	145.128265	2009-Feb-06 08:28:00
-37.913092	145.125015	2009-Feb-06 08:28:00
-38.287519	144.614343	2009-Feb-06 09:21:00
-37.954485	145.253290	2009-Feb-06 09:32:00
-38.384564	146.254042	2009-Feb-06 10:39:00
-38.545388	145.837769	2009-Feb-06 11:26:00
-38.183399	144.440239	2009-Feb-06 11:48:00
-37.557956	145.110530	2009-Feb-06 11:49:00
-38.441661	146.355197	2009-Feb-06 12:35:00
-37.678938	144.431062	2009-Feb-06 12:52:00
-37.678635	144.430392	2009-Feb-06 12:52:00
-37.174904	147.087460	2009-Feb-06 13:02:00
-38.363996	144.890842	2009-Feb-06 13:31:00
-37.624589	144.948426	2009-Feb-06 14:10:00
-38.237329	146.417693	2009-Feb-06 14:24:00
-36.394755	146.281187	2009-Feb-06 14:26:00
-38.385594	146.251616	2009-Feb-06 15:13:00
-38.159590	145.154110	2009-Feb-06 15:24:00
-37.986849	145.231754	2009-Feb-06 16:27:00
-38.019638	145.192303	2009-Feb-06 16:41:00
-38.019614	145.192509	2009-Feb-06 16:41:00
-38.053378	145.822399	2009-Feb-06 17:05:00
-37.645832	144.922284	2009-Feb-06 17:17:00
-38.055545	145.117385	2009-Feb-06 17:36:00
-38.051696	145.115649	2009-Feb-06 17:36:00
-38.355535	146.190122	2009-Feb-06 18:23:00
-38.183001	146.112395	2009-Feb-06 18:37:00
-38.307915	145.169397	2009-Feb-06 19:03:00
-38.307793	145.183616	2009-Feb-06 19:03:00
-37.646787	144.922778	2009-Feb-06 19:13:00
-38.205167	146.556790	2009-Feb-06 19:18:00
-38.204931	146.556461	2009-Feb-06 19:18:00
-38.321450	146.421356	2009-Feb-06 19:23:00
-38.370123	146.267756	2009-Feb-06 19:46:00
-38.295704	145.175182	2009-Feb-06 19:57:00
-37.952553	145.250673	2009-Feb-06 20:28:00
-37.960335	145.215578	2009-Feb-06 20:31:00
-38.183220	145.074018	2009-Feb-06 20:52:00
-37.787489	145.353198	2009-Feb-06 20:54:00
-38.300036	146.282539	2009-Feb-06 20:55:00
-38.256913	146.339540	2009-Feb-06 20:55:00
-37.775352	145.330362	2009-Feb-06 21:03:00
-38.385202	146.239735	2009-Feb-06 21:14:00
-38.011191	145.086776	2009-Feb-06 21:27:00
-38.010720	145.087198	2009-Feb-06 21:27:00
-37.996615	145.191263	2009-Feb-06 21:27:00
-37.888713	144.650051	2009-Feb-06 21:27:00
-38.381099	144.834562	2009-Feb-06 21:41:00
-38.380809	144.834467	2009-Feb-06 21:41:00
-38.126102	144.663686	2009-Feb-06 21:47:00
-38.093864	147.072053	2009-Feb-06 22:02:00
-37.874046	144.666523	2009-Feb-06 22:17:00
-37.873688	144.666193	2009-Feb-06 22:17:00
-37.734341	144.667286	2009-Feb-06 22:30:00
-37.980566	145.182594	2009-Feb-06 22:42:00
-38.377017	146.188325	2009-Feb-07 00:21:00
-37.661247	144.936931	2009-Feb-07 00:33:00
-37.863450	145.548172	2009-Feb-07 00:44:00
-38.152225	145.190997	2009-Feb-07 01:17:00
-37.748422	145.361068	2009-Feb-07 01:17:00
-36.376812	145.410485	2009-Feb-07 01:21:00
-36.376631	145.410422	2009-Feb-07 01:21:00
-36.441285	145.225201	2009-Feb-07 01:47:00
-38.185702	146.254476	2009-Feb-07 01:53:00
-37.711138	145.113974	2009-Feb-07 01:55:00
-37.686570	144.588876	2009-Feb-07 01:58:00
-36.425465	145.240976	2009-Feb-07 02:09:00
-37.756624	145.359831	2009-Feb-07 03:47:00
-36.390586	145.368975	2009-Feb-07 04:41:00
-37.844421	145.298792	2009-Feb-07 05:07:00
-38.032231	145.263066	2009-Feb-07 05:20:00
-38.112447	145.769037	2009-Feb-07 05:51:00
-37.980144	145.660782	2009-Feb-07 07:18:00
-38.468466	145.182033	2009-Feb-07 07:42:00
-38.371853	146.166461	2009-Feb-07 07:50:00
-38.597323	145.605262	2009-Feb-07 08:17:00
-38.597318	145.603333	2009-Feb-07 08:17:00
-37.656111	145.517950	2009-Feb-07 08:26:00
-37.743403	144.765674	2009-Feb-07 09:10:00
-37.997721	145.275030	2009-Feb-07 10:08:00
-37.869666	145.238299	2009-Feb-07 10:53:00
-38.378010	146.182063	2009-Feb-07 10:57:00
-37.843047	145.449278	2009-Feb-07 11:13:00
-37.691899	145.113532	2009-Feb-07 11:16:00
-38.126570	145.534361	2009-Feb-07 11:17:00
-38.460718	144.905355	2009-Feb-07 11:23:00
-37.984710	145.318158	2009-Feb-07 11:32:00
-37.932460	145.155903	2009-Feb-07 11:43:00
-38.398530	146.227204	2009-Feb-07 11:44:00
-37.290813	145.020967	2009-Feb-07 11:49:00
-37.325098	144.956904	2009-Feb-07 11:50:00
-38.364328	146.177948	2009-Feb-07 11:53:00
-38.447526	145.996254	2009-Feb-07 11:55:00
-37.325307	145.009838	2009-Feb-07 11:56:00
-38.447491	146.020880	2009-Feb-07 11:58:00
-37.657538	145.080758	2009-Feb-07 11:58:00
-38.062945	145.119726	2009-Feb-07 11:59:00
-38.235846	146.378192	2009-Feb-07 12:00:00
-38.244549	146.425280	2009-Feb-07 12:01:00
-38.326553	146.299484	2009-Feb-07 12:10:00
-37.869426	145.277515	2009-Feb-07 12:14:00
-37.347617	145.103940	2009-Feb-07 12:16:00
-37.293603	145.011080	2009-Feb-07 12:16:00
-38.353633	146.253799	2009-Feb-07 12:17:00
-37.896445	145.247032	2009-Feb-07 12:18:00
-37.612677	146.609051	2009-Feb-07 12:18:00
-37.995430	145.181658	2009-Feb-07 12:22:00
-38.213122	145.343376	2009-Feb-07 12:29:00
-38.363790	146.213884	2009-Feb-07 12:31:00
-38.104376	145.128495	2009-Feb-07 12:32:00
-38.181483	146.298170	2009-Feb-07 12:33:00
-38.393684	146.165752	2009-Feb-07 12:34:00
-38.370459	146.262486	2009-Feb-07 12:37:00
-38.175125	146.260863	2009-Feb-07 12:39:00
-38.374349	146.189591	2009-Feb-07 12:40:00
-37.883805	145.612030	2009-Feb-07 12:40:00
-37.411012	145.003810	2009-Feb-07 12:41:00
-38.385521	146.250048	2009-Feb-07 12:42:00
-37.965208	145.224362	2009-Feb-07 12:43:00
-38.239500	146.404957	2009-Feb-07 12:46:00
-38.004096	145.274095	2009-Feb-07 12:46:00
-37.298848	145.053834	2009-Feb-07 12:53:00
-38.405578	146.204395	2009-Feb-07 12:54:00
-38.008852	145.744459	2009-Feb-07 12:59:00
-38.336142	146.294849	2009-Feb-07 13:01:00
-37.860821	144.689548	2009-Feb-07 13:01:00
-38.371329	146.180330	2009-Feb-07 13:03:00
-36.572793	145.960957	2009-Feb-07 13:03:00
-38.037383	145.776687	2009-Feb-07 13:09:00
-38.101800	145.784236	2009-Feb-07 13:10:00
-38.091748	145.268751	2009-Feb-07 13:11:00
-38.091729	145.268717	2009-Feb-07 13:11:00
-37.844252	145.683701	2009-Feb-07 13:11:00
-38.108335	145.794861	2009-Feb-07 13:12:00
-38.367981	146.209889	2009-Feb-07 13:13:00
-38.097953	145.773990	2009-Feb-07 13:16:00
-37.977613	145.206815	2009-Feb-07 13:16:00
-38.057637	145.355242	2009-Feb-07 13:18:00
-38.318472	146.136347	2009-Feb-07 13:19:00
-38.104029	145.128218	2009-Feb-07 13:21:00
-38.082707	145.570059	2009-Feb-07 13:22:00
-37.288479	144.978345	2009-Feb-07 13:22:00
-37.321286	145.713182	2009-Feb-07 13:24:00
-37.292801	144.961264	2009-Feb-07 13:24:00
-38.377072	146.256432	2009-Feb-07 13:28:00
-38.077425	145.786247	2009-Feb-07 13:28:00
-37.598437	144.932483	2009-Feb-07 13:30:00
-37.416475	144.981066	2009-Feb-07 13:30:00
-38.357905	146.252542	2009-Feb-07 13:33:00
-37.883170	145.294262	2009-Feb-07 13:33:00
-38.321745	146.315455	2009-Feb-07 13:41:00
-38.082709	145.570195	2009-Feb-07 13:45:00
-37.996446	145.189627	2009-Feb-07 13:45:00
-38.082709	145.570184	2009-Feb-07 13:50:00
-38.369768	146.161001	2009-Feb-07 13:51:00
-37.884984	144.620994	2009-Feb-07 13:53:00
-37.284747	145.052460	2009-Feb-07 13:54:00
-37.660034	145.087903	2009-Feb-07 13:55:00
-38.312325	146.422126	2009-Feb-07 13:59:00
-37.971082	145.148847	2009-Feb-07 14:02:00
-37.675605	145.006207	2009-Feb-07 14:04:00
-38.076536	145.830122	2009-Feb-07 14:06:00
-38.023753	145.760850	2009-Feb-07 14:07:00
-38.061429	145.453342	2009-Feb-07 14:11:00
-38.072714	145.763171	2009-Feb-07 14:20:00
-38.001709	145.274185	2009-Feb-07 14:20:00
-37.965628	145.224682	2009-Feb-07 14:22:00
-38.169376	145.934851	2009-Feb-07 14:23:00
-38.334750	146.525132	2009-Feb-07 14:24:00
-37.416475	144.981066	2009-Feb-07 14:24:00
-38.363197	146.275701	2009-Feb-07 14:25:00
-37.640410	145.209343	2009-Feb-07 14:28:00
-36.382297	145.408066	2009-Feb-07 14:29:00
-37.962270	145.361561	2009-Feb-07 14:39:00
-38.075568	145.926020	2009-Feb-07 14:40:00
-37.911289	145.351875	2009-Feb-07 14:45:00
-37.868827	145.235272	2009-Feb-07 14:45:00
-37.962270	145.361561	2009-Feb-07 14:50:00
-37.675704	145.005660	2009-Feb-07 14:51:00
-37.381280	145.057352	2009-Feb-07 14:58:00
-37.962270	145.361561	2009-Feb-07 14:59:00
-37.353220	145.463286	2009-Feb-07 14:59:00
-37.008850	144.445162	2009-Feb-07 15:09:00
-38.543713	146.655999	2009-Feb-07 15:12:00
-38.389314	146.242886	2009-Feb-07 15:12:00
-37.416408	145.079823	2009-Feb-07 15:12:00
-38.158255	145.208687	2009-Feb-07 15:13:00
-37.489810	145.158791	2009-Feb-07 15:15:00
-38.059831	145.805459	2009-Feb-07 15:18:00
-38.324075	146.259776	2009-Feb-07 15:19:00
-37.315247	145.064063	2009-Feb-07 15:20:00
-37.699985	144.407517	2009-Feb-07 15:21:00
-37.389445	145.060620	2009-Feb-07 15:23:00
-37.706246	144.601906	2009-Feb-07 15:24:00
-38.082719	145.570286	2009-Feb-07 15:25:00
-37.735254	145.097726	2009-Feb-07 15:25:00
-37.752596	144.777678	2009-Feb-07 15:26:00
-38.368419	146.263331	2009-Feb-07 15:27:00
-37.990549	145.325040	2009-Feb-07 15:32:00
-37.923895	144.569449	2009-Feb-07 15:34:00
-37.990392	145.183923	2009-Feb-07 15:37:00
-38.033490	145.830750	2009-Feb-07 15:41:00
-37.638213	145.195275	2009-Feb-07 15:41:00
-37.890623	145.302346	2009-Feb-07 15:42:00
-37.549298	145.244986	2009-Feb-07 15:42:00
-38.336079	146.319325	2009-Feb-07 15:43:00
-37.165696	144.694380	2009-Feb-07 15:44:00
-37.646133	145.040453	2009-Feb-07 15:45:00
-37.753839	145.353990	2009-Feb-07 15:50:00
-37.512192	145.223771	2009-Feb-07 15:50:00
-38.341132	146.435995	2009-Feb-07 15:53:00
-38.084705	145.173223	2009-Feb-07 15:53:00
-37.491176	145.158554	2009-Feb-07 15:56:00
-37.448994	145.101948	2009-Feb-07 15:56:00
-38.047671	145.831208	2009-Feb-07 16:01:00
-37.576831	145.267508	2009-Feb-07 16:02:00
-38.031590	145.854742	2009-Feb-07 16:05:00
-37.500545	145.216411	2009-Feb-07 16:05:00
-37.937873	145.195810	2009-Feb-07 16:07:00
-37.510410	145.118631	2009-Feb-07 16:07:00
-38.033313	145.225077	2009-Feb-07 16:09:00
-37.950978	145.213016	2009-Feb-07 16:10:00
-37.960078	145.225350	2009-Feb-07 16:12:00
-38.065761	145.877647	2009-Feb-07 16:14:00
-38.024128	145.864998	2009-Feb-07 16:14:00
-37.683769	145.535113	2009-Feb-07 16:14:00
-37.657586	145.402460	2009-Feb-07 16:14:00
-38.035811	145.844888	2009-Feb-07 16:15:00
-38.050590	145.827447	2009-Feb-07 16:17:00
-37.102200	144.423734	2009-Feb-07 16:17:00
-38.576779	146.650377	2009-Feb-07 16:18:00
-37.072699	144.494125	2009-Feb-07 16:19:00
-38.041461	145.303939	2009-Feb-07 16:20:00
-38.034552	145.843381	2009-Feb-07 16:21:00
-37.356418	145.153204	2009-Feb-07 16:22:00
-38.061295	145.813004	2009-Feb-07 16:25:00
-37.600644	145.095722	2009-Feb-07 16:25:00
-38.403916	146.182894	2009-Feb-07 16:27:00
-38.368402	146.272146	2009-Feb-07 16:27:00
-37.610600	145.093894	2009-Feb-07 16:27:00
-38.100723	145.949146	2009-Feb-07 16:29:00
-38.114594	145.947191	2009-Feb-07 16:31:00
-37.651023	145.316136	2009-Feb-07 16:31:00
-37.585806	145.715052	2009-Feb-07 16:31:00
-37.649880	145.320084	2009-Feb-07 16:32:00
-37.010323	144.500311	2009-Feb-07 16:32:00
-37.336977	145.081791	2009-Feb-07 16:34:00
-38.117191	145.932404	2009-Feb-07 16:35:00
-37.934374	145.155514	2009-Feb-07 16:35:00
-38.065049	145.889012	2009-Feb-07 16:36:00
-38.084800	145.298343	2009-Feb-07 16:37:00
-37.093822	144.524962	2009-Feb-07 16:37:00
-38.021642	145.813120	2009-Feb-07 16:38:00
-38.146120	145.996780	2009-Feb-07 16:39:00
-37.654820	145.093149	2009-Feb-07 16:41:00
-38.100470	145.922200	2009-Feb-07 16:42:00
-37.624752	145.110347	2009-Feb-07 16:42:00
-38.097387	145.935999	2009-Feb-07 16:44:00
-37.965337	145.162355	2009-Feb-07 16:45:00
-38.305667	145.185968	2009-Feb-07 16:47:00
-38.029925	145.279698	2009-Feb-07 16:47:00
-37.532099	145.693871	2009-Feb-07 16:47:00
-36.463248	146.225867	2009-Feb-07 16:47:00
-38.058606	145.262887	2009-Feb-07 16:48:00
-38.050024	145.283547	2009-Feb-07 16:48:00
-37.577446	145.284956	2009-Feb-07 16:50:00
-38.079575	145.920705	2009-Feb-07 16:54:00
-38.082245	145.276420	2009-Feb-07 16:57:00
-37.639933	145.240498	2009-Feb-07 17:00:00
-37.497780	145.201059	2009-Feb-07 17:00:00
-38.049582	145.280412	2009-Feb-07 17:04:00
-38.053577	145.283111	2009-Feb-07 17:05:00
-38.063089	145.897226	2009-Feb-07 17:06:00
-37.863547	144.668719	2009-Feb-07 17:06:00
-37.564326	145.278294	2009-Feb-07 17:07:00
-38.060870	145.281424	2009-Feb-07 17:09:00
-37.609223	145.325644	2009-Feb-07 17:09:00
-37.711449	145.477029	2009-Feb-07 17:10:00
-38.083670	145.763739	2009-Feb-07 17:11:00
-37.601598	145.418407	2009-Feb-07 17:12:00
-37.546123	145.668009	2009-Feb-07 17:12:00
-37.600279	145.372411	2009-Feb-07 17:13:00
-38.049582	145.280412	2009-Feb-07 17:14:00
-38.222917	146.437777	2009-Feb-07 17:15:00
-37.642204	145.398664	2009-Feb-07 17:16:00
-38.018816	145.261504	2009-Feb-07 17:17:00
-37.547278	145.276671	2009-Feb-07 17:17:00
-38.049582	145.280412	2009-Feb-07 17:19:00
-37.660529	145.347857	2009-Feb-07 17:22:00
-37.595239	145.310689	2009-Feb-07 17:23:00
-37.632821	145.401257	2009-Feb-07 17:25:00
-37.640029	145.448295	2009-Feb-07 17:26:00
-38.176238	145.964389	2009-Feb-07 17:28:00
-38.066118	145.266289	2009-Feb-07 17:28:00
-37.631045	145.387957	2009-Feb-07 17:28:00
-37.547692	145.271104	2009-Feb-07 17:28:00
-38.027110	145.302971	2009-Feb-07 17:29:00
-37.436331	145.082343	2009-Feb-07 17:29:00
-37.659170	145.368077	2009-Feb-07 17:30:00
-38.363812	145.049292	2009-Feb-07 17:32:00
-38.039937	145.802398	2009-Feb-07 17:32:00
-37.940206	145.210467	2009-Feb-07 17:32:00
-38.043516	145.273625	2009-Feb-07 17:34:00
-37.579513	145.301985	2009-Feb-07 17:35:00
-37.678270	145.424616	2009-Feb-07 17:36:00
-38.323825	146.308914	2009-Feb-07 17:40:00
-37.648083	145.390241	2009-Feb-07 17:40:00
-37.571080	145.259467	2009-Feb-07 17:41:00
-37.640145	145.353227	2009-Feb-07 17:43:00
-37.634185	145.373780	2009-Feb-07 17:44:00
-38.312516	145.186598	2009-Feb-07 17:45:00
-37.520401	145.344593	2009-Feb-07 17:45:00
-37.634218	145.347012	2009-Feb-07 17:47:00
-38.107726	145.290934	2009-Feb-07 17:48:00
-38.073867	145.881810	2009-Feb-07 17:48:00
-38.110746	145.297205	2009-Feb-07 17:49:00
-38.145809	146.309992	2009-Feb-07 17:50:00
-37.654483	145.422376	2009-Feb-07 17:50:00
-37.913938	145.342886	2009-Feb-07 17:51:00
-38.102368	145.284432	2009-Feb-07 17:53:00
-37.961228	145.223376	2009-Feb-07 17:53:00
-37.612742	145.407340	2009-Feb-07 17:53:00
-37.544982	145.254177	2009-Feb-07 17:53:00
-37.505673	145.675245	2009-Feb-07 17:53:00
-37.681907	145.544902	2009-Feb-07 17:58:00
-37.645775	145.384952	2009-Feb-07 18:00:00
-37.590898	145.374496	2009-Feb-07 18:00:00
-37.755727	145.386288	2009-Feb-07 18:01:00
-37.647383	145.453798	2009-Feb-07 18:02:00
-38.555459	146.767327	2009-Feb-07 18:04:00
-38.036755	145.840145	2009-Feb-07 18:05:00
-37.683446	145.431572	2009-Feb-07 18:06:00
-38.192119	145.964632	2009-Feb-07 18:07:00
-37.800693	145.417737	2009-Feb-07 18:07:00
-37.650520	145.381279	2009-Feb-07 18:07:00
-37.459842	145.242082	2009-Feb-07 18:07:00
-36.422911	146.700091	2009-Feb-07 18:09:00
-36.360686	146.689017	2009-Feb-07 18:09:00
-37.626615	145.470852	2009-Feb-07 18:10:00
-37.800715	145.418032	2009-Feb-07 18:11:00
-37.618080	145.357543	2009-Feb-07 18:12:00
-37.615977	145.305110	2009-Feb-07 18:12:00
-38.082029	145.889074	2009-Feb-07 18:13:00
-36.396239	146.691117	2009-Feb-07 18:13:00
-37.348908	145.040451	2009-Feb-07 18:15:00
-37.930466	146.392721	2009-Feb-07 18:16:00
-37.757069	145.386826	2009-Feb-07 18:16:00
-37.372931	145.028308	2009-Feb-07 18:18:00
-38.405578	146.204395	2009-Feb-07 18:19:00
-38.060080	146.626438	2009-Feb-07 18:19:00
-38.051492	145.837576	2009-Feb-07 18:19:00
-37.610186	145.441994	2009-Feb-07 18:19:00
-38.527518	146.658979	2009-Feb-07 18:20:00
-37.938585	146.020809	2009-Feb-07 18:20:00
-37.614929	145.451106	2009-Feb-07 18:20:00
-37.478819	145.248548	2009-Feb-07 18:20:00
-37.540449	145.363606	2009-Feb-07 18:21:00
-38.325037	146.534668	2009-Feb-07 18:22:00
-37.735773	145.383600	2009-Feb-07 18:22:00
-37.628563	145.447491	2009-Feb-07 18:22:00
-38.323651	146.262595	2009-Feb-07 18:23:00
-37.812001	145.655408	2009-Feb-07 18:23:00
-37.628287	145.464982	2009-Feb-07 18:23:00
-37.681477	145.423811	2009-Feb-07 18:25:00
-37.657375	145.410230	2009-Feb-07 18:25:00
-37.607305	145.382647	2009-Feb-07 18:28:00
-37.527589	145.359202	2009-Feb-07 18:28:00
-38.472674	146.639244	2009-Feb-07 18:31:00
-38.398882	145.879146	2009-Feb-07 18:32:00
-37.428406	145.256707	2009-Feb-07 18:32:00
-37.598596	145.432528	2009-Feb-07 18:33:00
-37.511450	145.354181	2009-Feb-07 18:34:00
-37.595026	145.472281	2009-Feb-07 18:36:00
-37.978330	145.945702	2009-Feb-07 18:38:00
-37.915220	145.457684	2009-Feb-07 18:38:00
-37.481545	145.272109	2009-Feb-07 18:38:00
-37.622995	145.356506	2009-Feb-07 18:39:00
-37.599006	145.488069	2009-Feb-07 18:40:00
-37.682400	145.515794	2009-Feb-07 18:41:00
-38.167097	146.410991	2009-Feb-07 18:42:00
-37.606870	145.416302	2009-Feb-07 18:44:00
-37.427043	145.705395	2009-Feb-07 18:44:00
-37.828663	145.675911	2009-Feb-07 18:46:00
-37.530560	145.345387	2009-Feb-07 18:47:00
-37.620965	145.264422	2009-Feb-07 18:48:00
-37.599908	145.445131	2009-Feb-07 18:48:00
-37.509616	145.366859	2009-Feb-07 18:48:00
-38.233384	146.438679	2009-Feb-07 18:49:00
-37.519892	145.362380	2009-Feb-07 18:49:00
-37.311016	145.100516	2009-Feb-07 18:49:00
-37.557080	145.387401	2009-Feb-07 18:50:00
-38.029071	145.300875	2009-Feb-07 18:52:00
-37.523810	145.330678	2009-Feb-07 18:52:00
-38.092139	146.041423	2009-Feb-07 18:53:00
-37.961794	145.934954	2009-Feb-07 18:53:00
-37.833528	145.740664	2009-Feb-07 18:53:00
-37.605294	145.446910	2009-Feb-07 18:53:00
-37.746635	145.374591	2009-Feb-07 18:55:00
-38.062653	145.967212	2009-Feb-07 18:57:00
-38.275795	146.387843	2009-Feb-07 19:01:00
-37.288756	144.994073	2009-Feb-07 19:01:00
-37.754781	145.382335	2009-Feb-07 19:02:00
-38.069472	146.072819	2009-Feb-07 19:03:00
-38.058707	146.020020	2009-Feb-07 19:03:00
-37.755727	145.386288	2009-Feb-07 19:03:00
-37.754509	145.420730	2009-Feb-07 19:04:00
-37.534636	145.359115	2009-Feb-07 19:04:00
-37.508783	145.374378	2009-Feb-07 19:04:00
-37.825402	145.670458	2009-Feb-07 19:05:00
-37.473174	145.238649	2009-Feb-07 19:05:00
-37.431171	145.063273	2009-Feb-07 19:06:00
-37.762518	145.649572	2009-Feb-07 19:07:00
-38.036079	145.766590	2009-Feb-07 19:08:00
-37.510276	145.315684	2009-Feb-07 19:09:00
-38.267731	146.506878	2009-Feb-07 19:10:00
-37.307833	145.117283	2009-Feb-07 19:10:00
-38.541190	146.656183	2009-Feb-07 19:11:00
-38.007576	145.943746	2009-Feb-07 19:11:00
-37.540843	145.316026	2009-Feb-07 19:11:00
-38.011781	145.955430	2009-Feb-07 19:12:00
-37.682400	145.515794	2009-Feb-07 19:12:00
-38.277060	145.957608	2009-Feb-07 19:13:00
-38.044023	145.765283	2009-Feb-07 19:14:00
-37.482692	145.307753	2009-Feb-07 19:14:00
-37.480908	145.229081	2009-Feb-07 19:14:00
-37.539056	145.327871	2009-Feb-07 19:17:00
-37.660990	145.554528	2009-Feb-07 19:18:00
-37.532127	145.465428	2009-Feb-07 19:21:00
-37.533824	145.357119	2009-Feb-07 19:23:00
-37.629983	145.469933	2009-Feb-07 19:24:00
-37.823706	145.653605	2009-Feb-07 19:27:00
-37.569597	145.436850	2009-Feb-07 19:27:00
-37.491076	145.322381	2009-Feb-07 19:28:00
-37.528746	145.392844	2009-Feb-07 19:29:00
-37.160337	144.639154	2009-Feb-07 19:29:00
-37.966744	146.027858	2009-Feb-07 19:31:00
-37.586327	145.510909	2009-Feb-07 19:31:00
-37.479677	145.263342	2009-Feb-07 19:32:00
-37.322542	145.315776	2009-Feb-07 19:32:00
-37.968643	145.903502	2009-Feb-07 19:33:00
-37.721613	145.742777	2009-Feb-07 19:33:00
-37.254815	145.055667	2009-Feb-07 19:34:00
-38.245415	146.384533	2009-Feb-07 19:35:00
-37.465391	145.279910	2009-Feb-07 19:35:00
-37.532053	145.345773	2009-Feb-07 19:37:00
-38.343819	146.430630	2009-Feb-07 19:38:00
-37.470916	145.294201	2009-Feb-07 19:38:00
-36.708428	145.857902	2009-Feb-07 19:38:00
-38.387509	146.781664	2009-Feb-07 19:39:00
-37.373713	145.281667	2009-Feb-07 19:39:00
-38.397503	146.737349	2009-Feb-07 19:40:00
-37.763800	145.359321	2009-Feb-07 19:40:00
-37.463000	145.263706	2009-Feb-07 19:41:00
-37.466004	145.319323	2009-Feb-07 19:42:00
-38.080799	145.845618	2009-Feb-07 19:43:00
-37.469306	145.280114	2009-Feb-07 19:43:00
-37.167529	145.443065	2009-Feb-07 19:43:00
-37.130484	146.454123	2009-Feb-07 19:43:00
-37.506550	145.747389	2009-Feb-07 19:44:00
-37.475276	145.258254	2009-Feb-07 19:44:00
-37.532988	145.425380	2009-Feb-07 19:45:00
-37.501762	145.185647	2009-Feb-07 19:45:00
-37.471570	145.310243	2009-Feb-07 19:46:00
-37.293725	145.003315	2009-Feb-07 19:46:00
-38.372414	146.663703	2009-Feb-07 19:47:00
-37.818231	145.577347	2009-Feb-07 19:47:00
-37.661020	145.537272	2009-Feb-07 19:47:00
-37.502988	145.418906	2009-Feb-07 19:49:00
-37.290397	144.996241	2009-Feb-07 19:49:00
-37.241217	145.053063	2009-Feb-07 19:50:00
-37.030553	144.559942	2009-Feb-07 19:50:00
-38.285450	145.921711	2009-Feb-07 19:52:00
-37.665410	145.334132	2009-Feb-07 19:52:00
-38.110863	145.297795	2009-Feb-07 19:53:00
-37.610713	145.413954	2009-Feb-07 19:54:00
-38.325286	146.666106	2009-Feb-07 19:57:00
-37.531881	145.634729	2009-Feb-07 19:58:00
-37.520181	145.436954	2009-Feb-07 19:58:00
-37.280050	145.653233	2009-Feb-07 19:58:00
-38.093118	145.840965	2009-Feb-07 19:59:00
-37.244123	145.056020	2009-Feb-07 20:00:00
-37.034702	145.144950	2009-Feb-07 20:01:00
-37.472394	145.251660	2009-Feb-07 20:02:00
-38.363105	146.730411	2009-Feb-07 20:03:00
-37.468884	145.747362	2009-Feb-07 20:05:00
-37.963276	145.996882	2009-Feb-07 20:07:00
-37.481096	145.279629	2009-Feb-07 20:07:00
-37.517523	145.416665	2009-Feb-07 20:08:00
-37.275354	145.089379	2009-Feb-07 20:09:00
-37.657173	145.407264	2009-Feb-07 20:11:00
-37.478690	145.317784	2009-Feb-07 20:11:00
-37.723344	145.409354	2009-Feb-07 20:12:00
-37.131409	145.686144	2009-Feb-07 20:15:00
-37.627321	145.506963	2009-Feb-07 20:16:00
-37.374183	145.279951	2009-Feb-07 20:16:00
-38.365753	146.718073	2009-Feb-07 20:17:00
-37.600263	145.467450	2009-Feb-07 20:17:00
-37.108238	144.549529	2009-Feb-07 20:17:00
-37.460192	145.311822	2009-Feb-07 20:18:00
-37.886624	144.662363	2009-Feb-07 20:19:00
-37.274601	145.211269	2009-Feb-07 20:19:00
-37.423486	145.422931	2009-Feb-07 20:20:00
-37.412069	145.718320	2009-Feb-07 20:21:00
-37.508560	145.405654	2009-Feb-07 20:23:00
-37.275192	145.908825	2009-Feb-07 20:23:00
-37.595214	145.487557	2009-Feb-07 20:24:00
-37.516866	145.780574	2009-Feb-07 20:24:00
-38.068673	145.895900	2009-Feb-07 20:26:00
-37.459901	145.321167	2009-Feb-07 20:26:00
-37.373776	145.278605	2009-Feb-07 20:26:00
-37.197089	145.708972	2009-Feb-07 20:26:00
-38.349486	146.714393	2009-Feb-07 20:30:00
-37.988660	145.313923	2009-Feb-07 20:30:00
-37.857464	145.293979	2009-Feb-07 20:30:00
-37.988660	145.313923	2009-Feb-07 20:32:00
-38.090602	145.852784	2009-Feb-07 20:33:00
-37.244205	145.057732	2009-Feb-07 20:33:00
-38.384404	146.735713	2009-Feb-07 20:34:00
-37.555602	145.258638	2009-Feb-07 20:35:00
-37.365382	145.283935	2009-Feb-07 20:35:00
-37.219756	145.131805	2009-Feb-07 20:35:00
-38.443754	146.824088	2009-Feb-07 20:36:00
-37.632011	145.494506	2009-Feb-07 20:37:00
-38.327583	146.732224	2009-Feb-07 20:38:00
-37.413310	145.704852	2009-Feb-07 20:38:00
-38.649391	146.725756	2009-Feb-07 20:40:00
-37.277361	145.119024	2009-Feb-07 20:40:00
-37.320090	145.292527	2009-Feb-07 20:42:00
-37.035816	145.155108	2009-Feb-07 20:42:00
-37.661601	145.372479	2009-Feb-07 20:44:00
-37.604646	145.400489	2009-Feb-07 20:44:00
-37.592306	145.413666	2009-Feb-07 20:44:00
-38.655311	146.729538	2009-Feb-07 20:45:00
-37.657350	145.409029	2009-Feb-07 20:45:00
-37.452522	145.413910	2009-Feb-07 20:45:00
-37.492191	145.320965	2009-Feb-07 20:46:00
-38.052244	145.967347	2009-Feb-07 20:48:00
-37.657586	145.402460	2009-Feb-07 20:49:00
-37.268816	145.165417	2009-Feb-07 20:49:00
-38.095527	145.825873	2009-Feb-07 20:50:00
-37.509511	145.737609	2009-Feb-07 20:51:00
-37.335332	145.340706	2009-Feb-07 20:51:00
-37.495950	145.326062	2009-Feb-07 20:52:00
-37.526381	145.417915	2009-Feb-07 20:54:00
-38.034138	145.880694	2009-Feb-07 20:57:00
-37.327274	145.337475	2009-Feb-07 20:57:00
-37.458193	145.389437	2009-Feb-07 20:59:00
-37.525213	145.325996	2009-Feb-07 21:04:00
-37.517377	145.750964	2009-Feb-07 21:06:00
-38.342886	146.681680	2009-Feb-07 21:08:00
-37.516408	145.316541	2009-Feb-07 21:08:00
-37.243961	145.130429	2009-Feb-07 21:09:00
-38.133308	145.843296	2009-Feb-07 21:10:00
-37.343549	144.497552	2009-Feb-07 21:11:00
-37.640719	145.488289	2009-Feb-07 21:13:00
-37.449072	145.416775	2009-Feb-07 21:13:00
-37.507507	145.370107	2009-Feb-07 21:16:00
-38.083943	145.830950	2009-Feb-07 21:17:00
-38.029163	145.301021	2009-Feb-07 21:17:00
-37.598765	145.487609	2009-Feb-07 21:21:00
-38.034615	145.880584	2009-Feb-07 21:22:00
-37.391822	145.056662	2009-Feb-07 21:23:00
-38.076039	145.763137	2009-Feb-07 21:32:00
-37.525365	145.345751	2009-Feb-07 21:32:00
-38.088418	145.837778	2009-Feb-07 21:40:00
-37.472126	145.328391	2009-Feb-07 21:44:00
-37.427043	145.705395	2009-Feb-07 21:46:00
-37.577579	145.412348	2009-Feb-07 21:48:00
-37.509547	145.415363	2009-Feb-07 21:49:00
-38.318490	146.720956	2009-Feb-07 21:51:00
-37.513426	145.205266	2009-Feb-07 21:51:00
-37.451612	145.748746	2009-Feb-07 21:51:00
-36.592177	145.860568	2009-Feb-07 21:52:00
-37.512723	145.814495	2009-Feb-07 21:53:00
-37.503136	145.068847	2009-Feb-07 21:53:00
-37.571023	145.436322	2009-Feb-07 21:55:00
-37.409467	145.372810	2009-Feb-07 21:55:00
-37.502821	145.314279	2009-Feb-07 21:57:00
-37.562076	145.901801	2009-Feb-07 22:01:00
-38.031810	145.848677	2009-Feb-07 22:02:00
-37.535798	145.274389	2009-Feb-07 22:03:00
-37.520076	145.353562	2009-Feb-07 22:03:00
-37.475605	145.269600	2009-Feb-07 22:03:00
-38.361733	146.758299	2009-Feb-07 22:04:00
-38.073587	146.011487	2009-Feb-07 22:08:00
-37.241457	145.049573	2009-Feb-07 22:09:00
-37.962408	145.954149	2009-Feb-07 22:10:00
-36.541326	146.747049	2009-Feb-07 22:11:00
-37.546128	145.279391	2009-Feb-07 22:12:00
-38.070113	145.909125	2009-Feb-07 22:13:00
-38.292173	146.599464	2009-Feb-07 22:15:00
-38.083670	145.763739	2009-Feb-07 22:18:00
-37.466957	145.264948	2009-Feb-07 22:18:00
-38.172002	145.964437	2009-Feb-07 22:23:00
-37.599908	145.445131	2009-Feb-07 22:23:00
-37.501760	145.418050	2009-Feb-07 22:26:00
-37.484299	145.381864	2009-Feb-07 22:26:00
-37.556294	145.319403	2009-Feb-07 22:27:00
-37.497615	145.180295	2009-Feb-07 22:28:00
-37.502168	145.187436	2009-Feb-07 22:30:00
-37.501121	145.377621	2009-Feb-07 22:35:00
-38.324075	146.259776	2009-Feb-07 22:41:00
-37.301440	145.065151	2009-Feb-07 22:41:00
-37.163868	144.996726	2009-Feb-07 22:42:00
-37.335332	145.340706	2009-Feb-07 22:43:00
-37.476068	145.326098	2009-Feb-07 22:44:00
-37.246085	145.197682	2009-Feb-07 22:48:00
-37.327371	145.288050	2009-Feb-07 22:50:00
-37.511612	145.356780	2009-Feb-07 22:52:00
-38.011462	145.188631	2009-Feb-07 22:56:00
-38.001177	145.191367	2009-Feb-07 22:57:00
-37.380553	145.716959	2009-Feb-07 22:57:00
-37.306027	145.306091	2009-Feb-07 22:57:00
-36.479037	146.634369	2009-Feb-07 22:58:00
-38.054281	145.806484	2009-Feb-07 23:00:00
-37.508462	145.314254	2009-Feb-07 23:01:00
-37.398671	145.718751	2009-Feb-07 23:05:00
-37.354577	145.342812	2009-Feb-07 23:06:00
-38.115474	145.866506	2009-Feb-07 23:07:00
-37.539489	145.373734	2009-Feb-07 23:07:00
-38.072714	145.763171	2009-Feb-07 23:08:00
-37.624751	145.498380	2009-Feb-07 23:09:00
-38.040221	145.799351	2009-Feb-07 23:11:00
-37.653532	145.502199	2009-Feb-07 23:11:00
-37.638941	145.498707	2009-Feb-07 23:11:00
-38.087097	145.831824	2009-Feb-07 23:12:00
-37.971954	146.795709	2009-Feb-07 23:12:00
-38.081148	145.783768	2009-Feb-07 23:16:00
-36.964068	144.686720	2009-Feb-07 23:16:00
-37.559470	145.416128	2009-Feb-07 23:19:00
-37.982766	145.152584	2009-Feb-07 23:22:00
-38.075769	145.787426	2009-Feb-07 23:26:00
-37.888400	144.651050	2009-Feb-07 23:27:00
-37.639366	145.471407	2009-Feb-07 23:28:00
-37.415708	145.448134	2009-Feb-07 23:28:00
-37.668158	145.379365	2009-Feb-07 23:29:00
-36.438626	146.560530	2009-Feb-07 23:32:00
-38.403063	146.647848	2009-Feb-07 23:34:00
-38.083943	145.830950	2009-Feb-07 23:34:00
-37.639366	145.471407	2009-Feb-07 23:37:00
-38.567498	146.650835	2009-Feb-07 23:43:00
-38.098883	145.853522	2009-Feb-07 23:43:00
-38.552994	146.652604	2009-Feb-07 23:45:00
-37.606846	145.490165	2009-Feb-07 23:45:00
-37.426958	145.708278	2009-Feb-07 23:53:00
-38.307011	146.536602	2009-Feb-07 23:54:00
-37.695528	145.416414	2009-Feb-07 23:54:00
-37.596704	145.485035	2009-Feb-07 23:54:00
-37.287240	145.064849	2009-Feb-07 23:55:00
-37.612325	146.027188	2009-Feb-07 23:56:00
-36.535480	146.812689	2009-Feb-07 23:59:00
-37.684778	145.217088	2009-Feb-08 00:00:00
-37.351180	145.986354	2009-Feb-08 00:00:00
-37.555009	145.251418	2009-Feb-08 00:01:00
-37.415708	145.448134	2009-Feb-08 00:05:00
-36.988040	144.706654	2009-Feb-08 00:05:00
-38.536856	146.848565	2009-Feb-08 00:10:00
-37.513787	145.425083	2009-Feb-08 00:11:00
-37.476470	145.236027	2009-Feb-08 00:11:00
-37.642456	145.374926	2009-Feb-08 00:12:00
-38.558803	146.807510	2009-Feb-08 00:14:00
-37.327371	145.288050	2009-Feb-08 00:16:00
-37.632301	145.336878	2009-Feb-08 00:19:00
-38.096080	147.073651	2009-Feb-08 00:20:00
-37.341468	145.714124	2009-Feb-08 00:22:00
-37.944923	146.008149	2009-Feb-08 00:28:00
-37.745726	145.735548	2009-Feb-08 00:30:00
-37.374877	145.713814	2009-Feb-08 00:34:00
-37.646785	145.367951	2009-Feb-08 00:41:00
-38.095658	145.272376	2009-Feb-08 00:42:00
-37.442134	145.092322	2009-Feb-08 00:42:00
-38.096245	145.272431	2009-Feb-08 00:44:00
-37.508560	145.405654	2009-Feb-08 00:44:00
-37.317001	145.340839	2009-Feb-08 00:44:00
-37.586500	145.470926	2009-Feb-08 00:47:00
-36.564826	146.832421	2009-Feb-08 00:47:00
-38.329446	146.528553	2009-Feb-08 01:03:00
-37.453653	145.725547	2009-Feb-08 01:13:00
-37.415936	145.707609	2009-Feb-08 01:24:00
-37.960721	145.939830	2009-Feb-08 01:27:00
-36.588398	146.893061	2009-Feb-08 01:31:00
-37.193501	145.702273	2009-Feb-08 01:34:00
-37.966921	146.027366	2009-Feb-08 01:35:00
-38.238112	145.049149	2009-Feb-08 01:36:00
-38.527551	146.645877	2009-Feb-08 01:37:00
-37.510511	145.354700	2009-Feb-08 01:48:00
-37.650731	145.470029	2009-Feb-08 01:56:00
-37.580134	144.735213	2009-Feb-08 01:56:00
-38.372645	146.681905	2009-Feb-08 01:59:00
-37.654957	145.421413	2009-Feb-08 01:59:00
-37.616632	145.434665	2009-Feb-08 02:09:00
-37.532477	145.355530	2009-Feb-08 02:10:00
-37.251703	145.180793	2009-Feb-08 02:12:00
-37.327371	145.288050	2009-Feb-08 02:18:00
-38.380022	146.667607	2009-Feb-08 02:20:00
-38.363105	146.730411	2009-Feb-08 02:28:00
-37.526968	145.352109	2009-Feb-08 02:32:00
-37.289020	145.066789	2009-Feb-08 02:35:00
-37.551499	145.306164	2009-Feb-08 02:40:00
-37.306076	145.333666	2009-Feb-08 02:52:00
-37.618317	145.470365	2009-Feb-08 02:55:00
-37.703611	145.181508	2009-Feb-08 02:58:00
-36.564826	146.832421	2009-Feb-08 03:05:00
-37.412918	145.706859	2009-Feb-08 03:11:00
-37.529084	145.360391	2009-Feb-08 03:16:00
-37.776289	145.459338	2009-Feb-08 03:23:00
-38.343897	144.732319	2009-Feb-08 03:26:00
-37.695354	145.412901	2009-Feb-08 03:47:00
-36.588398	146.893061	2009-Feb-08 03:47:00
-37.479156	145.305605	2009-Feb-08 03:49:00
-37.683428	145.433591	2009-Feb-08 03:50:00
-37.453653	145.725547	2009-Feb-08 03:52:00
-36.588398	146.893061	2009-Feb-08 03:54:00
-36.592631	146.854899	2009-Feb-08 04:08:00
-37.661167	145.367126	2009-Feb-08 04:30:00
-38.309058	146.543817	2009-Feb-08 04:51:00
-37.890622	145.302300	2009-Feb-08 05:01:00
-38.074021	145.121460	2009-Feb-08 05:17:00
-37.452522	145.413910	2009-Feb-08 05:28:00
-38.378736	144.883237	2009-Feb-08 06:21:00
-37.523864	145.330677	2009-Feb-08 06:30:00
-37.595409	145.474742	2009-Feb-08 06:40:00
-38.378736	144.883237	2009-Feb-08 06:46:00
-37.988660	145.313923	2009-Feb-08 06:50:00
-37.472537	145.253376	2009-Feb-08 07:02:00
-37.585261	145.294958	2009-Feb-08 07:08:00
-38.112447	145.769037	2009-Feb-08 07:14:00
-37.468233	145.314502	2009-Feb-08 07:20:00
-37.395288	145.359606	2009-Feb-08 07:24:00
-37.551038	145.494970	2009-Feb-08 07:32:00
-38.408408	145.533175	2009-Feb-08 07:41:00
-36.847477	144.609532	2009-Feb-08 07:48:00
-36.605466	146.886004	2009-Feb-08 07:53:00
-37.655991	145.380027	2009-Feb-08 08:05:00
-37.604592	145.488624	2009-Feb-08 08:05:00
-37.988660	145.313923	2009-Feb-08 08:11:00
-37.966921	146.027366	2009-Feb-08 08:20:00
-37.606560	145.305143	2009-Feb-08 08:21:00
-38.331258	146.442353	2009-Feb-08 08:26:00
-37.891760	145.304969	2009-Feb-08 08:28:00
-37.606598	145.305278	2009-Feb-08 08:28:00
-38.000923	145.290683	2009-Feb-08 08:30:00
-37.502103	145.369749	2009-Feb-08 08:41:00
-38.327250	146.448665	2009-Feb-08 09:07:00
-37.611323	145.512620	2009-Feb-08 09:08:00
-37.657346	145.408031	2009-Feb-08 09:14:00
-38.118301	145.203070	2009-Feb-08 09:16:00
-38.286664	146.530591	2009-Feb-08 09:18:00
-37.593718	145.484076	2009-Feb-08 09:26:00
-37.630376	145.521997	2009-Feb-08 09:27:00
-38.052244	145.967347	2009-Feb-08 09:35:00
-37.126284	144.617287	2009-Feb-08 09:46:00
-37.613419	145.102738	2009-Feb-08 09:48:00
-37.818988	145.699817	2009-Feb-08 09:53:00
-38.449786	145.234468	2009-Feb-08 09:54:00
-37.586106	145.285493	2009-Feb-08 09:58:00
-38.243622	145.032685	2009-Feb-08 10:01:00
-37.604379	145.112823	2009-Feb-08 10:04:00
-37.657016	145.408945	2009-Feb-08 10:05:00
-37.288756	144.994073	2009-Feb-08 10:07:00
-37.629184	145.498960	2009-Feb-08 10:08:00
-38.348162	146.436067	2009-Feb-08 10:09:00
-37.509290	145.125787	2009-Feb-08 10:15:00
-37.350919	145.022156	2009-Feb-08 10:15:00
-37.642064	145.491299	2009-Feb-08 10:16:00
-37.686657	144.434662	2009-Feb-08 10:23:00
-37.766069	145.677357	2009-Feb-08 10:26:00
-37.634590	145.715606	2009-Feb-08 10:30:00
-38.673836	145.611928	2009-Feb-08 10:34:00
-37.823308	145.413925	2009-Feb-08 10:34:00
-37.452522	145.413910	2009-Feb-08 10:36:00
-37.661803	144.915774	2009-Feb-08 10:48:00
-38.323214	146.448775	2009-Feb-08 10:54:00
-38.011420	145.188245	2009-Feb-08 10:55:00
-37.637408	145.512836	2009-Feb-08 10:58:00
-37.814471	145.679402	2009-Feb-08 11:01:00
-37.416475	144.981066	2009-Feb-08 11:12:00
-37.603018	144.940908	2009-Feb-08 11:16:00
-37.243457	145.054403	2009-Feb-08 11:17:00
-37.656865	145.373444	2009-Feb-08 11:40:00
-36.395107	145.422389	2009-Feb-08 11:40:00
-36.524572	146.866531	2009-Feb-08 11:43:00
-37.564896	145.277839	2009-Feb-08 11:44:00
-37.755193	144.740338	2009-Feb-08 11:48:00
-37.656865	145.373444	2009-Feb-08 11:51:00
-37.620891	145.520270	2009-Feb-08 11:54:00
-38.634311	145.729096	2009-Feb-08 12:03:00
-38.567041	145.767150	2009-Feb-08 12:05:00
-38.113557	145.135754	2009-Feb-08 12:09:00
-36.532892	146.874694	2009-Feb-08 12:10:00
-38.073821	145.763084	2009-Feb-08 12:15:00
-37.398877	145.383331	2009-Feb-08 12:15:00
-37.502168	145.187436	2009-Feb-08 12:18:00
-36.476555	146.857203	2009-Feb-08 12:19:00
-37.600284	145.301796	2009-Feb-08 12:23:00
-37.461848	145.321813	2009-Feb-08 12:24:00
-37.398913	145.026633	2009-Feb-08 12:24:00
-36.479966	146.852509	2009-Feb-08 12:29:00
-38.252956	146.580159	2009-Feb-08 12:30:00
-38.050614	145.115608	2009-Feb-08 12:30:00
-37.960528	145.136796	2009-Feb-08 12:34:00
-37.629632	145.375602	2009-Feb-08 12:36:00
-36.421179	146.754768	2009-Feb-08 12:37:00
-37.496420	145.375234	2009-Feb-08 12:38:00
-37.615215	145.496907	2009-Feb-08 12:40:00
-38.336031	144.981748	2009-Feb-08 12:41:00
-38.335886	144.981672	2009-Feb-08 12:41:00
-37.407975	145.072796	2009-Feb-08 12:42:00
-36.470439	146.854614	2009-Feb-08 12:42:00
-36.468705	146.866605	2009-Feb-08 12:44:00
-37.960721	145.939830	2009-Feb-08 12:47:00
-38.028837	145.789545	2009-Feb-08 12:49:00
-38.022227	145.876272	2009-Feb-08 12:50:00
-36.517375	146.769945	2009-Feb-08 12:50:00
-38.349857	146.534829	2009-Feb-08 12:55:00
-37.586991	145.411864	2009-Feb-08 12:57:00
-37.598765	145.487609	2009-Feb-08 13:03:00
-37.593665	145.373847	2009-Feb-08 13:03:00
-37.963270	145.160414	2009-Feb-08 13:08:00
-37.283974	145.102470	2009-Feb-08 13:10:00
-36.593203	146.858219	2009-Feb-08 13:14:00
-38.102748	145.858092	2009-Feb-08 13:19:00
-37.516738	145.417971	2009-Feb-08 13:30:00
-37.624218	145.498232	2009-Feb-08 13:32:00
-38.553178	146.654003	2009-Feb-08 13:35:00
-37.066010	144.686865	2009-Feb-08 13:35:00
-38.021321	145.097916	2009-Feb-08 13:38:00
-37.514137	145.442681	2009-Feb-08 13:38:00
-37.395497	145.048886	2009-Feb-08 13:51:00
-36.571596	146.984866	2009-Feb-08 13:55:00
-37.629060	145.469692	2009-Feb-08 13:58:00
-37.300855	144.989036	2009-Feb-08 13:58:00
-37.500095	145.672911	2009-Feb-08 14:00:00
-37.030451	144.471201	2009-Feb-08 14:00:00
-38.555989	146.706417	2009-Feb-08 14:03:00
-38.311496	146.475984	2009-Feb-08 14:07:00
-37.636579	145.352750	2009-Feb-08 14:07:00
-37.324808	145.009693	2009-Feb-08 14:07:00
-37.618317	145.470365	2009-Feb-08 14:10:00
-37.579527	145.272497	2009-Feb-08 14:11:00
-37.666621	144.568788	2009-Feb-08 14:18:00
-37.666087	144.569123	2009-Feb-08 14:19:00
-37.634051	145.346630	2009-Feb-08 14:22:00
-37.606083	145.519532	2009-Feb-08 14:24:00
-37.768800	145.177119	2009-Feb-08 14:30:00
-37.570439	145.414843	2009-Feb-08 14:30:00
-37.854030	145.236501	2009-Feb-08 14:37:00
-37.768835	145.178231	2009-Feb-08 14:37:00
-37.566389	145.276355	2009-Feb-08 14:39:00
-37.624577	145.516661	2009-Feb-08 14:41:00
-37.403772	145.015412	2009-Feb-08 15:04:00
-37.303964	145.053127	2009-Feb-08 15:07:00
-38.464725	146.672732	2009-Feb-08 15:11:00
-37.126284	144.617287	2009-Feb-08 15:13:00
-37.942085	145.685588	2009-Feb-08 15:15:00
-37.616162	145.496944	2009-Feb-08 15:18:00
-37.427176	145.064789	2009-Feb-08 15:19:00
-38.331452	146.458667	2009-Feb-08 15:44:00
-38.331362	146.441471	2009-Feb-08 15:46:00
-38.072573	145.763515	2009-Feb-08 15:50:00
-38.330972	146.439129	2009-Feb-08 15:53:00
-37.252023	145.165903	2009-Feb-08 15:54:00
-38.077438	145.843846	2009-Feb-08 16:06:00
-38.323445	146.265709	2009-Feb-08 16:19:00
-38.323214	146.448775	2009-Feb-08 16:22:00
-38.345954	146.109151	2009-Feb-08 16:23:00
-38.380955	146.175447	2009-Feb-08 16:30:00
-38.359156	146.187174	2009-Feb-08 16:34:00
-36.459041	146.875271	2009-Feb-08 16:34:00
-37.554303	145.481116	2009-Feb-08 16:41:00
-37.492118	145.380304	2009-Feb-08 16:44:00
-36.457775	146.863510	2009-Feb-08 16:46:00
-37.617162	145.370661	2009-Feb-08 16:54:00
-37.587315	144.904818	2009-Feb-08 16:57:00
-37.586894	144.904966	2009-Feb-08 17:03:00
-38.375294	146.177732	2009-Feb-08 17:05:00
-38.522664	146.706873	2009-Feb-08 17:20:00
-38.066797	145.272007	2009-Feb-08 17:24:00
-37.642528	145.483878	2009-Feb-08 17:25:00
-37.427164	145.070632	2009-Feb-08 17:27:00
-38.074119	145.878044	2009-Feb-08 17:33:00
-37.216447	145.064935	2009-Feb-08 17:53:00
-37.427447	145.070319	2009-Feb-08 17:58:00
-38.090602	145.852784	2009-Feb-08 18:02:00
-38.382357	146.290451	2009-Feb-08 18:08:00
-37.241512	145.052863	2009-Feb-08 18:09:00
-37.472933	145.282881	2009-Feb-08 18:10:00
-37.988111	145.346981	2009-Feb-08 18:12:00
-37.353969	145.025598	2009-Feb-08 18:13:00
-36.519468	147.072554	2009-Feb-08 18:22:00
-38.378001	146.281083	2009-Feb-08 18:24:00
-36.490978	146.835081	2009-Feb-08 18:24:00
-36.442034	146.889301	2009-Feb-08 18:25:00
-37.645987	144.922393	2009-Feb-08 18:28:00
-37.591020	145.304986	2009-Feb-08 18:30:00
-37.781769	144.771570	2009-Feb-08 18:32:00
-37.316249	145.284917	2009-Feb-08 18:33:00
-37.632301	145.336878	2009-Feb-08 18:39:00
-37.604173	145.396127	2009-Feb-08 18:42:00
-38.066118	145.266289	2009-Feb-08 18:47:00
-37.619362	145.522657	2009-Feb-08 18:55:00
-37.242371	145.055784	2009-Feb-08 19:00:00
-36.430608	146.906799	2009-Feb-08 19:01:00
-37.982554	145.318003	2009-Feb-08 19:02:00
-37.990776	145.351271	2009-Feb-08 19:03:00
-38.090484	145.811004	2009-Feb-08 19:05:00
-37.866322	145.370236	2009-Feb-08 19:07:00
-36.539590	147.054251	2009-Feb-08 19:10:00
-38.200425	146.001677	2009-Feb-08 19:12:00
-37.586106	145.285493	2009-Feb-08 19:12:00
-37.590516	145.283217	2009-Feb-08 19:28:00
-37.494319	145.331199	2009-Feb-08 19:31:00
-36.393136	145.391522	2009-Feb-08 19:45:00
-36.421137	146.900597	2009-Feb-08 19:49:00
-37.640262	145.423753	2009-Feb-08 19:50:00
-37.625253	145.481906	2009-Feb-08 19:52:00
-36.415973	146.892640	2009-Feb-08 19:53:00
-38.333960	146.451474	2009-Feb-08 19:54:00
-37.381231	145.024996	2009-Feb-08 19:54:00
-37.500893	145.184808	2009-Feb-08 19:57:00
-37.484087	145.109158	2009-Feb-08 20:03:00
-37.505710	145.376425	2009-Feb-08 20:08:00
-37.620636	145.510712	2009-Feb-08 20:13:00
-37.629930	145.096652	2009-Feb-08 20:19:00
-37.952553	145.250673	2009-Feb-08 20:23:00
-37.561165	145.229684	2009-Feb-08 20:26:00
-38.164572	145.251746	2009-Feb-08 20:29:00
-37.505457	145.259329	2009-Feb-08 20:31:00
-37.621446	145.510673	2009-Feb-08 20:32:00
-37.484677	145.192914	2009-Feb-08 20:34:00
-37.469491	145.324978	2009-Feb-08 20:36:00
-38.021172	145.887647	2009-Feb-08 20:38:00
-37.486166	145.380648	2009-Feb-08 20:38:00
-37.663468	145.375828	2009-Feb-08 20:39:00
-37.635449	145.376540	2009-Feb-08 20:39:00
-37.653920	145.538103	2009-Feb-08 20:40:00
-36.923673	145.195501	2009-Feb-08 20:40:00
-37.685678	145.568769	2009-Feb-08 20:41:00
-38.345472	146.471872	2009-Feb-08 20:44:00
-37.345636	145.020940	2009-Feb-08 20:46:00
-38.067083	145.270621	2009-Feb-08 20:48:00
-38.066626	145.270814	2009-Feb-08 20:48:00
-38.136099	146.974062	2009-Feb-08 20:49:00
-37.579432	145.287673	2009-Feb-08 20:49:00
-37.981218	145.112420	2009-Feb-08 20:51:00
-36.382109	145.403443	2009-Feb-08 20:52:00
-37.514118	145.314568	2009-Feb-08 20:56:00
-37.351151	145.026338	2009-Feb-08 20:56:00
-37.457963	145.263155	2009-Feb-08 20:58:00
-37.361045	145.034332	2009-Feb-08 21:00:00
-37.601598	145.418407	2009-Feb-08 21:01:00
-37.604399	145.417600	2009-Feb-08 21:02:00
-37.639366	145.471407	2009-Feb-08 21:08:00
-37.519984	145.341208	2009-Feb-08 21:10:00
-37.468332	145.097819	2009-Feb-08 21:10:00
-37.650384	145.560605	2009-Feb-08 21:13:00
-38.363131	146.278162	2009-Feb-08 21:15:00
-36.574541	146.795684	2009-Feb-08 21:20:00
-37.308100	145.002270	2009-Feb-08 21:22:00
-37.415566	145.076805	2009-Feb-08 21:23:00
-38.078527	145.912671	2009-Feb-08 21:24:00
-37.987390	145.156635	2009-Feb-08 21:31:00
-37.507628	145.368452	2009-Feb-08 21:34:00
-37.478256	145.288210	2009-Feb-08 21:37:00
-38.076536	145.830122	2009-Feb-08 21:39:00
-37.231847	145.286460	2009-Feb-08 21:41:00
-38.061501	145.337808	2009-Feb-08 21:42:00
-37.239489	145.053761	2009-Feb-08 21:47:00
-37.967329	145.171594	2009-Feb-08 21:50:00
-37.250554	145.051379	2009-Feb-08 21:51:00
-37.478814	145.275146	2009-Feb-08 22:00:00
-37.344333	145.610451	2009-Feb-08 22:19:00
-37.776634	144.436379	2009-Feb-08 22:23:00
-37.779273	144.460878	2009-Feb-08 22:26:00
-38.033490	145.830750	2009-Feb-08 22:31:00
-37.478256	145.288210	2009-Feb-08 22:31:00
-37.525644	145.345710	2009-Feb-08 22:35:00
-37.743019	144.535413	2009-Feb-08 22:36:00
-37.638997	145.374389	2009-Feb-08 22:46:00
-37.526381	145.417915	2009-Feb-08 23:05:00
-38.289472	146.587004	2009-Feb-08 23:18:00
-37.767476	144.440384	2009-Feb-08 23:22:00
-37.737338	145.398501	2009-Feb-08 23:22:00
-37.594713	145.471755	2009-Feb-08 23:28:00
-36.567661	146.816970	2009-Feb-08 23:40:00
-37.381374	145.074640	2009-Feb-08 23:50:00
