# Supplementary material for: Real-time estimation of wildfire perimeters from curated crowdsourcing
Source: Sci Rep. 2016 Apr 11;6:24206. doi: 10.1038/srep24206 (PMC4827086; doi:10.1038/srep24206)
Supplement: Supplementary Dataset 2 [file srep24206-s4.csv]

Latitude	Longitude	Timestamp
-37.707541	144.601717	2014-Feb-09 03:22:00
-37.666328	144.617555	2014-Feb-09 05:37:00
-37.709646	144.734542	2014-Feb-09 05:42:00
-37.646447	144.921904	2014-Feb-09 08:55:00
-37.709118	144.736113	2014-Feb-09 10:19:00
-37.522309	144.627089	2014-Feb-09 11:13:00
-37.542610	144.633247	2014-Feb-09 11:32:00
-37.643336	144.951152	2014-Feb-09 11:43:00
-37.554600	144.878523	2014-Feb-09 11:43:00
-37.648339	144.990468	2014-Feb-09 11:48:00
-37.582119	144.942957	2014-Feb-09 11:48:00
-37.558743	144.887915	2014-Feb-09 11:53:00
-37.783732	145.212329	2014-Feb-09 11:55:00
-37.558366	144.876922	2014-Feb-09 11:55:00
-37.573018	144.904065	2014-Feb-09 11:57:00
-37.554745	144.878066	2014-Feb-09 12:00:00
-37.570094	144.903875	2014-Feb-09 12:01:00
-37.565428	144.691518	2014-Feb-09 12:01:00
-37.555373	144.878399	2014-Feb-09 12:06:00
-37.760770	145.192312	2014-Feb-09 12:07:00
-37.569428	144.892277	2014-Feb-09 12:07:00
-37.755565	145.189624	2014-Feb-09 12:09:00
-37.579259	144.908895	2014-Feb-09 12:10:00
-37.767952	145.184622	2014-Feb-09 12:11:00
-37.757202	145.190004	2014-Feb-09 12:13:00
-37.548776	144.723147	2014-Feb-09 12:15:00
-37.710541	145.193205	2014-Feb-09 12:19:00
-37.526290	144.657649	2014-Feb-09 12:19:00
-37.759723	145.189273	2014-Feb-09 12:22:00
-37.757076	145.193503	2014-Feb-09 12:22:00
-37.688811	145.234150	2014-Feb-09 12:24:00
-37.580898	144.903765	2014-Feb-09 12:24:00
-37.749985	145.175482	2014-Feb-09 12:25:00
-37.595088	144.913752	2014-Feb-09 12:25:00
-37.615219	144.934613	2014-Feb-09 12:27:00
-37.704996	145.107450	2014-Feb-09 12:28:00
-37.663459	144.914606	2014-Feb-09 12:28:00
-37.575706	144.917453	2014-Feb-09 12:30:00
-37.652106	145.029460	2014-Feb-09 12:32:00
-37.577551	144.904108	2014-Feb-09 12:32:00
-37.700402	144.842695	2014-Feb-09 12:42:00
-37.521976	144.638346	2014-Feb-09 12:50:00
-37.574403	144.902882	2014-Feb-09 12:51:00
-37.669999	145.266728	2014-Feb-09 12:52:00
-37.540221	144.644040	2014-Feb-09 12:54:00
-37.494470	144.609105	2014-Feb-09 12:54:00
-37.508546	144.927579	2014-Feb-09 12:55:00
-37.626757	145.033892	2014-Feb-09 12:58:00
-37.520061	144.685869	2014-Feb-09 12:58:00
-37.714513	144.981467	2014-Feb-09 13:10:00
-37.701116	144.835416	2014-Feb-09 13:10:00
-37.648579	145.064078	2014-Feb-09 13:18:00
-37.534201	144.660762	2014-Feb-09 13:23:00
-37.646416	144.923175	2014-Feb-09 13:25:00
-37.581914	144.904178	2014-Feb-09 13:27:00
-37.567679	144.721552	2014-Feb-09 13:55:00
-37.710126	144.740733	2014-Feb-09 14:02:00
-37.709383	144.735866	2014-Feb-09 14:02:00
-37.523116	145.027349	2014-Feb-09 14:06:00
-37.489505	144.668638	2014-Feb-09 14:37:00
-37.797262	145.195341	2014-Feb-09 14:42:00
-37.584288	144.901846	2014-Feb-09 14:49:00
-37.560977	144.887874	2014-Feb-09 14:51:00
-37.601151	144.958415	2014-Feb-09 14:56:00
-37.540123	144.644518	2014-Feb-09 14:58:00
-37.554600	144.878523	2014-Feb-09 15:03:00
-37.110496	144.952468	2014-Feb-09 15:05:00
-37.562854	144.886463	2014-Feb-09 15:09:00
-37.524145	144.650837	2014-Feb-09 15:09:00
-37.492708	144.654242	2014-Feb-09 15:12:00
-37.579491	144.889027	2014-Feb-09 15:20:00
-37.699557	144.836890	2014-Feb-09 15:22:00
-37.581301	144.904659	2014-Feb-09 15:43:00
-37.533623	144.670286	2014-Feb-09 15:43:00
-37.519048	144.624002	2014-Feb-09 15:43:00
-37.540123	144.644518	2014-Feb-09 15:54:00
-37.760404	145.189018	2014-Feb-09 15:55:00
-37.520300	144.629359	2014-Feb-09 15:55:00
-37.561666	144.890628	2014-Feb-09 15:57:00
-37.517598	144.622690	2014-Feb-09 15:58:00
-37.513834	144.895347	2014-Feb-09 16:06:00
-37.469422	144.675707	2014-Feb-09 16:14:00
-37.751011	144.826971	2014-Feb-09 16:16:00
-37.477755	144.646851	2014-Feb-09 16:20:00
-37.511851	144.839448	2014-Feb-09 16:27:00
-37.478743	144.864827	2014-Feb-09 16:28:00
-37.514303	144.894372	2014-Feb-09 16:46:00
-37.463616	144.683800	2014-Feb-09 16:46:00
-37.107126	145.091825	2014-Feb-09 16:46:00
-37.162955	145.078114	2014-Feb-09 16:47:00
-37.411687	144.890640	2014-Feb-09 16:51:00
-37.709118	144.736113	2014-Feb-09 16:54:00
-37.554600	144.878523	2014-Feb-09 16:57:00
-37.518571	144.624017	2014-Feb-09 17:03:00
-37.391375	144.859120	2014-Feb-09 17:08:00
-37.380780	144.905589	2014-Feb-09 17:40:00
-37.502960	144.692019	2014-Feb-09 17:45:00
-37.566062	144.876432	2014-Feb-09 17:50:00
-37.097275	145.082362	2014-Feb-09 17:57:00
-37.346864	144.662571	2014-Feb-09 18:22:00
-37.514554	144.671173	2014-Feb-09 18:28:00
-37.579491	144.889027	2014-Feb-09 18:34:00
-37.558290	144.891278	2014-Feb-09 18:36:00
-37.436785	144.883991	2014-Feb-09 19:05:00
-37.555609	144.893052	2014-Feb-09 19:07:00
-37.534927	144.861053	2014-Feb-09 19:11:00
-37.585035	144.925222	2014-Feb-09 19:16:00
-37.506029	144.896856	2014-Feb-09 19:16:00
-37.438698	144.886649	2014-Feb-09 19:16:00
-37.426896	144.863849	2014-Feb-09 19:24:00
-37.521244	144.637758	2014-Feb-09 19:46:00
-37.426377	144.925225	2014-Feb-09 19:59:00
-37.473637	144.973005	2014-Feb-09 20:03:00
-37.556848	144.921272	2014-Feb-09 20:06:00
-37.693296	144.541461	2014-Feb-09 20:08:00
-37.496150	144.682965	2014-Feb-09 20:12:00
-37.459823	144.799331	2014-Feb-09 20:18:00
-37.416917	144.744377	2014-Feb-09 20:20:00
-37.414461	144.746981	2014-Feb-09 20:20:00
-37.253075	144.971299	2014-Feb-09 20:21:00
-37.204385	145.044421	2014-Feb-09 20:37:00
-37.399059	144.950966	2014-Feb-09 20:42:00
-37.298641	144.911649	2014-Feb-09 20:42:00
-37.539113	144.649020	2014-Feb-09 20:44:00
-37.232695	145.001354	2014-Feb-09 20:44:00
-37.286374	144.864626	2014-Feb-09 20:50:00
-37.520833	144.630315	2014-Feb-09 20:57:00
-37.499197	144.637118	2014-Feb-09 21:11:00
-37.490513	144.671298	2014-Feb-09 21:20:00
-37.540221	144.644040	2014-Feb-09 21:21:00
-37.497253	144.674889	2014-Feb-09 21:33:00
-37.292585	144.886323	2014-Feb-09 21:45:00
-37.501362	144.635840	2014-Feb-09 21:48:00
-37.391505	144.862302	2014-Feb-09 21:48:00
-37.574210	144.902707	2014-Feb-09 21:49:00
-37.538761	144.644018	2014-Feb-09 21:52:00
-37.477347	144.674500	2014-Feb-09 21:53:00
-37.480207	144.865589	2014-Feb-09 22:03:00
-37.540333	144.647805	2014-Feb-09 22:15:00
-37.506029	144.896856	2014-Feb-09 22:20:00
-37.260463	144.899873	2014-Feb-09 22:37:00
-37.495840	144.626525	2014-Feb-09 22:38:00
-37.465142	144.679819	2014-Feb-09 22:44:00
-37.435125	144.937913	2014-Feb-09 22:46:00
-37.582981	144.906888	2014-Feb-09 22:47:00
-37.555133	144.892646	2014-Feb-09 22:59:00
-37.340331	144.832454	2014-Feb-09 23:01:00
-37.463706	144.925799	2014-Feb-09 23:20:00
-37.547902	144.879403	2014-Feb-09 23:36:00
-37.363535	144.924755	2014-Feb-09 23:39:00
-37.562218	144.890726	2014-Feb-10 00:01:00
-37.533205	144.884527	2014-Feb-10 00:21:00
-37.311364	144.846701	2014-Feb-10 00:23:00
-37.533205	144.884527	2014-Feb-10 00:30:00
-37.403502	144.897105	2014-Feb-10 00:49:00
-37.435125	144.937913	2014-Feb-10 01:01:00
-37.514280	144.837239	2014-Feb-10 01:02:00
-37.206972	144.460926	2014-Feb-10 01:45:00
-37.534927	144.861053	2014-Feb-10 02:32:00
-37.760018	145.196156	2014-Feb-10 02:45:00
-37.367450	144.842400	2014-Feb-10 02:57:00
-37.296701	144.895740	2014-Feb-10 04:11:00
-37.535424	144.843758	2014-Feb-10 04:40:00
-37.366815	144.842644	2014-Feb-10 04:55:00
-37.427846	144.851606	2014-Feb-10 06:07:00
-37.409714	144.947976	2014-Feb-10 06:07:00
-37.502570	144.678129	2014-Feb-10 06:25:00
-37.489362	144.674614	2014-Feb-10 06:33:00
-37.392233	144.902469	2014-Feb-10 06:53:00
-37.426267	144.873936	2014-Feb-10 07:20:00
-37.299166	144.917930	2014-Feb-10 07:44:00
-37.501362	144.635840	2014-Feb-10 08:14:00
-37.555609	144.893052	2014-Feb-10 08:15:00
-37.403502	144.897105	2014-Feb-10 08:32:00
-37.468713	144.924032	2014-Feb-10 08:42:00
-37.533785	144.835465	2014-Feb-10 08:53:00
-37.321124	144.924828	2014-Feb-10 09:00:00
-37.095337	145.095204	2014-Feb-10 09:02:00
-37.129615	145.089156	2014-Feb-10 09:11:00
-37.312593	144.862768	2014-Feb-10 09:16:00
-37.254812	144.869588	2014-Feb-10 09:23:00
-37.475673	144.866000	2014-Feb-10 09:26:00
-37.456876	144.868660	2014-Feb-10 09:36:00
-37.716320	145.118449	2014-Feb-10 09:58:00
-37.488296	144.913244	2014-Feb-10 10:03:00
-37.277432	144.866526	2014-Feb-10 10:06:00
-37.411993	144.834796	2014-Feb-10 10:09:00
-37.351042	144.941627	2014-Feb-10 10:15:00
-37.542761	144.648453	2014-Feb-10 10:16:00
-37.494470	144.609105	2014-Feb-10 10:17:00
-37.540221	144.644040	2014-Feb-10 10:18:00
-37.399059	144.950966	2014-Feb-10 10:18:00
-37.648590	144.900899	2014-Feb-10 10:27:00
-37.340583	144.931054	2014-Feb-10 10:34:00
-37.313866	144.857925	2014-Feb-10 10:35:00
-37.259568	144.884540	2014-Feb-10 10:39:00
-37.273145	144.866681	2014-Feb-10 10:50:00
-37.377851	144.948777	2014-Feb-10 10:52:00
-37.390712	144.880837	2014-Feb-10 10:58:00
-37.289426	144.887528	2014-Feb-10 11:03:00
-37.429878	144.993827	2014-Feb-10 11:05:00
-37.394686	144.933227	2014-Feb-10 11:06:00
-37.380750	144.914060	2014-Feb-10 11:06:00
-37.465568	144.672163	2014-Feb-10 11:10:00
-37.409714	144.947976	2014-Feb-10 11:20:00
-37.516240	144.685896	2014-Feb-10 11:23:00
-37.253774	144.870001	2014-Feb-10 11:29:00
-37.362738	144.902568	2014-Feb-10 11:37:00
-37.505202	144.631409	2014-Feb-10 11:39:00
-37.394523	144.939376	2014-Feb-10 11:44:00
-37.702905	144.625537	2014-Feb-10 11:47:00
-37.331497	144.839265	2014-Feb-10 12:12:00
-37.389187	144.866682	2014-Feb-10 12:14:00
-37.294758	144.837000	2014-Feb-10 12:15:00
-37.399059	144.950966	2014-Feb-10 12:22:00
-37.547902	144.879403	2014-Feb-10 12:30:00
-37.495728	144.831543	2014-Feb-10 12:32:00
-37.369596	144.917847	2014-Feb-10 12:46:00
-37.401546	144.894505	2014-Feb-10 12:48:00
-37.320948	144.923524	2014-Feb-10 13:02:00
-37.315870	144.878088	2014-Feb-10 13:07:00
-37.286374	144.864626	2014-Feb-10 13:24:00
-37.493131	144.682063	2014-Feb-10 13:25:00
-37.561974	144.876627	2014-Feb-10 13:28:00
-37.340583	144.931054	2014-Feb-10 13:48:00
-37.332918	144.833660	2014-Feb-10 13:48:00
-37.361599	144.962667	2014-Feb-10 13:50:00
-37.349204	144.924665	2014-Feb-10 13:52:00
-37.227950	144.966664	2014-Feb-10 14:02:00
-37.430737	144.933897	2014-Feb-10 14:11:00
-37.531191	144.834092	2014-Feb-10 14:18:00
-37.369596	144.917847	2014-Feb-10 14:21:00
-37.426896	144.863849	2014-Feb-10 14:23:00
-37.388531	144.905080	2014-Feb-10 14:23:00
-37.277643	144.878745	2014-Feb-10 14:23:00
-37.558290	144.891278	2014-Feb-10 14:27:00
-37.477347	144.674500	2014-Feb-10 14:32:00
-37.311364	144.846701	2014-Feb-10 14:34:00
-37.472548	144.675191	2014-Feb-10 14:35:00
-37.533623	144.670286	2014-Feb-10 14:37:00
-37.309639	144.842023	2014-Feb-10 14:41:00
-37.557034	144.662018	2014-Feb-10 14:42:00
-37.562854	144.886463	2014-Feb-10 14:48:00
-37.402544	144.962270	2014-Feb-10 14:50:00
-37.512289	144.885559	2014-Feb-10 14:59:00
-37.391664	144.905942	2014-Feb-10 14:59:00
-37.428166	144.993884	2014-Feb-10 15:03:00
-37.533623	144.670286	2014-Feb-10 15:17:00
-37.420822	144.958159	2014-Feb-10 15:17:00
-37.482717	144.610362	2014-Feb-10 15:19:00
-37.300271	144.927455	2014-Feb-10 15:20:00
-37.535342	144.902744	2014-Feb-10 15:24:00
-37.574385	144.902430	2014-Feb-10 15:29:00
-37.380750	144.914060	2014-Feb-10 15:30:00
-37.532419	144.858398	2014-Feb-10 15:33:00
-37.558290	144.891278	2014-Feb-10 15:42:00
-37.398914	144.951422	2014-Feb-10 15:49:00
-37.412271	144.835669	2014-Feb-10 15:53:00
-37.368661	144.965062	2014-Feb-10 16:00:00
-37.560294	145.159175	2014-Feb-10 16:03:00
-37.369596	144.917847	2014-Feb-10 16:08:00
-37.483718	145.196138	2014-Feb-10 16:18:00
-37.456876	144.868660	2014-Feb-10 16:18:00
-37.466416	144.947806	2014-Feb-10 16:21:00
-37.395315	144.911612	2014-Feb-10 16:35:00
-37.297832	144.894976	2014-Feb-10 16:40:00
-37.298904	144.917384	2014-Feb-10 16:53:00
-37.371887	144.918947	2014-Feb-10 16:54:00
-37.377922	144.915200	2014-Feb-10 16:56:00
-37.416782	144.948642	2014-Feb-10 16:57:00
-37.104197	145.091280	2014-Feb-10 16:58:00
-37.562841	144.883746	2014-Feb-10 17:02:00
-37.299378	144.921760	2014-Feb-10 17:21:00
-37.435125	144.937913	2014-Feb-10 17:29:00
-37.471672	144.956776	2014-Feb-10 17:32:00
-37.355116	144.833203	2014-Feb-10 17:38:00
-37.503226	144.838441	2014-Feb-10 17:48:00
-37.428076	144.993864	2014-Feb-10 18:09:00
-37.476385	144.956749	2014-Feb-10 18:12:00
-37.292585	144.886323	2014-Feb-10 18:28:00
-37.425448	144.945817	2014-Feb-10 18:29:00
-37.253075	144.971299	2014-Feb-10 19:40:00
-37.363144	144.921458	2014-Feb-10 19:44:00
-37.386767	144.955672	2014-Feb-10 19:58:00
-37.536622	144.834885	2014-Feb-10 20:14:00
-37.435125	144.937913	2014-Feb-10 20:28:00
-37.503388	144.633061	2014-Feb-10 20:31:00
-37.393597	144.909254	2014-Feb-10 20:31:00
-37.361599	144.962667	2014-Feb-10 20:40:00
-37.652513	145.034992	2014-Feb-10 20:44:00
-37.205222	145.035622	2014-Feb-10 20:46:00
-37.519209	144.832809	2014-Feb-10 20:55:00
-37.519980	144.626438	2014-Feb-10 20:57:00
-37.520086	144.831980	2014-Feb-10 21:20:00
-37.369596	144.917847	2014-Feb-10 21:20:00
-37.371887	144.918947	2014-Feb-10 22:01:00
-37.577058	145.195439	2014-Feb-10 22:33:00
-37.264309	144.860976	2014-Feb-10 22:39:00
-37.414668	144.948360	2014-Feb-10 22:45:00
-37.536600	144.882858	2014-Feb-10 23:06:00
-37.397712	144.954358	2014-Feb-10 23:07:00
-37.265056	144.868916	2014-Feb-10 23:42:00
-37.284599	144.877670	2014-Feb-10 23:45:00
-37.501362	144.635840	2014-Feb-10 23:49:00
-37.446936	144.933056	2014-Feb-10 23:51:00
-37.463706	144.925799	2014-Feb-10 23:55:00
-37.540221	144.644040	2014-Feb-11 00:06:00
-37.381711	144.909302	2014-Feb-11 03:04:00
-37.287748	144.880379	2014-Feb-11 03:04:00
-37.349252	145.246054	2014-Feb-11 03:14:00
-37.430737	144.933897	2014-Feb-11 04:30:00
-37.309170	144.893475	2014-Feb-11 04:35:00
-37.703931	144.564541	2014-Feb-11 05:54:00
-37.361599	144.962667	2014-Feb-11 07:30:00
-37.508377	144.893080	2014-Feb-11 07:48:00
-37.367450	144.842400	2014-Feb-11 07:53:00
-37.320948	144.923524	2014-Feb-11 08:20:00
-37.492042	144.640262	2014-Feb-11 08:34:00
-37.293475	144.927968	2014-Feb-11 08:41:00
-37.363535	144.924755	2014-Feb-11 08:45:00
-37.264054	144.858841	2014-Feb-11 09:07:00
-37.354094	144.936791	2014-Feb-11 09:13:00
-37.302976	144.862735	2014-Feb-11 09:32:00
-37.264054	144.858841	2014-Feb-11 09:32:00
-37.430737	144.933897	2014-Feb-11 09:46:00
-37.554190	144.890307	2014-Feb-11 10:03:00
-37.274605	144.923433	2014-Feb-11 10:08:00
-37.522309	144.627089	2014-Feb-11 10:15:00
-37.396523	144.891845	2014-Feb-11 10:58:00
-37.544974	144.879939	2014-Feb-11 11:01:00
-37.489362	144.674614	2014-Feb-11 11:10:00
-37.321486	144.926421	2014-Feb-11 11:31:00
-37.664254	144.557156	2014-Feb-11 12:00:00
-37.664231	144.554742	2014-Feb-11 12:02:00
-37.349689	144.929178	2014-Feb-11 12:11:00
-37.381711	144.909302	2014-Feb-11 12:42:00
-37.363666	144.924537	2014-Feb-11 12:44:00
-37.449216	144.932043	2014-Feb-11 12:56:00
-37.264054	144.858841	2014-Feb-11 12:58:00
-37.479600	144.918936	2014-Feb-11 13:06:00
-37.560133	144.888034	2014-Feb-11 13:17:00
-37.389187	144.866682	2014-Feb-11 13:24:00
-37.554190	144.890307	2014-Feb-11 13:27:00
-37.736775	144.746969	2014-Feb-11 14:30:00
-37.526873	144.659328	2014-Feb-11 15:14:00
-37.543267	144.648991	2014-Feb-11 15:19:00
-37.487802	144.679627	2014-Feb-11 16:05:00
-37.560070	144.876975	2014-Feb-11 16:17:00
-37.533205	144.884527	2014-Feb-11 16:20:00
-37.201810	145.061558	2014-Feb-11 16:31:00
-37.519896	144.628987	2014-Feb-11 16:45:00
-37.492891	144.681776	2014-Feb-11 16:55:00
-37.560133	144.888034	2014-Feb-11 16:58:00
-37.369596	144.917847	2014-Feb-11 17:32:00
-37.264739	144.863817	2014-Feb-11 17:49:00
-37.305415	144.938201	2014-Feb-11 18:13:00
-37.561591	144.733432	2014-Feb-11 18:33:00
-37.633302	144.985445	2014-Feb-11 19:08:00
-37.363535	144.924755	2014-Feb-11 19:08:00
-37.484531	144.519180	2014-Feb-11 19:32:00
-37.342306	144.943017	2014-Feb-11 20:29:00
-37.554528	144.729322	2014-Feb-11 20:53:00
-37.541078	144.730522	2014-Feb-11 21:02:00
-37.389090	144.957134	2014-Feb-11 21:13:00
-37.489379	144.793872	2014-Feb-11 22:20:00
-37.261996	144.908073	2014-Feb-11 22:33:00
-37.581277	144.713608	2014-Feb-11 22:37:00
-37.293552	144.928756	2014-Feb-11 23:15:00
-37.353534	144.961711	2014-Feb-11 23:17:00
-37.363535	144.924755	2014-Feb-12 00:39:00
-37.468086	144.837814	2014-Feb-12 00:56:00
-37.397712	144.954358	2014-Feb-12 02:08:00
-37.309639	144.842023	2014-Feb-12 02:26:00
-37.463706	144.925799	2014-Feb-12 03:34:00
-37.538607	144.651650	2014-Feb-12 03:45:00
-37.525502	144.890165	2014-Feb-12 03:45:00
-37.260463	144.899873	2014-Feb-12 03:45:00
-37.497562	144.683306	2014-Feb-12 04:56:00
-37.363535	144.924755	2014-Feb-12 05:39:00
-37.353534	144.961711	2014-Feb-12 06:59:00
-37.445675	144.859732	2014-Feb-12 07:00:00
-37.363666	144.924537	2014-Feb-12 08:02:00
-37.533205	144.884527	2014-Feb-12 08:43:00
-37.396559	144.921834	2014-Feb-12 09:01:00
-37.427049	144.873812	2014-Feb-12 09:15:00
-37.534476	144.893092	2014-Feb-12 10:17:00
-37.550754	144.889691	2014-Feb-12 10:34:00
-37.300271	144.927455	2014-Feb-12 10:58:00
-37.672571	145.130099	2014-Feb-12 11:13:00
-37.355320	144.935775	2014-Feb-12 11:16:00
-37.368661	144.965062	2014-Feb-12 11:17:00
-37.272135	145.056045	2014-Feb-12 11:53:00
-37.366009	144.963902	2014-Feb-12 12:51:00
-37.540281	144.881577	2014-Feb-12 12:53:00
-37.500094	144.683714	2014-Feb-12 12:53:00
