# Supplementary material for: Real-time estimation of wildfire perimeters from curated crowdsourcing
Source: Sci Rep. 2016 Apr 11;6:24206. doi: 10.1038/srep24206 (PMC4827086; doi:10.1038/srep24206)
Supplement: Supplementary Dataset 3 [file srep24206-s5.zip]

Archive with 16 entries (14 files):
- Australian_Population_Grid_2011.lyr
- apg_2011/dblbnd.adf
- apg_2011/hdr.adf
- apg_2011/log
- apg_2011/metadata.xml
- apg_2011/prj.adf
- apg_2011/sta.adf
- apg_2011/w001001.adf
- apg_2011/w001001x.adf
- apg_2011/
- info/arc.dir
- info/arc0000.dat
- info/arc0000.nit
- info/arc0001.dat
- info/arc0001.nit
- info/
