# Supplementary material for: Real-time estimation of wildfire perimeters from curated crowdsourcing
Source: Sci Rep. 2016 Apr 11;6:24206. doi: 10.1038/srep24206 (PMC4827086; doi:10.1038/srep24206)
Supplement: Supplementary Dataset 3 [file srep24206-s5.zip › apg_2011/log]

201412161547   0     3     0harrbr C:\Public\Brian\Final output Dec 4_2014_rounded3dp\convertnulls\apg_2011_a = CON(C:\Public\Brian\Final output Dec 4_2014_rounded3dp\convertnulls\isnull_2011, ( 0), C:\Public\Brian\Final output Dec 4_2014_rounded3dp\convertnulls\apg_2011)
