# Supplementary material for: Real-time estimation of wildfire perimeters from curated crowdsourcing
Source: Sci Rep. 2016 Apr 11;6:24206. doi: 10.1038/srep24206 (PMC4827086; doi:10.1038/srep24206)
Supplement: Supplementary Dataset 3 [file srep24206-s5.zip › apg_2011/metadata.xml]

<?xml version="1.0" encoding="UTF-8"?>
<metadata xml:lang="en"><Esri><CreaDate>20141216</CreaDate><CreaTime>17394500</CreaTime><ArcGISFormat>1.0</ArcGISFormat><SyncOnce>FALSE</SyncOnce><DataProperties><itemProps><itemName Sync="TRUE">apg_2011</itemName><itemLocation><linkage Sync="TRUE">file://\\corp\absdfs\workgroup\Geography\Work\Environment\Projects\Other\Population Grid\Final output Dec 4_2014_rounded3dp\apg_2011</linkage><protocol Sync="TRUE">Local Area Network</protocol></itemLocation><imsContentType Sync="TRUE">002</imsContentType><nativeExtBox><westBL Sync="TRUE">-3853000.000000</westBL><eastBL Sync="TRUE">2529000.000000</eastBL><southBL Sync="TRUE">-4835000.000000</southBL><northBL Sync="TRUE">-1014000.000000</northBL><exTypeCode Sync="TRUE">1</exTypeCode></nativeExtBox></itemProps><coordRef><type Sync="TRUE">Projected</type><geogcsn Sync="TRUE">GCS_GDA_1994</geogcsn><csUnits Sync="TRUE">Linear Unit: Meter (1.000000)</csUnits><projcsn Sync="TRUE">GDA_1994_Albers</projcsn><peXml Sync="TRUE">&lt;ProjectedCoordinateSystem xsi:type='typens:ProjectedCoordinateSystem' xmlns:xsi='http://www.w3.org/2001/XMLSchema-instance' xmlns:xs='http://www.w3.org/2001/XMLSchema' xmlns:typens='http://www.esri.com/schemas/ArcGIS/10.1'&gt;&lt;WKT&gt;PROJCS[&amp;quot;GDA_1994_Albers&amp;quot;,GEOGCS[&amp;quot;GCS_GDA_1994&amp;quot;,DATUM[&amp;quot;D_GDA_1994&amp;quot;,SPHEROID[&amp;quot;GRS_1980&amp;quot;,6378137.0,298.257222101]],PRIMEM[&amp;quot;Greenwich&amp;quot;,0.0],UNIT[&amp;quot;Degree&amp;quot;,0.0174532925199433]],PROJECTION[&amp;quot;Albers&amp;quot;],PARAMETER[&amp;quot;False_Easting&amp;quot;,0.0],PARAMETER[&amp;quot;False_Northing&amp;quot;,0.0],PARAMETER[&amp;quot;central_meridian&amp;quot;,132.0],PARAMETER[&amp;quot;Standard_Parallel_1&amp;quot;,-18.0],PARAMETER[&amp;quot;Standard_Parallel_2&amp;quot;,-36.0],PARAMETER[&amp;quot;latitude_of_origin&amp;quot;,0.0],UNIT[&amp;quot;Meter&amp;quot;,1.0]]&lt;/WKT&gt;&lt;XOrigin&gt;-20220900&lt;/XOrigin&gt;&lt;YOrigin&gt;-14227600&lt;/YOrigin&gt;&lt;XYScale&gt;222720038.54281932&lt;/XYScale&gt;&lt;ZOrigin&gt;-100000&lt;/ZOrigin&gt;&lt;ZScale&gt;10000&lt;/ZScale&gt;&lt;MOrigin&gt;-100000&lt;/MOrigin&gt;&lt;MScale&gt;10000&lt;/MScale&gt;&lt;XYTolerance&gt;0.001&lt;/XYTolerance&gt;&lt;ZTolerance&gt;0.001&lt;/ZTolerance&gt;&lt;MTolerance&gt;0.001&lt;/MTolerance&gt;&lt;HighPrecision&gt;true&lt;/HighPrecision&gt;&lt;/ProjectedCoordinateSystem&gt;</peXml></coordRef><RasterProperties><General><PixelDepth Sync="TRUE">32</PixelDepth><HasColormap Sync="TRUE">FALSE</HasColormap><CompressionType Sync="TRUE">RLE</CompressionType><NumBands Sync="TRUE">1</NumBands><Format Sync="TRUE">GRID</Format><HasPyramids Sync="TRUE">FALSE</HasPyramids><SourceType Sync="TRUE">continuous</SourceType><PixelType Sync="TRUE">floating point</PixelType><NoDataValue Sync="TRUE">-3.4028235e+038</NoDataValue></General></RasterProperties><copyHistory><copy source="C:\Public\Brian\Final output Dec 4_2014_rounded3dp\apg_2011" dest="\\corp\absdfs\workgroup\Geography\Work\Environment\Projects\Other\Population Grid\Final output Dec 4_2014_rounded3dp\apg_2011" date="20141216" time="17394500"></copy></copyHistory></DataProperties><SyncDate>20141216</SyncDate><SyncTime>16254500</SyncTime><ModDate>20141216</ModDate><ModTime>16254500</ModTime><scaleRange><minScale>150000000</minScale><maxScale>5000</maxScale></scaleRange><ArcGISProfile>ItemDescription</ArcGISProfile></Esri><dataIdInfo><envirDesc Sync="TRUE">Microsoft Windows 7 Version 6.1 (Build 7601) Service Pack 1; Esri ArcGIS 10.2.1.3497</envirDesc><dataLang><languageCode value="eng" Sync="TRUE"/><countryCode value="AUS" Sync="TRUE"/></dataLang><idCitation><resTitle Sync="TRUE">apg_2011</resTitle><presForm><PresFormCd value="005" Sync="TRUE"/></presForm></idCitation><spatRpType><SpatRepTypCd value="002" Sync="TRUE"/></spatRpType><dataExt><geoEle xmlns=""><GeoBndBox esriExtentType="search"><exTypeCode Sync="TRUE">1</exTypeCode><westBL Sync="TRUE">87.525251</westBL><eastBL Sync="TRUE">161.874621</eastBL><northBL Sync="TRUE">-4.922469</northBL><southBL Sync="TRUE">-44.262439</southBL></GeoBndBox></geoEle></dataExt><idPurp>To provide an alternative spatial representation of Australian population with data from the 2011 Australian Population Census.</idPurp><idAbs>&lt;DIV STYLE="text-align:Left;"&gt;&lt;DIV&gt;&lt;P&gt;&lt;SPAN&gt;This file presents the first population grid produced by the Australian Bureau of Statistics. The grid presents Usual Resident Population (URP) data from the 2011 Census of Population and Housing using 1km² grid cells across Australia. The 1km² resolution of the grid also offers a measure of population density for Australia. The data has been modelled from Mesh Block level URP values.&lt;/SPAN&gt;&lt;/P&gt;&lt;/DIV&gt;&lt;/DIV&gt;</idAbs><idCredit>Australian Bureau of Statistics (www.abs.gov.au). The source publication for this file has an ABS catalog number of 1270.0.55.007</idCredit><searchKeys><keyword>population</keyword><keyword>australia</keyword><keyword>2011</keyword></searchKeys></dataIdInfo><mdLang><languageCode value="eng" Sync="TRUE"/><countryCode value="AUS" Sync="TRUE"/></mdLang><mdChar><CharSetCd value="004" Sync="TRUE"/></mdChar><distInfo><distFormat><formatName Sync="TRUE">Raster Dataset</formatName></distFormat></distInfo><mdHrLv><ScopeCd value="005" Sync="TRUE"/></mdHrLv><mdHrLvName Sync="TRUE">dataset</mdHrLvName><refSysInfo><RefSystem><refSysID><identCode code="0" Sync="TRUE"/></refSysID></RefSystem></refSysInfo><spatRepInfo><Georect><cellGeo><CellGeoCd Sync="TRUE" value="002"/></cellGeo><numDims Sync="TRUE">2</numDims><tranParaAv Sync="TRUE">1</tranParaAv><chkPtAv Sync="TRUE">0</chkPtAv><cornerPts><pos Sync="TRUE">-3853000.000000 -4835000.000000</pos></cornerPts><cornerPts><pos Sync="TRUE">-3853000.000000 -1014000.000000</pos></cornerPts><cornerPts><pos Sync="TRUE">2529000.000000 -1014000.000000</pos></cornerPts><cornerPts><pos Sync="TRUE">2529000.000000 -4835000.000000</pos></cornerPts><centerPt><pos Sync="TRUE">-662000.000000 -2924500.000000</pos></centerPt><axisDimension type="002"><dimSize Sync="TRUE">6382</dimSize><dimResol><value Sync="TRUE" uom="Meter">1000.000000</value></dimResol></axisDimension><axisDimension type="001"><dimSize Sync="TRUE">3821</dimSize><dimResol><value Sync="TRUE" uom="Meter">1000.000000</value></dimResol></axisDimension><ptInPixel><PixOrientCd Sync="TRUE" value="001"/></ptInPixel></Georect></spatRepInfo><contInfo><ImgDesc><contentTyp><ContentTypCd Sync="TRUE" value="003"/></contentTyp><covDim><Band><dimDescrp Sync="TRUE">apg_2011_a</dimDescrp><maxVal Sync="TRUE">14747.700195</maxVal><minVal Sync="TRUE">0.000000</minVal><bitsPerVal Sync="TRUE">32</bitsPerVal><valUnit><UOM type="length"/></valUnit></Band></covDim></ImgDesc></contInfo><mdDateSt Sync="TRUE">20141216</mdDateSt></metadata>
