# Supplementary material for: Real-time estimation of wildfire perimeters from curated crowdsourcing
Source: Sci Rep. 2016 Apr 11;6:24206. doi: 10.1038/srep24206 (PMC4827086; doi:10.1038/srep24206)
Supplement: Supplementary Dataset 3 [file srep24206-s5.zip › apg_2011/prj.adf]

Projection    ALBERS
Datum         GDA94
Spheroid      GRS80
Units         METERS
Zunits        NO
Xshift        0.0
Yshift        0.0
Parameters    
 -18  0  0.0 /* 1st standard parallel
 -36  0  0.0 /* 2nd standard parallel
 132  0  0.0 /* central meridian
   0  0  0.0 /* latitude of projection's origin
0.0 /* false easting (meters)
0.0 /* false northing (meters)
