# Supplementary material for: Real-time estimation of wildfire perimeters from curated crowdsourcing
Source: Sci Rep. 2016 Apr 11;6:24206. doi: 10.1038/srep24206 (PMC4827086; doi:10.1038/srep24206)
Supplement: Supplementary Dataset 3 [file srep24206-s5.zip › info/arc0000.dat]

../apg_2011/dblbnd.adf                                                          
