# Supplementary material for: Real-time estimation of wildfire perimeters from curated crowdsourcing
Source: Sci Rep. 2016 Apr 11;6:24206. doi: 10.1038/srep24206 (PMC4827086; doi:10.1038/srep24206)
Supplement: Supplementary Dataset 4 [file srep24206-s6.csv]

Timestamp	Latitude	Longitude	Wind speed (km/h)	Wind direction (Degree)	Temperature (C)
2009-Feb-06 00:00:00	-37.7481	147.1428	3.706	70	16.3
2009-Feb-06 00:00:00	-37.7408	145.0972	7.412	160	18.5
2009-Feb-06 00:00:00	-38.1481	145.1156	7.412	210	18.7
2009-Feb-06 00:00:00	-36.2136	147.5394	7.412	120	25.0
2009-Feb-06 00:00:00	-37.7239	145.4092	9.265	180	17.2
2009-Feb-06 00:00:00	-38.4612	145.3101	9.265	230	17.2
2009-Feb-06 00:00:00	-37.8817	147.5669	9.265	150	18.1
2009-Feb-06 00:00:00	-38.3646	145.1785	9.265	180	18.3
2009-Feb-06 00:00:00	-37.8710	145.2561	9.265	140	18.5
2009-Feb-06 00:00:00	-37.1017	147.6008	11.118	140	19.3
2009-Feb-06 00:00:00	-36.8708	147.2755	12.971	150	15.0
2009-Feb-06 00:00:00	-37.9075	144.1303	12.971	110	17.0
2009-Feb-06 00:00:00	-37.9800	145.0962	12.971	130	18.8
2009-Feb-06 00:00:00	-38.6297	145.8107	14.824	230	18.0
2009-Feb-06 00:00:00	-38.0287	144.4783	14.824	170	18.3
2009-Feb-06 00:00:00	-38.1156	147.1322	14.824	360	18.3
2009-Feb-06 00:00:00	-36.4206	146.3056	14.824	210	28.5
2009-Feb-06 00:00:00	-36.1047	146.5094	14.824	230	30.3
2009-Feb-06 00:00:00	-38.2241	144.3345	16.677	150	17.8
2009-Feb-06 00:00:00	-37.6655	144.8321	16.677	190	18.4
2009-Feb-06 00:00:00	-38.5647	146.7479	20.383	280	18.0
2009-Feb-06 00:00:00	-36.8886	145.1859	20.383	200	19.5
2009-Feb-06 00:00:00	-36.7395	144.3266	20.383	170	20.5
2009-Feb-06 00:00:00	-37.2091	145.8423	20.383	110	21.4
2009-Feb-06 00:00:00	-37.0194	144.5203	22.236	200	18.1
2009-Feb-06 00:00:00	-36.4289	145.3947	22.236	190	22.6
2009-Feb-06 00:00:00	-36.0294	146.0306	22.236	210	29.3
2009-Feb-06 00:00:00	-39.1297	146.4244	24.089	270	16.3
2009-Feb-06 00:00:00	-37.3807	144.9654	27.795	180	15.3
2009-Feb-06 00:30:00	-37.8817	147.5669	5.559	150	17.6
2009-Feb-06 00:30:00	-37.7239	145.4092	7.412	160	16.8
2009-Feb-06 00:30:00	-37.7408	145.0972	7.412	160	18.4
2009-Feb-06 00:30:00	-38.1481	145.1156	7.412	150	18.6
2009-Feb-06 00:30:00	-37.7481	147.1428	9.265	40	15.9
2009-Feb-06 00:30:00	-38.3646	145.1785	9.265	200	17.4
2009-Feb-06 00:30:00	-37.8710	145.2561	9.265	120	18.3
2009-Feb-06 00:30:00	-37.1017	147.6008	9.265	150	18.9
2009-Feb-06 00:30:00	-36.2136	147.5394	9.265	100	25.2
2009-Feb-06 00:30:00	-38.6297	145.8107	11.118	190	17.8
2009-Feb-06 00:30:00	-36.0294	146.0306	11.118	180	28.1
2009-Feb-06 00:30:00	-36.8708	147.2755	12.971	150	15.3
2009-Feb-06 00:30:00	-38.4612	145.3101	12.971	190	16.9
2009-Feb-06 00:30:00	-38.1156	147.1322	12.971	330	17.4
2009-Feb-06 00:30:00	-37.6655	144.8321	12.971	170	18.5
2009-Feb-06 00:30:00	-37.9800	145.0962	12.971	130	18.8
2009-Feb-06 00:30:00	-38.2241	144.3345	14.824	150	17.4
2009-Feb-06 00:30:00	-36.1047	146.5094	14.824	220	29.9
2009-Feb-06 00:30:00	-37.9075	144.1303	16.677	130	16.6
2009-Feb-06 00:30:00	-36.4206	146.3056	16.677	210	27.9
2009-Feb-06 00:30:00	-38.5647	146.7479	18.530	270	17.9
2009-Feb-06 00:30:00	-38.0287	144.4783	18.530	170	18.2
2009-Feb-06 00:30:00	-37.2091	145.8423	18.530	130	20.8
2009-Feb-06 00:30:00	-37.0194	144.5203	20.383	200	17.9
2009-Feb-06 00:30:00	-36.8886	145.1859	20.383	210	19.3
2009-Feb-06 00:30:00	-36.7395	144.3266	20.383	160	19.7
2009-Feb-06 00:30:00	-36.4289	145.3947	20.383	190	21.9
2009-Feb-06 00:30:00	-37.3807	144.9654	25.942	170	15.1
2009-Feb-06 00:30:00	-39.1297	146.4244	27.795	270	16.1
2009-Feb-06 01:00:00	-37.7239	145.4092	0.000	0	16.1
2009-Feb-06 01:00:00	-37.8817	147.5669	0.000	0	16.7
2009-Feb-06 01:00:00	-38.3646	145.1785	5.559	160	17.6
2009-Feb-06 01:00:00	-36.1047	146.5094	5.559	200	28.9
2009-Feb-06 01:00:00	-37.7481	147.1428	7.412	10	15.8
2009-Feb-06 01:00:00	-37.8710	145.2561	9.265	130	18.1
2009-Feb-06 01:00:00	-37.1017	147.6008	9.265	170	18.4
2009-Feb-06 01:00:00	-37.7408	145.0972	9.265	170	18.5
2009-Feb-06 01:00:00	-37.9800	145.0962	9.265	190	18.7
2009-Feb-06 01:00:00	-36.2136	147.5394	9.265	120	24.6
2009-Feb-06 01:00:00	-38.1481	145.1156	11.118	180	18.5
2009-Feb-06 01:00:00	-36.8708	147.2755	12.971	150	15.8
2009-Feb-06 01:00:00	-37.9075	144.1303	12.971	130	16.0
2009-Feb-06 01:00:00	-38.4612	145.3101	12.971	190	17.1
2009-Feb-06 01:00:00	-37.6655	144.8321	12.971	200	18.4
2009-Feb-06 01:00:00	-36.4289	145.3947	12.971	190	21.3
2009-Feb-06 01:00:00	-38.1156	147.1322	14.824	350	17.0
2009-Feb-06 01:00:00	-36.4206	146.3056	14.824	200	27.0
2009-Feb-06 01:00:00	-38.2241	144.3345	16.677	150	16.8
2009-Feb-06 01:00:00	-38.6297	145.8107	16.677	190	17.5
2009-Feb-06 01:00:00	-37.0194	144.5203	16.677	200	17.5
2009-Feb-06 01:00:00	-36.7395	144.3266	16.677	160	19.1
2009-Feb-06 01:00:00	-36.0294	146.0306	16.677	210	27.5
2009-Feb-06 01:00:00	-37.2091	145.8423	18.530	130	20.8
2009-Feb-06 01:00:00	-38.5647	146.7479	20.383	260	17.6
2009-Feb-06 01:00:00	-38.0287	144.4783	20.383	170	18.0
2009-Feb-06 01:00:00	-36.8886	145.1859	20.383	210	19.0
2009-Feb-06 01:00:00	-37.3807	144.9654	24.089	170	15.1
2009-Feb-06 01:00:00	-39.1297	146.4244	25.942	280	15.4
2009-Feb-06 01:30:00	-37.7239	145.4092	0.000	0	15.0
2009-Feb-06 01:30:00	-37.8817	147.5669	5.559	30	16.4
2009-Feb-06 01:30:00	-38.3646	145.1785	7.412	130	17.4
2009-Feb-06 01:30:00	-38.1481	145.1156	7.412	180	18.4
2009-Feb-06 01:30:00	-37.7408	145.0972	7.412	180	18.6
2009-Feb-06 01:30:00	-37.7481	147.1428	9.265	10	15.7
2009-Feb-06 01:30:00	-38.4612	145.3101	9.265	190	17.4
2009-Feb-06 01:30:00	-37.1017	147.6008	9.265	160	18.0
2009-Feb-06 01:30:00	-37.8710	145.2561	9.265	160	18.4
2009-Feb-06 01:30:00	-36.2136	147.5394	9.265	120	24.4
2009-Feb-06 01:30:00	-36.8708	147.2755	11.118	170	15.6
2009-Feb-06 01:30:00	-37.0194	144.5203	11.118	190	16.9
2009-Feb-06 01:30:00	-37.9800	145.0962	11.118	200	18.8
2009-Feb-06 01:30:00	-36.1047	146.5094	11.118	220	26.7
2009-Feb-06 01:30:00	-37.9075	144.1303	12.971	140	15.5
2009-Feb-06 01:30:00	-38.1156	147.1322	12.971	310	16.6
2009-Feb-06 01:30:00	-38.2241	144.3345	14.824	160	16.6
2009-Feb-06 01:30:00	-36.7395	144.3266	14.824	160	18.5
2009-Feb-06 01:30:00	-37.6655	144.8321	14.824	190	18.5
2009-Feb-06 01:30:00	-37.2091	145.8423	14.824	140	20.6
2009-Feb-06 01:30:00	-36.0294	146.0306	14.824	200	26.8
2009-Feb-06 01:30:00	-38.6297	145.8107	16.677	200	17.1
2009-Feb-06 01:30:00	-38.5647	146.7479	16.677	250	17.4
2009-Feb-06 01:30:00	-36.4289	145.3947	16.677	210	20.9
2009-Feb-06 01:30:00	-36.4206	146.3056	16.677	200	26.5
2009-Feb-06 01:30:00	-38.0287	144.4783	18.530	180	17.5
2009-Feb-06 01:30:00	-36.8886	145.1859	20.383	210	18.8
2009-Feb-06 01:30:00	-39.1297	146.4244	22.236	270	15.6
2009-Feb-06 01:30:00	-37.3807	144.9654	24.089	170	14.9
2009-Feb-06 02:00:00	-37.7239	145.4092	0.000	0	15.8
2009-Feb-06 02:00:00	-38.3646	145.1785	5.559	120	17.7
2009-Feb-06 02:00:00	-37.7481	147.1428	7.412	20	15.8
2009-Feb-06 02:00:00	-37.8817	147.5669	7.412	40	16.5
2009-Feb-06 02:00:00	-37.1017	147.6008	7.412	160	17.5
2009-Feb-06 02:00:00	-36.2136	147.5394	7.412	110	24.3
2009-Feb-06 02:00:00	-36.8708	147.2755	9.265	170	15.2
2009-Feb-06 02:00:00	-38.1481	145.1156	9.265	190	17.9
2009-Feb-06 02:00:00	-37.8710	145.2561	9.265	140	18.4
2009-Feb-06 02:00:00	-36.4206	146.3056	9.265	140	24.6
2009-Feb-06 02:00:00	-36.1047	146.5094	9.265	260	26.6
2009-Feb-06 02:00:00	-38.2241	144.3345	11.118	160	16.7
2009-Feb-06 02:00:00	-38.4612	145.3101	11.118	180	17.7
2009-Feb-06 02:00:00	-36.7395	144.3266	11.118	150	18.1
2009-Feb-06 02:00:00	-37.9075	144.1303	12.971	120	15.3
2009-Feb-06 02:00:00	-37.7408	145.0972	12.971	200	18.6
2009-Feb-06 02:00:00	-37.2091	145.8423	12.971	130	20.3
2009-Feb-06 02:00:00	-38.1156	147.1322	14.824	280	16.3
2009-Feb-06 02:00:00	-37.9800	145.0962	14.824	170	18.7
2009-Feb-06 02:00:00	-36.4289	145.3947	14.824	200	20.8
2009-Feb-06 02:00:00	-37.0194	144.5203	16.677	200	16.7
2009-Feb-06 02:00:00	-38.6297	145.8107	16.677	210	16.9
2009-Feb-06 02:00:00	-37.6655	144.8321	16.677	190	18.6
2009-Feb-06 02:00:00	-36.0294	146.0306	16.677	220	26.4
2009-Feb-06 02:00:00	-38.5647	146.7479	18.530	250	16.9
2009-Feb-06 02:00:00	-38.0287	144.4783	18.530	170	17.4
2009-Feb-06 02:00:00	-39.1297	146.4244	20.383	270	15.5
2009-Feb-06 02:00:00	-36.8886	145.1859	20.383	220	18.5
2009-Feb-06 02:00:00	-37.3807	144.9654	25.942	180	14.7
2009-Feb-06 02:30:00	-37.7481	147.1428	0.000	0	15.4
2009-Feb-06 02:30:00	-37.8817	147.5669	7.412	80	16.4
2009-Feb-06 02:30:00	-37.1017	147.6008	7.412	120	17.1
2009-Feb-06 02:30:00	-38.3646	145.1785	7.412	150	17.7
2009-Feb-06 02:30:00	-37.8710	145.2561	7.412	140	18.5
2009-Feb-06 02:30:00	-36.8708	147.2755	9.265	170	15.6
2009-Feb-06 02:30:00	-38.2241	144.3345	9.265	160	16.9
2009-Feb-06 02:30:00	-37.7239	145.4092	9.265	200	17.6
2009-Feb-06 02:30:00	-37.7408	145.0972	9.265	210	18.6
2009-Feb-06 02:30:00	-36.4289	145.3947	9.265	200	19.8
2009-Feb-06 02:30:00	-36.4206	146.3056	9.265	150	23.8
2009-Feb-06 02:30:00	-36.2136	147.5394	9.265	90	24.0
2009-Feb-06 02:30:00	-38.6297	145.8107	11.118	200	16.9
2009-Feb-06 02:30:00	-38.1481	145.1156	11.118	190	17.4
2009-Feb-06 02:30:00	-36.7395	144.3266	11.118	150	17.7
2009-Feb-06 02:30:00	-36.1047	146.5094	11.118	250	26.5
2009-Feb-06 02:30:00	-37.2091	145.8423	12.971	150	20.5
2009-Feb-06 02:30:00	-37.9075	144.1303	14.824	130	15.2
2009-Feb-06 02:30:00	-38.1156	147.1322	14.824	240	15.6
2009-Feb-06 02:30:00	-37.0194	144.5203	14.824	200	16.3
2009-Feb-06 02:30:00	-38.5647	146.7479	14.824	260	16.3
2009-Feb-06 02:30:00	-38.4612	145.3101	14.824	170	17.5
2009-Feb-06 02:30:00	-37.9800	145.0962	14.824	160	18.6
2009-Feb-06 02:30:00	-37.6655	144.8321	16.677	180	18.3
2009-Feb-06 02:30:00	-36.0294	146.0306	16.677	230	25.1
2009-Feb-06 02:30:00	-39.1297	146.4244	20.383	270	15.5
2009-Feb-06 02:30:00	-38.0287	144.4783	20.383	170	17.5
2009-Feb-06 02:30:00	-36.8886	145.1859	22.236	220	18.1
2009-Feb-06 02:30:00	-37.3807	144.9654	25.942	170	14.8
2009-Feb-06 03:00:00	-37.7481	147.1428	5.559	180	15.0
2009-Feb-06 03:00:00	-37.8817	147.5669	5.559	110	16.0
2009-Feb-06 03:00:00	-36.8708	147.2755	7.412	200	16.1
2009-Feb-06 03:00:00	-37.1017	147.6008	7.412	150	16.3
2009-Feb-06 03:00:00	-38.3646	145.1785	7.412	150	17.7
2009-Feb-06 03:00:00	-36.4206	146.3056	7.412	140	23.6
2009-Feb-06 03:00:00	-36.2136	147.5394	7.412	120	23.7
2009-Feb-06 03:00:00	-38.1481	145.1156	9.265	200	17.1
2009-Feb-06 03:00:00	-37.7239	145.4092	9.265	190	17.9
2009-Feb-06 03:00:00	-37.8710	145.2561	9.265	130	18.4
2009-Feb-06 03:00:00	-37.7408	145.0972	9.265	200	18.8
2009-Feb-06 03:00:00	-38.1156	147.1322	11.118	240	15.4
2009-Feb-06 03:00:00	-36.7395	144.3266	11.118	180	17.6
2009-Feb-06 03:00:00	-36.4289	145.3947	11.118	210	19.7
2009-Feb-06 03:00:00	-37.6655	144.8321	12.971	190	18.0
2009-Feb-06 03:00:00	-37.9800	145.0962	12.971	170	18.5
2009-Feb-06 03:00:00	-37.9075	144.1303	14.824	130	14.9
2009-Feb-06 03:00:00	-36.1047	146.5094	14.824	240	26.2
2009-Feb-06 03:00:00	-38.6297	145.8107	16.677	190	16.6
2009-Feb-06 03:00:00	-38.0287	144.4783	16.677	180	17.6
2009-Feb-06 03:00:00	-37.2091	145.8423	16.677	150	20.6
2009-Feb-06 03:00:00	-36.0294	146.0306	16.677	230	24.7
2009-Feb-06 03:00:00	-37.0194	144.5203	18.530	190	16.2
2009-Feb-06 03:00:00	-38.2241	144.3345	18.530	150	16.9
2009-Feb-06 03:00:00	-38.4612	145.3101	18.530	170	17.4
2009-Feb-06 03:00:00	-39.1297	146.4244	20.383	270	15.3
2009-Feb-06 03:00:00	-38.5647	146.7479	20.383	240	16.5
2009-Feb-06 03:00:00	-36.8886	145.1859	24.089	210	17.7
2009-Feb-06 03:00:00	-37.3807	144.9654	25.942	170	14.6
2009-Feb-06 03:30:00	-37.8817	147.5669	0.000	0	14.8
2009-Feb-06 03:30:00	-37.1017	147.6008	0.000	0	15.7
2009-Feb-06 03:30:00	-37.7481	147.1428	3.706	190	14.6
2009-Feb-06 03:30:00	-36.8708	147.2755	3.706	220	19.2
2009-Feb-06 03:30:00	-36.2136	147.5394	7.412	120	23.4
2009-Feb-06 03:30:00	-38.1156	147.1322	9.265	220	14.4
2009-Feb-06 03:30:00	-38.1481	145.1156	9.265	200	17.1
2009-Feb-06 03:30:00	-37.7239	145.4092	9.265	200	18.0
2009-Feb-06 03:30:00	-37.8710	145.2561	9.265	140	18.3
2009-Feb-06 03:30:00	-37.7408	145.0972	9.265	180	18.6
2009-Feb-06 03:30:00	-38.6297	145.8107	11.118	190	16.4
2009-Feb-06 03:30:00	-38.3646	145.1785	11.118	180	17.2
2009-Feb-06 03:30:00	-36.4206	146.3056	11.118	150	22.3
2009-Feb-06 03:30:00	-36.1047	146.5094	11.118	250	25.6
2009-Feb-06 03:30:00	-37.9075	144.1303	12.971	130	14.9
2009-Feb-06 03:30:00	-38.2241	144.3345	12.971	170	16.7
2009-Feb-06 03:30:00	-38.4612	145.3101	14.824	160	17.1
2009-Feb-06 03:30:00	-36.7395	144.3266	14.824	160	17.2
2009-Feb-06 03:30:00	-37.6655	144.8321	14.824	210	17.8
2009-Feb-06 03:30:00	-37.9800	145.0962	14.824	170	17.8
2009-Feb-06 03:30:00	-36.4289	145.3947	14.824	210	19.0
2009-Feb-06 03:30:00	-37.0194	144.5203	16.677	190	16.2
2009-Feb-06 03:30:00	-38.0287	144.4783	16.677	150	17.6
2009-Feb-06 03:30:00	-38.5647	146.7479	18.530	250	16.1
2009-Feb-06 03:30:00	-36.0294	146.0306	18.530	230	24.4
2009-Feb-06 03:30:00	-39.1297	146.4244	20.383	270	15.0
2009-Feb-06 03:30:00	-37.3807	144.9654	22.236	170	14.4
2009-Feb-06 03:30:00	-36.8886	145.1859	22.236	210	17.5
2009-Feb-06 04:00:00	-37.8817	147.5669	0.000	0	14.3
2009-Feb-06 04:00:00	-37.1017	147.6008	0.000	0	14.4
2009-Feb-06 04:00:00	-36.4206	146.3056	3.706	130	22.0
2009-Feb-06 04:00:00	-36.1047	146.5094	3.706	220	24.3
2009-Feb-06 04:00:00	-38.1481	145.1156	5.559	180	17.1
2009-Feb-06 04:00:00	-36.8708	147.2755	5.559	290	19.4
2009-Feb-06 04:00:00	-37.7481	147.1428	7.412	210	14.4
2009-Feb-06 04:00:00	-37.8710	145.2561	7.412	150	18.0
2009-Feb-06 04:00:00	-36.2136	147.5394	7.412	100	23.1
2009-Feb-06 04:00:00	-38.6297	145.8107	9.265	150	15.8
2009-Feb-06 04:00:00	-38.3646	145.1785	9.265	150	17.1
2009-Feb-06 04:00:00	-37.9800	145.0962	9.265	160	17.2
2009-Feb-06 04:00:00	-37.7239	145.4092	9.265	170	17.8
2009-Feb-06 04:00:00	-37.7408	145.0972	9.265	170	18.4
2009-Feb-06 04:00:00	-38.1156	147.1322	11.118	210	14.7
2009-Feb-06 04:00:00	-38.2241	144.3345	11.118	140	16.6
2009-Feb-06 04:00:00	-37.6655	144.8321	11.118	210	17.9
2009-Feb-06 04:00:00	-37.9075	144.1303	12.971	110	14.7
2009-Feb-06 04:00:00	-37.2091	145.8423	12.971	260	15.2
2009-Feb-06 04:00:00	-38.4612	145.3101	12.971	150	17.0
2009-Feb-06 04:00:00	-38.0287	144.4783	12.971	150	17.3
2009-Feb-06 04:00:00	-36.0294	146.0306	12.971	240	23.5
2009-Feb-06 04:00:00	-38.5647	146.7479	14.824	260	15.6
2009-Feb-06 04:00:00	-36.7395	144.3266	14.824	160	17.0
2009-Feb-06 04:00:00	-39.1297	146.4244	16.677	280	14.6
2009-Feb-06 04:00:00	-37.0194	144.5203	16.677	200	16.0
2009-Feb-06 04:00:00	-36.4289	145.3947	16.677	200	19.0
2009-Feb-06 04:00:00	-36.8886	145.1859	20.383	210	17.3
2009-Feb-06 04:00:00	-37.3807	144.9654	22.236	170	14.5
2009-Feb-06 04:30:00	-37.1017	147.6008	0.000	0	14.7
2009-Feb-06 04:30:00	-36.1047	146.5094	0.000	0	22.8
2009-Feb-06 04:30:00	-37.7481	147.1428	5.559	190	14.2
2009-Feb-06 04:30:00	-38.6297	145.8107	7.412	130	14.5
2009-Feb-06 04:30:00	-38.1156	147.1322	7.412	200	14.6
2009-Feb-06 04:30:00	-37.8817	147.5669	7.412	190	15.3
2009-Feb-06 04:30:00	-38.1481	145.1156	7.412	150	17.1
2009-Feb-06 04:30:00	-37.7408	145.0972	7.412	170	18.4
2009-Feb-06 04:30:00	-36.2136	147.5394	7.412	110	23.0
2009-Feb-06 04:30:00	-37.9800	145.0962	9.265	160	17.1
2009-Feb-06 04:30:00	-37.8710	145.2561	9.265	190	17.3
2009-Feb-06 04:30:00	-37.7239	145.4092	9.265	150	17.7
2009-Feb-06 04:30:00	-36.8708	147.2755	9.265	300	19.2
2009-Feb-06 04:30:00	-36.4206	146.3056	9.265	180	20.1
2009-Feb-06 04:30:00	-36.0294	146.0306	9.265	240	22.7
2009-Feb-06 04:30:00	-38.5647	146.7479	11.118	250	14.6
2009-Feb-06 04:30:00	-37.9075	144.1303	11.118	110	14.7
2009-Feb-06 04:30:00	-36.7395	144.3266	11.118	150	16.8
2009-Feb-06 04:30:00	-37.0194	144.5203	12.971	200	15.4
2009-Feb-06 04:30:00	-37.2091	145.8423	12.971	240	16.1
2009-Feb-06 04:30:00	-38.2241	144.3345	12.971	150	16.7
2009-Feb-06 04:30:00	-38.3646	145.1785	12.971	180	16.9
2009-Feb-06 04:30:00	-38.4612	145.3101	12.971	140	16.9
2009-Feb-06 04:30:00	-37.6655	144.8321	12.971	200	17.9
2009-Feb-06 04:30:00	-39.1297	146.4244	14.824	270	14.6
2009-Feb-06 04:30:00	-36.4289	145.3947	14.824	200	18.3
2009-Feb-06 04:30:00	-38.0287	144.4783	16.677	180	17.5
2009-Feb-06 04:30:00	-36.8886	145.1859	24.089	210	17.1
2009-Feb-06 04:30:00	-37.3807	144.9654	25.942	170	14.3
2009-Feb-06 05:00:00	-37.1017	147.6008	0.000	0	13.5
2009-Feb-06 05:00:00	-37.7481	147.1428	0.000	0	14.3
2009-Feb-06 05:00:00	-36.1047	146.5094	0.000	0	21.4
2009-Feb-06 05:00:00	-38.6297	145.8107	1.853	100	12.9
2009-Feb-06 05:00:00	-36.2136	147.5394	5.559	110	22.8
2009-Feb-06 05:00:00	-38.1156	147.1322	7.412	160	14.4
2009-Feb-06 05:00:00	-38.3646	145.1785	7.412	160	16.8
2009-Feb-06 05:00:00	-38.1481	145.1156	7.412	160	16.9
2009-Feb-06 05:00:00	-37.8710	145.2561	7.412	190	17.2
2009-Feb-06 05:00:00	-37.7239	145.4092	7.412	180	17.6
2009-Feb-06 05:00:00	-37.7408	145.0972	7.412	180	18.3
2009-Feb-06 05:00:00	-37.2091	145.8423	7.412	180	18.5
2009-Feb-06 05:00:00	-36.4206	146.3056	7.412	210	20.3
2009-Feb-06 05:00:00	-38.5647	146.7479	9.265	240	13.7
2009-Feb-06 05:00:00	-37.8817	147.5669	9.265	200	16.3
2009-Feb-06 05:00:00	-38.2241	144.3345	9.265	150	16.7
2009-Feb-06 05:00:00	-37.9075	144.1303	11.118	130	14.9
2009-Feb-06 05:00:00	-38.4612	145.3101	11.118	160	16.9
2009-Feb-06 05:00:00	-37.9800	145.0962	11.118	160	17.3
2009-Feb-06 05:00:00	-37.0194	144.5203	12.971	200	15.5
2009-Feb-06 05:00:00	-36.7395	144.3266	12.971	150	16.7
2009-Feb-06 05:00:00	-38.0287	144.4783	12.971	160	17.6
2009-Feb-06 05:00:00	-37.6655	144.8321	12.971	210	17.8
2009-Feb-06 05:00:00	-36.4289	145.3947	12.971	200	18.0
2009-Feb-06 05:00:00	-36.0294	146.0306	12.971	240	22.0
2009-Feb-06 05:00:00	-39.1297	146.4244	16.677	250	14.8
2009-Feb-06 05:00:00	-36.8708	147.2755	16.677	300	18.6
2009-Feb-06 05:00:00	-37.3807	144.9654	20.383	170	14.2
2009-Feb-06 05:00:00	-36.8886	145.1859	22.236	210	17.0
2009-Feb-06 05:30:00	-38.5647	146.7479	0.000	0	13.7
2009-Feb-06 05:30:00	-37.7481	147.1428	0.000	0	14.4
2009-Feb-06 05:30:00	-36.1047	146.5094	0.000	0	20.5
2009-Feb-06 05:30:00	-38.6297	145.8107	3.706	70	12.4
2009-Feb-06 05:30:00	-36.2136	147.5394	5.559	110	22.7
2009-Feb-06 05:30:00	-37.1017	147.6008	7.412	110	13.1
2009-Feb-06 05:30:00	-38.3646	145.1785	7.412	160	16.7
2009-Feb-06 05:30:00	-37.2091	145.8423	7.412	210	16.7
2009-Feb-06 05:30:00	-37.8710	145.2561	7.412	180	17.3
2009-Feb-06 05:30:00	-36.4289	145.3947	7.412	200	17.6
2009-Feb-06 05:30:00	-38.1481	145.1156	9.265	120	16.7
2009-Feb-06 05:30:00	-37.8817	147.5669	9.265	180	16.8
2009-Feb-06 05:30:00	-38.4612	145.3101	9.265	140	16.8
2009-Feb-06 05:30:00	-37.7239	145.4092	9.265	180	17.6
2009-Feb-06 05:30:00	-37.6655	144.8321	9.265	200	17.7
2009-Feb-06 05:30:00	-36.4206	146.3056	9.265	200	18.7
2009-Feb-06 05:30:00	-36.7395	144.3266	11.118	150	16.6
2009-Feb-06 05:30:00	-38.2241	144.3345	11.118	100	16.6
2009-Feb-06 05:30:00	-37.7408	145.0972	11.118	190	18.0
2009-Feb-06 05:30:00	-37.9075	144.1303	12.971	110	14.9
2009-Feb-06 05:30:00	-37.0194	144.5203	12.971	200	15.1
2009-Feb-06 05:30:00	-38.0287	144.4783	12.971	160	17.6
2009-Feb-06 05:30:00	-38.1156	147.1322	14.824	180	15.8
2009-Feb-06 05:30:00	-36.8708	147.2755	14.824	310	18.3
2009-Feb-06 05:30:00	-36.0294	146.0306	14.824	240	21.1
2009-Feb-06 05:30:00	-39.1297	146.4244	16.677	250	14.7
2009-Feb-06 05:30:00	-37.9800	145.0962	16.677	140	16.6
2009-Feb-06 05:30:00	-36.8886	145.1859	20.383	210	16.7
2009-Feb-06 05:30:00	-37.3807	144.9654	22.236	170	14.2
2009-Feb-06 06:00:00	-38.5647	146.7479	0.000	0	12.6
2009-Feb-06 06:00:00	-36.1047	146.5094	0.000	0	20.0
2009-Feb-06 06:00:00	-36.2136	147.5394	0.000	0	22.8
2009-Feb-06 06:00:00	-37.8710	145.2561	3.706	140	17.2
2009-Feb-06 06:00:00	-38.6297	145.8107	5.559	70	10.5
2009-Feb-06 06:00:00	-37.1017	147.6008	5.559	110	13.0
2009-Feb-06 06:00:00	-37.7408	145.0972	5.559	150	17.9
2009-Feb-06 06:00:00	-37.0194	144.5203	7.412	190	14.4
2009-Feb-06 06:00:00	-37.7481	147.1428	7.412	100	14.6
2009-Feb-06 06:00:00	-38.2241	144.3345	7.412	180	16.7
2009-Feb-06 06:00:00	-38.1156	147.1322	9.265	180	15.9
2009-Feb-06 06:00:00	-36.7395	144.3266	9.265	140	16.4
2009-Feb-06 06:00:00	-37.2091	145.8423	9.265	130	16.6
2009-Feb-06 06:00:00	-38.1481	145.1156	9.265	140	16.6
2009-Feb-06 06:00:00	-38.3646	145.1785	9.265	170	16.7
2009-Feb-06 06:00:00	-37.7239	145.4092	9.265	190	17.5
2009-Feb-06 06:00:00	-37.6655	144.8321	9.265	110	18.0
2009-Feb-06 06:00:00	-36.4206	146.3056	9.265	190	19.1
2009-Feb-06 06:00:00	-37.9075	144.1303	11.118	130	15.0
2009-Feb-06 06:00:00	-38.4612	145.3101	11.118	150	16.7
2009-Feb-06 06:00:00	-37.8817	147.5669	11.118	220	17.3
2009-Feb-06 06:00:00	-36.4289	145.3947	12.971	200	17.2
2009-Feb-06 06:00:00	-38.0287	144.4783	12.971	170	17.6
2009-Feb-06 06:00:00	-36.8708	147.2755	12.971	310	17.7
2009-Feb-06 06:00:00	-37.9800	145.0962	14.824	120	16.2
2009-Feb-06 06:00:00	-36.0294	146.0306	14.824	250	20.4
2009-Feb-06 06:00:00	-39.1297	146.4244	20.383	250	14.9
2009-Feb-06 06:00:00	-36.8886	145.1859	20.383	210	16.8
2009-Feb-06 06:00:00	-37.3807	144.9654	22.236	180	14.2
2009-Feb-06 06:30:00	-36.2136	147.5394	0.000	0	22.9
2009-Feb-06 06:30:00	-37.1017	147.6008	1.853	130	12.5
2009-Feb-06 06:30:00	-36.1047	146.5094	1.853	170	19.5
2009-Feb-06 06:30:00	-38.6297	145.8107	3.706	50	9.7
2009-Feb-06 06:30:00	-37.7239	145.4092	3.706	200	17.3
2009-Feb-06 06:30:00	-36.4206	146.3056	3.706	100	18.3
2009-Feb-06 06:30:00	-38.5647	146.7479	5.559	300	11.9
2009-Feb-06 06:30:00	-37.7481	147.1428	5.559	80	14.6
2009-Feb-06 06:30:00	-36.4289	145.3947	7.412	210	16.7
2009-Feb-06 06:30:00	-37.8817	147.5669	7.412	220	17.4
2009-Feb-06 06:30:00	-37.7408	145.0972	7.412	180	17.7
2009-Feb-06 06:30:00	-38.1481	145.1156	9.265	140	16.6
2009-Feb-06 06:30:00	-38.2241	144.3345	9.265	170	16.8
2009-Feb-06 06:30:00	-37.8710	145.2561	9.265	180	16.9
2009-Feb-06 06:30:00	-37.6655	144.8321	9.265	80	18.3
2009-Feb-06 06:30:00	-37.0194	144.5203	11.118	200	14.2
2009-Feb-06 06:30:00	-37.9075	144.1303	11.118	120	15.2
2009-Feb-06 06:30:00	-36.7395	144.3266	11.118	150	16.2
2009-Feb-06 06:30:00	-38.3646	145.1785	11.118	200	16.6
2009-Feb-06 06:30:00	-38.4612	145.3101	11.118	170	16.6
2009-Feb-06 06:30:00	-38.0287	144.4783	11.118	160	17.8
2009-Feb-06 06:30:00	-37.2091	145.8423	11.118	100	18.0
2009-Feb-06 06:30:00	-36.0294	146.0306	11.118	250	20.2
2009-Feb-06 06:30:00	-38.1156	147.1322	12.971	180	16.1
2009-Feb-06 06:30:00	-36.8708	147.2755	12.971	320	16.7
2009-Feb-06 06:30:00	-37.9800	145.0962	14.824	140	16.2
2009-Feb-06 06:30:00	-37.3807	144.9654	18.530	170	14.1
2009-Feb-06 06:30:00	-39.1297	146.4244	18.530	250	14.7
2009-Feb-06 06:30:00	-36.8886	145.1859	20.383	210	16.6
2009-Feb-06 07:00:00	-37.1017	147.6008	0.000	0	13.4
2009-Feb-06 07:00:00	-36.1047	146.5094	0.000	0	19.7
2009-Feb-06 07:00:00	-36.0294	146.0306	1.853	230	20.2
2009-Feb-06 07:00:00	-36.2136	147.5394	1.853	110	23.3
2009-Feb-06 07:00:00	-38.6297	145.8107	5.559	30	9.9
2009-Feb-06 07:00:00	-38.5647	146.7479	5.559	290	13.2
2009-Feb-06 07:00:00	-36.4289	145.3947	5.559	210	16.2
2009-Feb-06 07:00:00	-37.8817	147.5669	5.559	210	17.6
2009-Feb-06 07:00:00	-37.7481	147.1428	7.412	80	14.6
2009-Feb-06 07:00:00	-38.2241	144.3345	7.412	130	16.9
2009-Feb-06 07:00:00	-37.7239	145.4092	7.412	230	17.3
2009-Feb-06 07:00:00	-37.9075	144.1303	9.265	140	15.4
2009-Feb-06 07:00:00	-37.6655	144.8321	9.265	160	18.3
2009-Feb-06 07:00:00	-37.2091	145.8423	9.265	120	18.5
2009-Feb-06 07:00:00	-36.4206	146.3056	9.265	110	19.0
2009-Feb-06 07:00:00	-36.7395	144.3266	11.118	150	16.4
2009-Feb-06 07:00:00	-37.8710	145.2561	11.118	160	16.5
2009-Feb-06 07:00:00	-38.1481	145.1156	11.118	150	16.8
2009-Feb-06 07:00:00	-37.7408	145.0972	11.118	210	17.5
2009-Feb-06 07:00:00	-37.9800	145.0962	12.971	130	16.3
2009-Feb-06 07:00:00	-38.4612	145.3101	12.971	170	16.5
2009-Feb-06 07:00:00	-38.3646	145.1785	12.971	190	16.6
2009-Feb-06 07:00:00	-36.8708	147.2755	12.971	330	16.7
2009-Feb-06 07:00:00	-38.0287	144.4783	12.971	180	17.9
2009-Feb-06 07:00:00	-37.0194	144.5203	14.824	190	14.7
2009-Feb-06 07:00:00	-38.1156	147.1322	14.824	210	16.2
2009-Feb-06 07:00:00	-37.3807	144.9654	16.677	170	14.1
2009-Feb-06 07:00:00	-39.1297	146.4244	18.530	260	15.0
2009-Feb-06 07:00:00	-36.8886	145.1859	22.236	220	16.7
2009-Feb-06 07:30:00	-37.1017	147.6008	0.000	0	14.9
2009-Feb-06 07:30:00	-36.1047	146.5094	0.000	0	22.4
2009-Feb-06 07:30:00	-38.6297	145.8107	1.853	10	11.4
2009-Feb-06 07:30:00	-37.7481	147.1428	1.853	100	14.8
2009-Feb-06 07:30:00	-36.4289	145.3947	1.853	170	17.6
2009-Feb-06 07:30:00	-36.4206	146.3056	1.853	130	20.8
2009-Feb-06 07:30:00	-38.5647	146.7479	7.412	270	14.4
2009-Feb-06 07:30:00	-37.8817	147.5669	7.412	210	17.8
2009-Feb-06 07:30:00	-36.0294	146.0306	7.412	250	21.5
2009-Feb-06 07:30:00	-36.2136	147.5394	7.412	330	23.7
2009-Feb-06 07:30:00	-37.9075	144.1303	9.265	100	15.6
2009-Feb-06 07:30:00	-38.3646	145.1785	9.265	210	16.7
2009-Feb-06 07:30:00	-36.8708	147.2755	9.265	320	17.2
2009-Feb-06 07:30:00	-36.7395	144.3266	9.265	150	17.4
2009-Feb-06 07:30:00	-37.7239	145.4092	9.265	220	17.4
2009-Feb-06 07:30:00	-38.0287	144.4783	9.265	170	18.3
2009-Feb-06 07:30:00	-37.6655	144.8321	9.265	150	18.3
2009-Feb-06 07:30:00	-37.0194	144.5203	11.118	200	15.9
2009-Feb-06 07:30:00	-38.4612	145.3101	11.118	170	16.7
2009-Feb-06 07:30:00	-38.1481	145.1156	11.118	130	17.1
2009-Feb-06 07:30:00	-37.7408	145.0972	11.118	200	17.2
2009-Feb-06 07:30:00	-38.2241	144.3345	11.118	150	17.3
2009-Feb-06 07:30:00	-37.2091	145.8423	11.118	90	18.6
2009-Feb-06 07:30:00	-37.8710	145.2561	12.971	180	16.2
2009-Feb-06 07:30:00	-38.1156	147.1322	12.971	200	16.3
2009-Feb-06 07:30:00	-39.1297	146.4244	14.824	240	15.5
2009-Feb-06 07:30:00	-37.9800	145.0962	16.677	130	16.4
2009-Feb-06 07:30:00	-37.3807	144.9654	18.530	170	14.3
2009-Feb-06 07:30:00	-36.8886	145.1859	18.530	210	17.3
2009-Feb-06 08:00:00	-37.1017	147.6008	0.000	0	16.7
2009-Feb-06 08:00:00	-36.4206	146.3056	0.000	0	23.7
2009-Feb-06 08:00:00	-36.1047	146.5094	0.000	0	25.7
2009-Feb-06 08:00:00	-37.7481	147.1428	1.853	110	14.7
2009-Feb-06 08:00:00	-38.6297	145.8107	5.559	100	15.2
2009-Feb-06 08:00:00	-37.8710	145.2561	7.412	140	16.2
2009-Feb-06 08:00:00	-37.7408	145.0972	7.412	170	17.0
2009-Feb-06 08:00:00	-36.8708	147.2755	7.412	320	17.8
2009-Feb-06 08:00:00	-36.2136	147.5394	7.412	350	24.2
2009-Feb-06 08:00:00	-38.4612	145.3101	9.265	180	16.6
2009-Feb-06 08:00:00	-38.3646	145.1785	9.265	170	16.8
2009-Feb-06 08:00:00	-37.6655	144.8321	9.265	160	18.3
2009-Feb-06 08:00:00	-37.2091	145.8423	9.265	70	19.9
2009-Feb-06 08:00:00	-36.0294	146.0306	9.265	260	23.1
2009-Feb-06 08:00:00	-38.5647	146.7479	11.118	270	15.3
2009-Feb-06 08:00:00	-38.1481	145.1156	11.118	110	17.6
2009-Feb-06 08:00:00	-37.7239	145.4092	11.118	160	17.7
2009-Feb-06 08:00:00	-37.0194	144.5203	11.118	210	18.0
2009-Feb-06 08:00:00	-37.8817	147.5669	11.118	220	18.1
2009-Feb-06 08:00:00	-38.0287	144.4783	11.118	150	18.6
2009-Feb-06 08:00:00	-36.7395	144.3266	11.118	150	18.8
2009-Feb-06 08:00:00	-37.9075	144.1303	12.971	110	16.1
2009-Feb-06 08:00:00	-36.4289	145.3947	12.971	170	19.2
2009-Feb-06 08:00:00	-38.1156	147.1322	14.824	190	16.6
2009-Feb-06 08:00:00	-37.9800	145.0962	14.824	120	17.0
2009-Feb-06 08:00:00	-38.2241	144.3345	16.677	150	17.7
2009-Feb-06 08:00:00	-39.1297	146.4244	18.530	240	15.9
2009-Feb-06 08:00:00	-37.3807	144.9654	20.383	170	14.7
2009-Feb-06 08:00:00	-36.8886	145.1859	22.236	210	18.1
2009-Feb-06 08:30:00	-36.1047	146.5094	0.000	0	28.5
2009-Feb-06 08:30:00	-36.4206	146.3056	1.853	200	25.4
2009-Feb-06 08:30:00	-37.7481	147.1428	5.559	110	14.8
2009-Feb-06 08:30:00	-38.6297	145.8107	7.412	110	17.2
2009-Feb-06 08:30:00	-37.6655	144.8321	7.412	190	18.6
2009-Feb-06 08:30:00	-36.2136	147.5394	7.412	360	24.9
2009-Feb-06 08:30:00	-36.0294	146.0306	7.412	250	25.1
2009-Feb-06 08:30:00	-38.5647	146.7479	9.265	280	16.1
2009-Feb-06 08:30:00	-38.4612	145.3101	9.265	150	16.9
2009-Feb-06 08:30:00	-38.3646	145.1785	9.265	140	17.0
2009-Feb-06 08:30:00	-37.7408	145.0972	9.265	170	17.5
2009-Feb-06 08:30:00	-37.8817	147.5669	9.265	210	18.1
2009-Feb-06 08:30:00	-36.8708	147.2755	9.265	340	19.0
2009-Feb-06 08:30:00	-37.2091	145.8423	9.265	60	20.5
2009-Feb-06 08:30:00	-36.7395	144.3266	9.265	150	20.7
2009-Feb-06 08:30:00	-37.8710	145.2561	11.118	150	16.7
2009-Feb-06 08:30:00	-38.1481	145.1156	11.118	110	17.8
2009-Feb-06 08:30:00	-37.7239	145.4092	11.118	160	18.2
2009-Feb-06 08:30:00	-36.4289	145.3947	11.118	190	20.8
2009-Feb-06 08:30:00	-37.1017	147.6008	12.971	360	18.4
2009-Feb-06 08:30:00	-37.9075	144.1303	14.824	80	16.9
2009-Feb-06 08:30:00	-38.2241	144.3345	14.824	120	18.8
2009-Feb-06 08:30:00	-39.1297	146.4244	16.677	240	16.0
2009-Feb-06 08:30:00	-38.1156	147.1322	16.677	190	17.0
2009-Feb-06 08:30:00	-37.9800	145.0962	16.677	130	17.4
2009-Feb-06 08:30:00	-37.0194	144.5203	16.677	180	20.3
2009-Feb-06 08:30:00	-38.0287	144.4783	18.530	120	18.9
2009-Feb-06 08:30:00	-37.3807	144.9654	20.383	170	15.5
2009-Feb-06 08:30:00	-36.8886	145.1859	22.236	210	19.4
2009-Feb-06 09:00:00	-36.1047	146.5094	0.000	0	29.8
2009-Feb-06 09:00:00	-36.4206	146.3056	3.706	140	27.7
2009-Feb-06 09:00:00	-37.2091	145.8423	5.559	70	22.7
2009-Feb-06 09:00:00	-36.0294	146.0306	5.559	200	28.1
2009-Feb-06 09:00:00	-37.7481	147.1428	7.412	90	15.2
2009-Feb-06 09:00:00	-38.3646	145.1785	7.412	130	17.3
2009-Feb-06 09:00:00	-36.2136	147.5394	7.412	330	25.6
2009-Feb-06 09:00:00	-37.8710	145.2561	9.265	140	17.4
2009-Feb-06 09:00:00	-38.6297	145.8107	9.265	110	18.0
2009-Feb-06 09:00:00	-37.7408	145.0972	9.265	140	18.0
2009-Feb-06 09:00:00	-38.1481	145.1156	9.265	120	18.1
2009-Feb-06 09:00:00	-37.8817	147.5669	9.265	180	18.6
2009-Feb-06 09:00:00	-36.7395	144.3266	9.265	150	22.2
2009-Feb-06 09:00:00	-38.5647	146.7479	11.118	270	16.7
2009-Feb-06 09:00:00	-37.7239	145.4092	11.118	160	18.5
2009-Feb-06 09:00:00	-37.6655	144.8321	11.118	160	18.9
2009-Feb-06 09:00:00	-36.4289	145.3947	11.118	170	22.3
2009-Feb-06 09:00:00	-38.1156	147.1322	12.971	180	17.7
2009-Feb-06 09:00:00	-39.1297	146.4244	14.824	240	16.5
2009-Feb-06 09:00:00	-38.4612	145.3101	14.824	90	17.6
2009-Feb-06 09:00:00	-37.9800	145.0962	14.824	110	17.7
2009-Feb-06 09:00:00	-38.2241	144.3345	14.824	120	19.2
2009-Feb-06 09:00:00	-36.8708	147.2755	14.824	340	20.1
2009-Feb-06 09:00:00	-37.0194	144.5203	14.824	190	22.4
2009-Feb-06 09:00:00	-38.0287	144.4783	16.677	100	19.5
2009-Feb-06 09:00:00	-37.9075	144.1303	18.530	70	17.6
2009-Feb-06 09:00:00	-37.3807	144.9654	20.383	180	16.4
2009-Feb-06 09:00:00	-36.8886	145.1859	22.236	210	20.2
2009-Feb-06 09:00:00	-37.1017	147.6008	22.236	10	21.1
2009-Feb-06 09:30:00	-36.1047	146.5094	0.000	0	32.5
2009-Feb-06 09:30:00	-36.4206	146.3056	3.706	150	28.9
2009-Feb-06 09:30:00	-36.0294	146.0306	3.706	140	30.1
2009-Feb-06 09:30:00	-37.7481	147.1428	5.559	60	15.7
2009-Feb-06 09:30:00	-37.2091	145.8423	5.559	90	23.5
2009-Feb-06 09:30:00	-36.7395	144.3266	5.559	130	24.3
2009-Feb-06 09:30:00	-39.1297	146.4244	7.412	230	16.9
2009-Feb-06 09:30:00	-38.5647	146.7479	7.412	270	17.3
2009-Feb-06 09:30:00	-37.8710	145.2561	7.412	130	18.2
2009-Feb-06 09:30:00	-36.2136	147.5394	7.412	310	26.6
2009-Feb-06 09:30:00	-37.7408	145.0972	9.265	120	18.5
2009-Feb-06 09:30:00	-38.6297	145.8107	9.265	90	18.6
2009-Feb-06 09:30:00	-37.7239	145.4092	9.265	160	18.9
2009-Feb-06 09:30:00	-37.0194	144.5203	9.265	190	24.7
2009-Feb-06 09:30:00	-38.3646	145.1785	11.118	120	17.6
2009-Feb-06 09:30:00	-38.4612	145.3101	11.118	110	17.7
2009-Feb-06 09:30:00	-38.1481	145.1156	11.118	80	17.8
2009-Feb-06 09:30:00	-37.8817	147.5669	11.118	200	19.1
2009-Feb-06 09:30:00	-36.4289	145.3947	11.118	180	24.0
2009-Feb-06 09:30:00	-38.1156	147.1322	12.971	170	18.2
2009-Feb-06 09:30:00	-37.6655	144.8321	14.824	80	19.2
2009-Feb-06 09:30:00	-37.9800	145.0962	16.677	110	18.3
2009-Feb-06 09:30:00	-38.2241	144.3345	16.677	120	19.1
2009-Feb-06 09:30:00	-37.3807	144.9654	18.530	180	17.4
2009-Feb-06 09:30:00	-37.9075	144.1303	18.530	90	18.8
2009-Feb-06 09:30:00	-38.0287	144.4783	18.530	110	19.3
2009-Feb-06 09:30:00	-37.1017	147.6008	20.383	10	22.3
2009-Feb-06 09:30:00	-36.8708	147.2755	22.236	340	20.3
2009-Feb-06 09:30:00	-36.8886	145.1859	22.236	210	21.4
2009-Feb-06 10:00:00	-36.1047	146.5094	0.000	0	33.6
2009-Feb-06 10:00:00	-37.7408	145.0972	1.853	60	19.3
2009-Feb-06 10:00:00	-38.5647	146.7479	3.706	160	17.7
2009-Feb-06 10:00:00	-36.7395	144.3266	3.706	40	26.5
2009-Feb-06 10:00:00	-37.8710	145.2561	5.559	40	19.6
2009-Feb-06 10:00:00	-37.0194	144.5203	5.559	110	27.3
2009-Feb-06 10:00:00	-36.0294	146.0306	5.559	120	32.4
2009-Feb-06 10:00:00	-37.7481	147.1428	7.412	90	16.2
2009-Feb-06 10:00:00	-39.1297	146.4244	7.412	200	17.0
2009-Feb-06 10:00:00	-38.4612	145.3101	7.412	110	18.1
2009-Feb-06 10:00:00	-37.2091	145.8423	7.412	60	24.2
2009-Feb-06 10:00:00	-36.4289	145.3947	7.412	200	25.9
2009-Feb-06 10:00:00	-36.2136	147.5394	7.412	290	27.4
2009-Feb-06 10:00:00	-36.4206	146.3056	7.412	180	30.8
2009-Feb-06 10:00:00	-38.1481	145.1156	9.265	110	18.1
2009-Feb-06 10:00:00	-37.6655	144.8321	9.265	110	19.4
2009-Feb-06 10:00:00	-38.6297	145.8107	9.265	130	19.7
2009-Feb-06 10:00:00	-38.3646	145.1785	11.118	150	18.0
2009-Feb-06 10:00:00	-37.9800	145.0962	11.118	110	19.1
2009-Feb-06 10:00:00	-37.7239	145.4092	11.118	120	19.9
2009-Feb-06 10:00:00	-38.1156	147.1322	12.971	160	18.6
2009-Feb-06 10:00:00	-37.8817	147.5669	12.971	150	19.8
2009-Feb-06 10:00:00	-37.3807	144.9654	14.824	170	18.7
2009-Feb-06 10:00:00	-38.2241	144.3345	16.677	120	19.7
2009-Feb-06 10:00:00	-36.8886	145.1859	16.677	200	23.7
2009-Feb-06 10:00:00	-37.1017	147.6008	16.677	20	24.2
2009-Feb-06 10:00:00	-37.9075	144.1303	18.530	80	19.8
2009-Feb-06 10:00:00	-38.0287	144.4783	18.530	130	20.0
2009-Feb-06 10:00:00	-36.8708	147.2755	22.236	340	20.5
2009-Feb-06 10:30:00	-37.7481	147.1428	0.000	0	17.0
2009-Feb-06 10:30:00	-38.5647	146.7479	1.853	170	18.4
2009-Feb-06 10:30:00	-36.7395	144.3266	1.853	10	28.3
2009-Feb-06 10:30:00	-37.7239	145.4092	3.706	130	21.4
2009-Feb-06 10:30:00	-36.4289	145.3947	3.706	180	28.7
2009-Feb-06 10:30:00	-36.1047	146.5094	3.706	110	35.2
2009-Feb-06 10:30:00	-37.7408	145.0972	5.559	60	21.3
2009-Feb-06 10:30:00	-36.0294	146.0306	5.559	340	34.4
2009-Feb-06 10:30:00	-39.1297	146.4244	7.412	180	17.6
2009-Feb-06 10:30:00	-38.4612	145.3101	7.412	110	18.7
2009-Feb-06 10:30:00	-36.2136	147.5394	7.412	240	28.8
2009-Feb-06 10:30:00	-36.4206	146.3056	7.412	340	32.7
2009-Feb-06 10:30:00	-38.1481	145.1156	9.265	100	18.4
2009-Feb-06 10:30:00	-38.1156	147.1322	9.265	130	19.2
2009-Feb-06 10:30:00	-38.6297	145.8107	9.265	80	19.9
2009-Feb-06 10:30:00	-37.2091	145.8423	9.265	50	26.1
2009-Feb-06 10:30:00	-37.0194	144.5203	9.265	10	28.2
2009-Feb-06 10:30:00	-37.9800	145.0962	11.118	130	19.4
2009-Feb-06 10:30:00	-37.6655	144.8321	11.118	120	20.3
2009-Feb-06 10:30:00	-37.8710	145.2561	11.118	250	21.0
2009-Feb-06 10:30:00	-38.3646	145.1785	12.971	120	18.5
2009-Feb-06 10:30:00	-37.8817	147.5669	12.971	160	19.5
2009-Feb-06 10:30:00	-37.3807	144.9654	12.971	170	19.8
2009-Feb-06 10:30:00	-36.8886	145.1859	12.971	220	25.4
2009-Feb-06 10:30:00	-38.2241	144.3345	18.530	130	20.1
2009-Feb-06 10:30:00	-36.8708	147.2755	18.530	330	20.6
2009-Feb-06 10:30:00	-37.1017	147.6008	18.530	20	26.1
2009-Feb-06 10:30:00	-37.9075	144.1303	20.383	80	20.6
2009-Feb-06 10:30:00	-38.0287	144.4783	22.236	130	20.2
2009-Feb-06 11:00:00	-36.4206	146.3056	1.853	70	34.8
2009-Feb-06 11:00:00	-37.7481	147.1428	3.706	90	18.2
2009-Feb-06 11:00:00	-36.4289	145.3947	3.706	250	30.5
2009-Feb-06 11:00:00	-39.1297	146.4244	5.559	210	17.5
2009-Feb-06 11:00:00	-38.5647	146.7479	5.559	200	18.9
2009-Feb-06 11:00:00	-37.7239	145.4092	5.559	200	22.6
2009-Feb-06 11:00:00	-36.2136	147.5394	5.559	280	30.2
2009-Feb-06 11:00:00	-38.4612	145.3101	7.412	110	20.4
2009-Feb-06 11:00:00	-37.8710	145.2561	7.412	150	21.6
2009-Feb-06 11:00:00	-37.7408	145.0972	7.412	190	21.7
2009-Feb-06 11:00:00	-38.1481	145.1156	9.265	90	19.0
2009-Feb-06 11:00:00	-37.6655	144.8321	9.265	150	21.5
2009-Feb-06 11:00:00	-37.2091	145.8423	9.265	40	27.2
2009-Feb-06 11:00:00	-36.7395	144.3266	9.265	330	30.0
2009-Feb-06 11:00:00	-37.0194	144.5203	9.265	30	30.1
2009-Feb-06 11:00:00	-36.0294	146.0306	9.265	310	35.9
2009-Feb-06 11:00:00	-38.3646	145.1785	11.118	120	18.4
2009-Feb-06 11:00:00	-38.1156	147.1322	11.118	80	20.1
2009-Feb-06 11:00:00	-36.8886	145.1859	11.118	230	27.0
2009-Feb-06 11:00:00	-36.1047	146.5094	11.118	220	35.8
2009-Feb-06 11:00:00	-37.8817	147.5669	12.971	120	19.1
2009-Feb-06 11:00:00	-37.9800	145.0962	12.971	140	20.4
2009-Feb-06 11:00:00	-37.3807	144.9654	12.971	150	21.5
2009-Feb-06 11:00:00	-38.6297	145.8107	12.971	100	21.7
2009-Feb-06 11:00:00	-36.8708	147.2755	18.530	340	20.9
2009-Feb-06 11:00:00	-38.2241	144.3345	18.530	140	21.0
2009-Feb-06 11:00:00	-37.1017	147.6008	18.530	20	28.2
2009-Feb-06 11:00:00	-37.9075	144.1303	20.383	100	22.2
2009-Feb-06 11:00:00	-38.0287	144.4783	22.236	110	21.1
2009-Feb-06 11:30:00	-38.5647	146.7479	5.559	60	19.5
2009-Feb-06 11:30:00	-37.7481	147.1428	5.559	80	19.6
2009-Feb-06 11:30:00	-37.7239	145.4092	5.559	130	23.6
2009-Feb-06 11:30:00	-38.4612	145.3101	7.412	120	21.0
2009-Feb-06 11:30:00	-37.7408	145.0972	7.412	170	22.6
2009-Feb-06 11:30:00	-36.8886	145.1859	7.412	250	29.2
2009-Feb-06 11:30:00	-37.2091	145.8423	7.412	20	29.6
2009-Feb-06 11:30:00	-36.4289	145.3947	7.412	50	31.6
2009-Feb-06 11:30:00	-36.4206	146.3056	7.412	230	35.8
2009-Feb-06 11:30:00	-36.0294	146.0306	7.412	160	36.4
2009-Feb-06 11:30:00	-39.1297	146.4244	9.265	140	17.8
2009-Feb-06 11:30:00	-37.8710	145.2561	9.265	240	22.2
2009-Feb-06 11:30:00	-37.0194	144.5203	9.265	10	30.9
2009-Feb-06 11:30:00	-38.3646	145.1785	11.118	120	19.2
2009-Feb-06 11:30:00	-38.1481	145.1156	11.118	110	19.6
2009-Feb-06 11:30:00	-37.8817	147.5669	11.118	100	20.0
2009-Feb-06 11:30:00	-38.6297	145.8107	11.118	60	20.8
2009-Feb-06 11:30:00	-37.9800	145.0962	11.118	130	21.5
2009-Feb-06 11:30:00	-37.6655	144.8321	11.118	150	22.9
2009-Feb-06 11:30:00	-37.3807	144.9654	11.118	150	23.0
2009-Feb-06 11:30:00	-36.1047	146.5094	11.118	230	36.9
2009-Feb-06 11:30:00	-38.1156	147.1322	12.971	100	20.4
2009-Feb-06 11:30:00	-36.2136	147.5394	12.971	290	30.6
2009-Feb-06 11:30:00	-36.7395	144.3266	12.971	350	31.3
2009-Feb-06 11:30:00	-38.2241	144.3345	16.677	90	22.1
2009-Feb-06 11:30:00	-36.8708	147.2755	18.530	330	22.4
2009-Feb-06 11:30:00	-37.9075	144.1303	18.530	70	23.3
2009-Feb-06 11:30:00	-37.1017	147.6008	20.383	10	31.1
2009-Feb-06 11:30:00	-38.0287	144.4783	22.236	120	21.6
2009-Feb-06 12:00:00	-37.7239	145.4092	3.706	330	24.6
2009-Feb-06 12:00:00	-37.8710	145.2561	5.559	250	24.3
2009-Feb-06 12:00:00	-37.7408	145.0972	5.559	200	24.6
2009-Feb-06 12:00:00	-36.1047	146.5094	5.559	260	37.6
2009-Feb-06 12:00:00	-38.3646	145.1785	7.412	110	20.5
2009-Feb-06 12:00:00	-37.7481	147.1428	7.412	120	22.0
2009-Feb-06 12:00:00	-38.5647	146.7479	7.412	30	22.6
2009-Feb-06 12:00:00	-37.3807	144.9654	7.412	160	25.2
2009-Feb-06 12:00:00	-37.2091	145.8423	7.412	280	30.6
2009-Feb-06 12:00:00	-36.8886	145.1859	7.412	330	31.1
2009-Feb-06 12:00:00	-38.1481	145.1156	9.265	90	20.7
2009-Feb-06 12:00:00	-38.4612	145.3101	9.265	120	21.5
2009-Feb-06 12:00:00	-37.6655	144.8321	9.265	170	23.8
2009-Feb-06 12:00:00	-36.7395	144.3266	9.265	360	32.4
2009-Feb-06 12:00:00	-36.4289	145.3947	9.265	30	34.0
2009-Feb-06 12:00:00	-39.1297	146.4244	11.118	130	17.8
2009-Feb-06 12:00:00	-37.8817	147.5669	11.118	140	20.8
2009-Feb-06 12:00:00	-37.9800	145.0962	11.118	120	22.3
2009-Feb-06 12:00:00	-36.4206	146.3056	11.118	230	36.7
2009-Feb-06 12:00:00	-38.1156	147.1322	12.971	90	21.1
2009-Feb-06 12:00:00	-36.2136	147.5394	12.971	300	31.1
2009-Feb-06 12:00:00	-37.0194	144.5203	14.824	20	31.8
2009-Feb-06 12:00:00	-37.9075	144.1303	16.677	100	24.3
2009-Feb-06 12:00:00	-36.0294	146.0306	16.677	270	37.2
2009-Feb-06 12:00:00	-38.6297	145.8107	18.530	180	21.1
2009-Feb-06 12:00:00	-36.8708	147.2755	18.530	350	22.6
2009-Feb-06 12:00:00	-38.2241	144.3345	20.383	130	22.5
2009-Feb-06 12:00:00	-37.1017	147.6008	20.383	20	33.3
2009-Feb-06 12:00:00	-38.0287	144.4783	22.236	120	22.2
2009-Feb-06 12:30:00	-37.8710	145.2561	5.559	30	25.7
2009-Feb-06 12:30:00	-37.7239	145.4092	5.559	90	26.8
2009-Feb-06 12:30:00	-37.6655	144.8321	7.412	100	24.4
2009-Feb-06 12:30:00	-36.4289	145.3947	7.412	280	34.5
2009-Feb-06 12:30:00	-38.3646	145.1785	9.265	100	20.8
2009-Feb-06 12:30:00	-38.4612	145.3101	9.265	140	21.4
2009-Feb-06 12:30:00	-38.1481	145.1156	9.265	100	21.6
2009-Feb-06 12:30:00	-38.5647	146.7479	9.265	70	21.9
2009-Feb-06 12:30:00	-37.7481	147.1428	9.265	140	22.9
2009-Feb-06 12:30:00	-37.7408	145.0972	9.265	220	25.2
2009-Feb-06 12:30:00	-37.3807	144.9654	9.265	160	26.6
2009-Feb-06 12:30:00	-36.8886	145.1859	9.265	330	32.7
2009-Feb-06 12:30:00	-36.7395	144.3266	9.265	360	34.1
2009-Feb-06 12:30:00	-36.0294	146.0306	9.265	170	37.8
2009-Feb-06 12:30:00	-39.1297	146.4244	11.118	100	18.4
2009-Feb-06 12:30:00	-37.9800	145.0962	12.971	130	23.5
2009-Feb-06 12:30:00	-37.9075	144.1303	12.971	90	25.2
2009-Feb-06 12:30:00	-36.2136	147.5394	12.971	290	32.0
2009-Feb-06 12:30:00	-37.0194	144.5203	12.971	20	32.7
2009-Feb-06 12:30:00	-37.8817	147.5669	14.824	160	21.8
2009-Feb-06 12:30:00	-38.1156	147.1322	16.677	110	22.1
2009-Feb-06 12:30:00	-37.2091	145.8423	16.677	260	31.3
2009-Feb-06 12:30:00	-36.4206	146.3056	16.677	240	38.2
2009-Feb-06 12:30:00	-36.8708	147.2755	18.530	340	23.4
2009-Feb-06 12:30:00	-38.0287	144.4783	20.383	100	22.0
2009-Feb-06 12:30:00	-38.2241	144.3345	20.383	150	22.8
2009-Feb-06 12:30:00	-37.1017	147.6008	20.383	20	34.6
2009-Feb-06 12:30:00	-36.1047	146.5094	20.383	280	37.9
2009-Feb-06 13:00:00	-37.8710	145.2561	5.559	50	27.0
2009-Feb-06 13:00:00	-37.7408	145.0972	5.559	300	27.2
2009-Feb-06 13:00:00	-38.1481	145.1156	7.412	70	22.9
2009-Feb-06 13:00:00	-37.7481	147.1428	7.412	150	24.0
2009-Feb-06 13:00:00	-37.9800	145.0962	7.412	110	24.9
2009-Feb-06 13:00:00	-37.7239	145.4092	7.412	200	27.8
2009-Feb-06 13:00:00	-38.3646	145.1785	9.265	110	21.5
2009-Feb-06 13:00:00	-38.5647	146.7479	9.265	60	22.6
2009-Feb-06 13:00:00	-37.3807	144.9654	9.265	150	28.4
2009-Feb-06 13:00:00	-36.4289	145.3947	9.265	230	35.4
2009-Feb-06 13:00:00	-37.6655	144.8321	11.118	90	25.9
2009-Feb-06 13:00:00	-36.8886	145.1859	11.118	300	34.2
2009-Feb-06 13:00:00	-37.0194	144.5203	11.118	20	34.3
2009-Feb-06 13:00:00	-36.4206	146.3056	11.118	290	38.6
2009-Feb-06 13:00:00	-39.1297	146.4244	12.971	80	18.2
2009-Feb-06 13:00:00	-36.7395	144.3266	12.971	310	35.3
2009-Feb-06 13:00:00	-36.0294	146.0306	12.971	290	38.5
2009-Feb-06 13:00:00	-38.4612	145.3101	14.824	180	22.0
2009-Feb-06 13:00:00	-38.1156	147.1322	14.824	110	22.2
2009-Feb-06 13:00:00	-37.9075	144.1303	14.824	120	26.8
2009-Feb-06 13:00:00	-36.1047	146.5094	14.824	260	38.4
2009-Feb-06 13:00:00	-36.2136	147.5394	16.677	290	31.7
2009-Feb-06 13:00:00	-37.1017	147.6008	16.677	360	36.6
2009-Feb-06 13:00:00	-38.0287	144.4783	18.530	120	22.2
2009-Feb-06 13:00:00	-37.2091	145.8423	18.530	260	31.5
2009-Feb-06 13:00:00	-37.8817	147.5669	20.383	160	21.7
2009-Feb-06 13:00:00	-38.2241	144.3345	20.383	140	22.8
2009-Feb-06 13:00:00	-38.6297	145.8107	22.236	180	21.7
2009-Feb-06 13:00:00	-36.8708	147.2755	22.236	330	23.9
2009-Feb-06 13:30:00	-37.8710	145.2561	5.559	340	27.9
2009-Feb-06 13:30:00	-37.7239	145.4092	5.559	290	29.1
2009-Feb-06 13:30:00	-37.7481	147.1428	7.412	130	24.6
2009-Feb-06 13:30:00	-37.7408	145.0972	7.412	160	28.7
2009-Feb-06 13:30:00	-38.3646	145.1785	9.265	60	23.3
2009-Feb-06 13:30:00	-37.3807	144.9654	9.265	360	30.9
2009-Feb-06 13:30:00	-36.4289	145.3947	9.265	270	36.7
2009-Feb-06 13:30:00	-37.9800	145.0962	11.118	160	26.3
2009-Feb-06 13:30:00	-37.6655	144.8321	11.118	140	27.3
2009-Feb-06 13:30:00	-36.8886	145.1859	11.118	320	35.3
2009-Feb-06 13:30:00	-38.1156	147.1322	12.971	120	22.9
2009-Feb-06 13:30:00	-36.2136	147.5394	12.971	270	33.5
2009-Feb-06 13:30:00	-36.0294	146.0306	12.971	290	39.3
2009-Feb-06 13:30:00	-38.4612	145.3101	14.824	180	22.1
2009-Feb-06 13:30:00	-36.7395	144.3266	14.824	310	35.2
2009-Feb-06 13:30:00	-39.1297	146.4244	16.677	80	18.4
2009-Feb-06 13:30:00	-38.1481	145.1156	16.677	240	20.9
2009-Feb-06 13:30:00	-37.2091	145.8423	16.677	250	33.0
2009-Feb-06 13:30:00	-37.0194	144.5203	16.677	340	35.7
2009-Feb-06 13:30:00	-38.0287	144.4783	18.530	120	22.7
2009-Feb-06 13:30:00	-38.5647	146.7479	18.530	130	22.8
2009-Feb-06 13:30:00	-37.9075	144.1303	18.530	140	28.2
2009-Feb-06 13:30:00	-37.1017	147.6008	18.530	280	36.2
2009-Feb-06 13:30:00	-36.4206	146.3056	18.530	250	38.2
2009-Feb-06 13:30:00	-38.2241	144.3345	20.383	140	23.2
2009-Feb-06 13:30:00	-38.6297	145.8107	24.089	190	21.5
2009-Feb-06 13:30:00	-36.8708	147.2755	24.089	350	24.2
2009-Feb-06 13:30:00	-36.1047	146.5094	24.089	290	39.7
2009-Feb-06 14:00:00	-37.7481	147.1428	7.412	130	25.7
2009-Feb-06 14:00:00	-37.7239	145.4092	7.412	110	31.3
2009-Feb-06 14:00:00	-37.8710	145.2561	9.265	150	29.4
2009-Feb-06 14:00:00	-37.7408	145.0972	11.118	200	30.0
2009-Feb-06 14:00:00	-36.7395	144.3266	11.118	330	36.8
2009-Feb-06 14:00:00	-37.6655	144.8321	12.971	170	28.5
2009-Feb-06 14:00:00	-36.2136	147.5394	12.971	270	33.2
2009-Feb-06 14:00:00	-38.0287	144.4783	14.824	130	22.6
2009-Feb-06 14:00:00	-37.2091	145.8423	14.824	260	33.0
2009-Feb-06 14:00:00	-39.1297	146.4244	16.677	80	18.3
2009-Feb-06 14:00:00	-38.1481	145.1156	16.677	250	21.6
2009-Feb-06 14:00:00	-38.4612	145.3101	16.677	180	22.1
2009-Feb-06 14:00:00	-38.3646	145.1785	16.677	210	22.8
2009-Feb-06 14:00:00	-37.8817	147.5669	16.677	150	22.9
2009-Feb-06 14:00:00	-38.1156	147.1322	16.677	80	23.2
2009-Feb-06 14:00:00	-37.3807	144.9654	16.677	350	32.0
2009-Feb-06 14:00:00	-36.1047	146.5094	16.677	310	39.1
2009-Feb-06 14:00:00	-38.2241	144.3345	18.530	130	23.6
2009-Feb-06 14:00:00	-38.5647	146.7479	18.530	130	23.9
2009-Feb-06 14:00:00	-36.8886	145.1859	18.530	270	36.0
2009-Feb-06 14:00:00	-37.1017	147.6008	18.530	250	36.3
2009-Feb-06 14:00:00	-37.0194	144.5203	18.530	310	37.1
2009-Feb-06 14:00:00	-36.4289	145.3947	18.530	250	37.1
2009-Feb-06 14:00:00	-36.0294	146.0306	18.530	280	39.2
2009-Feb-06 14:00:00	-37.9800	145.0962	20.383	200	25.8
2009-Feb-06 14:00:00	-37.9075	144.1303	20.383	140	27.7
2009-Feb-06 14:00:00	-36.4206	146.3056	20.383	280	39.9
2009-Feb-06 14:00:00	-38.6297	145.8107	22.236	190	22.2
2009-Feb-06 14:00:00	-36.8708	147.2755	25.942	360	23.9
2009-Feb-06 14:30:00	-37.7481	147.1428	7.412	130	25.9
2009-Feb-06 14:30:00	-37.7239	145.4092	7.412	230	32.8
2009-Feb-06 14:30:00	-36.8886	145.1859	9.265	350	36.6
2009-Feb-06 14:30:00	-37.8710	145.2561	11.118	180	30.8
2009-Feb-06 14:30:00	-37.7408	145.0972	11.118	210	31.4
2009-Feb-06 14:30:00	-36.2136	147.5394	11.118	280	34.2
2009-Feb-06 14:30:00	-38.3646	145.1785	12.971	200	23.7
2009-Feb-06 14:30:00	-37.6655	144.8321	12.971	180	29.7
2009-Feb-06 14:30:00	-37.3807	144.9654	14.824	360	33.0
2009-Feb-06 14:30:00	-37.2091	145.8423	14.824	260	34.3
2009-Feb-06 14:30:00	-37.0194	144.5203	14.824	290	37.4
2009-Feb-06 14:30:00	-36.4206	146.3056	14.824	210	39.0
2009-Feb-06 14:30:00	-39.1297	146.4244	16.677	80	18.5
2009-Feb-06 14:30:00	-38.4612	145.3101	16.677	190	22.2
2009-Feb-06 14:30:00	-38.1156	147.1322	16.677	70	24.2
2009-Feb-06 14:30:00	-38.0287	144.4783	16.677	120	24.5
2009-Feb-06 14:30:00	-38.5647	146.7479	18.530	130	23.1
2009-Feb-06 14:30:00	-37.9800	145.0962	18.530	210	26.2
2009-Feb-06 14:30:00	-37.9075	144.1303	18.530	110	28.5
2009-Feb-06 14:30:00	-36.7395	144.3266	18.530	320	37.0
2009-Feb-06 14:30:00	-36.1047	146.5094	18.530	320	39.3
2009-Feb-06 14:30:00	-36.0294	146.0306	18.530	330	40.1
2009-Feb-06 14:30:00	-38.1481	145.1156	20.383	240	21.6
2009-Feb-06 14:30:00	-37.8817	147.5669	20.383	150	22.5
2009-Feb-06 14:30:00	-36.4289	145.3947	20.383	290	38.0
2009-Feb-06 14:30:00	-38.2241	144.3345	22.236	130	23.3
2009-Feb-06 14:30:00	-36.8708	147.2755	22.236	360	24.6
2009-Feb-06 14:30:00	-37.1017	147.6008	22.236	100	35.6
2009-Feb-06 14:30:00	-38.6297	145.8107	24.089	180	22.3
2009-Feb-06 15:00:00	-37.7239	145.4092	7.412	180	34.2
2009-Feb-06 15:00:00	-36.4289	145.3947	7.412	310	38.9
2009-Feb-06 15:00:00	-37.7481	147.1428	9.265	130	26.1
2009-Feb-06 15:00:00	-36.4206	146.3056	9.265	310	39.6
2009-Feb-06 15:00:00	-36.2136	147.5394	11.118	270	34.9
2009-Feb-06 15:00:00	-36.8886	145.1859	12.971	230	37.2
2009-Feb-06 15:00:00	-38.4612	145.3101	14.824	170	22.5
2009-Feb-06 15:00:00	-37.8817	147.5669	14.824	120	23.3
2009-Feb-06 15:00:00	-38.3646	145.1785	14.824	150	23.5
2009-Feb-06 15:00:00	-38.0287	144.4783	14.824	110	24.2
2009-Feb-06 15:00:00	-37.7408	145.0972	14.824	210	31.0
2009-Feb-06 15:00:00	-36.1047	146.5094	14.824	260	39.7
2009-Feb-06 15:00:00	-37.9800	145.0962	16.677	200	27.2
2009-Feb-06 15:00:00	-37.8710	145.2561	16.677	220	31.3
2009-Feb-06 15:00:00	-36.7395	144.3266	16.677	290	37.6
2009-Feb-06 15:00:00	-36.0294	146.0306	16.677	260	40.3
2009-Feb-06 15:00:00	-39.1297	146.4244	18.530	50	18.7
2009-Feb-06 15:00:00	-38.1156	147.1322	18.530	80	23.1
2009-Feb-06 15:00:00	-37.6655	144.8321	18.530	150	29.0
2009-Feb-06 15:00:00	-37.0194	144.5203	18.530	280	37.8
2009-Feb-06 15:00:00	-38.1481	145.1156	20.383	230	21.2
2009-Feb-06 15:00:00	-38.5647	146.7479	20.383	140	23.1
2009-Feb-06 15:00:00	-37.2091	145.8423	20.383	260	35.0
2009-Feb-06 15:00:00	-38.2241	144.3345	22.236	150	20.7
2009-Feb-06 15:00:00	-37.9075	144.1303	22.236	140	29.0
2009-Feb-06 15:00:00	-37.3807	144.9654	22.236	160	34.5
2009-Feb-06 15:00:00	-38.6297	145.8107	24.089	180	23.3
2009-Feb-06 15:00:00	-36.8708	147.2755	24.089	350	25.4
2009-Feb-06 15:00:00	-37.1017	147.6008	25.942	100	34.6
2009-Feb-06 15:30:00	-37.7481	147.1428	9.265	130	25.9
2009-Feb-06 15:30:00	-37.7239	145.4092	9.265	220	35.0
2009-Feb-06 15:30:00	-36.8886	145.1859	9.265	270	38.9
2009-Feb-06 15:30:00	-36.2136	147.5394	11.118	300	35.1
2009-Feb-06 15:30:00	-36.0294	146.0306	11.118	230	39.8
2009-Feb-06 15:30:00	-38.3646	145.1785	14.824	150	23.9
2009-Feb-06 15:30:00	-38.1156	147.1322	14.824	100	24.0
2009-Feb-06 15:30:00	-38.0287	144.4783	14.824	120	24.4
2009-Feb-06 15:30:00	-37.7408	145.0972	14.824	220	32.3
2009-Feb-06 15:30:00	-37.8710	145.2561	14.824	190	32.4
2009-Feb-06 15:30:00	-37.8817	147.5669	16.677	130	22.7
2009-Feb-06 15:30:00	-37.2091	145.8423	16.677	260	35.5
2009-Feb-06 15:30:00	-36.7395	144.3266	16.677	330	38.3
2009-Feb-06 15:30:00	-39.1297	146.4244	18.530	70	18.5
2009-Feb-06 15:30:00	-38.2241	144.3345	18.530	150	20.3
2009-Feb-06 15:30:00	-37.9075	144.1303	18.530	150	28.8
2009-Feb-06 15:30:00	-37.6655	144.8321	18.530	150	29.0
2009-Feb-06 15:30:00	-37.3807	144.9654	18.530	180	34.4
2009-Feb-06 15:30:00	-37.0194	144.5203	18.530	300	37.5
2009-Feb-06 15:30:00	-36.4206	146.3056	18.530	220	40.0
2009-Feb-06 15:30:00	-38.1481	145.1156	20.383	250	21.9
2009-Feb-06 15:30:00	-38.4612	145.3101	20.383	160	21.9
2009-Feb-06 15:30:00	-38.5647	146.7479	20.383	130	23.0
2009-Feb-06 15:30:00	-36.4289	145.3947	20.383	310	38.9
2009-Feb-06 15:30:00	-36.1047	146.5094	20.383	270	39.9
2009-Feb-06 15:30:00	-36.8708	147.2755	22.236	340	25.2
2009-Feb-06 15:30:00	-37.9800	145.0962	22.236	210	27.2
2009-Feb-06 15:30:00	-37.1017	147.6008	22.236	100	34.9
2009-Feb-06 15:30:00	-38.6297	145.8107	25.942	180	23.0
2009-Feb-06 16:00:00	-37.7239	145.4092	7.412	280	35.8
2009-Feb-06 16:00:00	-37.7481	147.1428	11.118	130	25.6
2009-Feb-06 16:00:00	-36.7395	144.3266	11.118	320	38.6
2009-Feb-06 16:00:00	-38.1481	145.1156	12.971	220	26.5
2009-Feb-06 16:00:00	-36.2136	147.5394	12.971	320	34.4
2009-Feb-06 16:00:00	-36.8886	145.1859	12.971	310	39.1
2009-Feb-06 16:00:00	-36.4206	146.3056	12.971	250	40.3
2009-Feb-06 16:00:00	-38.5647	146.7479	16.677	110	23.6
2009-Feb-06 16:00:00	-38.0287	144.4783	16.677	170	25.3
2009-Feb-06 16:00:00	-37.8710	145.2561	16.677	180	33.6
2009-Feb-06 16:00:00	-37.7408	145.0972	16.677	230	33.6
2009-Feb-06 16:00:00	-37.2091	145.8423	16.677	260	35.8
2009-Feb-06 16:00:00	-36.1047	146.5094	16.677	230	40.0
2009-Feb-06 16:00:00	-38.3646	145.1785	18.530	190	21.2
2009-Feb-06 16:00:00	-38.1156	147.1322	18.530	70	24.0
2009-Feb-06 16:00:00	-37.9075	144.1303	18.530	140	28.2
2009-Feb-06 16:00:00	-37.3807	144.9654	18.530	170	35.0
2009-Feb-06 16:00:00	-37.0194	144.5203	18.530	300	38.2
2009-Feb-06 16:00:00	-36.0294	146.0306	18.530	250	40.1
2009-Feb-06 16:00:00	-39.1297	146.4244	20.383	60	18.5
2009-Feb-06 16:00:00	-38.4612	145.3101	20.383	160	20.5
2009-Feb-06 16:00:00	-37.8817	147.5669	20.383	130	22.5
2009-Feb-06 16:00:00	-36.8708	147.2755	20.383	340	25.8
2009-Feb-06 16:00:00	-37.6655	144.8321	20.383	150	30.7
2009-Feb-06 16:00:00	-36.4289	145.3947	20.383	300	39.8
2009-Feb-06 16:00:00	-38.2241	144.3345	22.236	170	20.2
2009-Feb-06 16:00:00	-38.6297	145.8107	22.236	200	23.1
2009-Feb-06 16:00:00	-37.9800	145.0962	22.236	210	27.3
2009-Feb-06 16:00:00	-37.1017	147.6008	24.089	90	35.5
2009-Feb-06 16:30:00	-37.7481	147.1428	9.265	140	25.2
2009-Feb-06 16:30:00	-36.2136	147.5394	9.265	300	35.2
2009-Feb-06 16:30:00	-37.7239	145.4092	9.265	260	36.9
2009-Feb-06 16:30:00	-38.1481	145.1156	12.971	170	27.0
2009-Feb-06 16:30:00	-37.8710	145.2561	14.824	140	33.8
2009-Feb-06 16:30:00	-36.1047	146.5094	14.824	270	40.3
2009-Feb-06 16:30:00	-38.5647	146.7479	16.677	100	23.7
2009-Feb-06 16:30:00	-37.7408	145.0972	16.677	240	33.6
2009-Feb-06 16:30:00	-37.2091	145.8423	16.677	260	36.2
2009-Feb-06 16:30:00	-36.8886	145.1859	16.677	330	39.1
2009-Feb-06 16:30:00	-37.8817	147.5669	18.530	130	22.9
2009-Feb-06 16:30:00	-38.1156	147.1322	18.530	90	23.8
2009-Feb-06 16:30:00	-36.8708	147.2755	18.530	340	25.7
2009-Feb-06 16:30:00	-37.0194	144.5203	18.530	290	38.8
2009-Feb-06 16:30:00	-36.4289	145.3947	18.530	270	39.6
2009-Feb-06 16:30:00	-38.3646	145.1785	20.383	190	19.8
2009-Feb-06 16:30:00	-38.4612	145.3101	20.383	180	19.9
2009-Feb-06 16:30:00	-38.6297	145.8107	20.383	200	20.8
2009-Feb-06 16:30:00	-37.9075	144.1303	20.383	140	28.5
2009-Feb-06 16:30:00	-36.7395	144.3266	20.383	260	38.7
2009-Feb-06 16:30:00	-36.4206	146.3056	20.383	260	40.1
2009-Feb-06 16:30:00	-36.0294	146.0306	20.383	300	40.9
2009-Feb-06 16:30:00	-38.2241	144.3345	22.236	160	22.7
2009-Feb-06 16:30:00	-37.3807	144.9654	22.236	170	34.3
2009-Feb-06 16:30:00	-39.1297	146.4244	24.089	60	18.3
2009-Feb-06 16:30:00	-37.6655	144.8321	24.089	180	30.0
2009-Feb-06 16:30:00	-37.1017	147.6008	24.089	100	34.2
2009-Feb-06 16:30:00	-37.9800	145.0962	25.942	210	25.4
2009-Feb-06 16:30:00	-38.0287	144.4783	29.648	200	26.1
2009-Feb-06 17:00:00	-37.7481	147.1428	11.118	130	25.4
2009-Feb-06 17:00:00	-36.2136	147.5394	11.118	220	35.8
2009-Feb-06 17:00:00	-37.7239	145.4092	12.971	230	37.2
2009-Feb-06 17:00:00	-36.1047	146.5094	12.971	310	40.2
2009-Feb-06 17:00:00	-38.5647	146.7479	16.677	100	23.6
2009-Feb-06 17:00:00	-37.8817	147.5669	18.530	120	23.1
2009-Feb-06 17:00:00	-36.8886	145.1859	18.530	280	39.7
2009-Feb-06 17:00:00	-39.1297	146.4244	20.383	50	18.0
2009-Feb-06 17:00:00	-38.4612	145.3101	20.383	180	20.8
2009-Feb-06 17:00:00	-36.8708	147.2755	20.383	360	25.7
2009-Feb-06 17:00:00	-37.9075	144.1303	20.383	120	28.1
2009-Feb-06 17:00:00	-37.8710	145.2561	20.383	170	30.6
2009-Feb-06 17:00:00	-37.3807	144.9654	20.383	180	34.9
2009-Feb-06 17:00:00	-36.4289	145.3947	20.383	260	39.6
2009-Feb-06 17:00:00	-38.1156	147.1322	22.236	90	24.2
2009-Feb-06 17:00:00	-38.1481	145.1156	22.236	150	24.3
2009-Feb-06 17:00:00	-36.4206	146.3056	22.236	270	40.2
2009-Feb-06 17:00:00	-38.3646	145.1785	24.089	180	20.9
2009-Feb-06 17:00:00	-37.0194	144.5203	24.089	270	38.5
2009-Feb-06 17:00:00	-36.0294	146.0306	24.089	250	40.3
2009-Feb-06 17:00:00	-38.2241	144.3345	25.942	150	20.5
2009-Feb-06 17:00:00	-36.7395	144.3266	25.942	270	38.6
2009-Feb-06 17:00:00	-37.7408	145.0972	27.795	210	30.6
2009-Feb-06 17:00:00	-37.1017	147.6008	27.795	110	31.9
2009-Feb-06 17:00:00	-38.6297	145.8107	29.648	190	21.0
2009-Feb-06 17:00:00	-38.0287	144.4783	29.648	180	24.1
2009-Feb-06 17:00:00	-37.9800	145.0962	31.501	210	24.2
2009-Feb-06 17:00:00	-37.6655	144.8321	31.501	190	27.0
2009-Feb-06 17:00:00	-37.2091	145.8423	31.501	260	35.7
2009-Feb-06 17:30:00	-37.7481	147.1428	9.265	130	25.1
2009-Feb-06 17:30:00	-36.1047	146.5094	11.118	280	40.4
2009-Feb-06 17:30:00	-38.5647	146.7479	12.971	100	22.7
2009-Feb-06 17:30:00	-36.2136	147.5394	12.971	260	34.8
2009-Feb-06 17:30:00	-37.0194	144.5203	12.971	260	38.7
2009-Feb-06 17:30:00	-36.4206	146.3056	12.971	250	40.3
2009-Feb-06 17:30:00	-36.0294	146.0306	12.971	260	41.0
2009-Feb-06 17:30:00	-39.1297	146.4244	16.677	60	18.3
2009-Feb-06 17:30:00	-38.1481	145.1156	16.677	140	24.4
2009-Feb-06 17:30:00	-38.3646	145.1785	18.530	170	21.0
2009-Feb-06 17:30:00	-36.8708	147.2755	18.530	350	25.2
2009-Feb-06 17:30:00	-37.8710	145.2561	18.530	160	29.4
2009-Feb-06 17:30:00	-36.7395	144.3266	20.383	270	38.8
2009-Feb-06 17:30:00	-36.4289	145.3947	20.383	250	39.3
2009-Feb-06 17:30:00	-36.8886	145.1859	20.383	280	39.6
2009-Feb-06 17:30:00	-38.2241	144.3345	22.236	150	19.3
2009-Feb-06 17:30:00	-38.4612	145.3101	22.236	160	20.4
2009-Feb-06 17:30:00	-37.8817	147.5669	22.236	130	22.3
2009-Feb-06 17:30:00	-38.1156	147.1322	22.236	90	23.6
2009-Feb-06 17:30:00	-37.9075	144.1303	22.236	130	26.7
2009-Feb-06 17:30:00	-37.7408	145.0972	22.236	210	29.2
2009-Feb-06 17:30:00	-37.7239	145.4092	22.236	190	33.2
2009-Feb-06 17:30:00	-38.0287	144.4783	24.089	170	23.8
2009-Feb-06 17:30:00	-37.1017	147.6008	24.089	100	31.4
2009-Feb-06 17:30:00	-38.6297	145.8107	25.942	190	19.8
2009-Feb-06 17:30:00	-37.6655	144.8321	25.942	170	27.8
2009-Feb-06 17:30:00	-37.3807	144.9654	25.942	170	33.4
2009-Feb-06 17:30:00	-37.9800	145.0962	27.795	150	27.8
2009-Feb-06 17:30:00	-37.2091	145.8423	29.648	260	35.4
2009-Feb-06 18:00:00	-37.7481	147.1428	9.265	140	24.3
2009-Feb-06 18:00:00	-36.2136	147.5394	11.118	230	34.7
2009-Feb-06 18:00:00	-36.4289	145.3947	14.824	250	39.5
2009-Feb-06 18:00:00	-37.7408	145.0972	16.677	190	29.6
2009-Feb-06 18:00:00	-37.0194	144.5203	16.677	290	38.1
2009-Feb-06 18:00:00	-36.1047	146.5094	16.677	240	39.8
2009-Feb-06 18:00:00	-36.0294	146.0306	16.677	280	40.6
2009-Feb-06 18:00:00	-39.1297	146.4244	18.530	50	18.2
2009-Feb-06 18:00:00	-38.3646	145.1785	18.530	180	19.9
2009-Feb-06 18:00:00	-38.5647	146.7479	18.530	140	22.3
2009-Feb-06 18:00:00	-38.1481	145.1156	18.530	150	24.0
2009-Feb-06 18:00:00	-36.8708	147.2755	18.530	340	24.8
2009-Feb-06 18:00:00	-38.2241	144.3345	20.383	140	19.4
2009-Feb-06 18:00:00	-38.6297	145.8107	20.383	180	19.5
2009-Feb-06 18:00:00	-37.8817	147.5669	20.383	130	22.2
2009-Feb-06 18:00:00	-38.1156	147.1322	20.383	100	23.0
2009-Feb-06 18:00:00	-37.8710	145.2561	20.383	150	27.9
2009-Feb-06 18:00:00	-37.7239	145.4092	20.383	180	31.3
2009-Feb-06 18:00:00	-36.8886	145.1859	20.383	250	39.3
2009-Feb-06 18:00:00	-38.4612	145.3101	22.236	160	19.5
2009-Feb-06 18:00:00	-38.0287	144.4783	22.236	180	23.0
2009-Feb-06 18:00:00	-36.4206	146.3056	22.236	250	40.2
2009-Feb-06 18:00:00	-37.9075	144.1303	24.089	120	25.3
2009-Feb-06 18:00:00	-37.6655	144.8321	24.089	180	27.1
2009-Feb-06 18:00:00	-37.1017	147.6008	24.089	100	30.1
2009-Feb-06 18:00:00	-36.7395	144.3266	24.089	260	38.6
2009-Feb-06 18:00:00	-37.9800	145.0962	27.795	150	27.5
2009-Feb-06 18:00:00	-37.2091	145.8423	27.795	260	33.7
2009-Feb-06 18:00:00	-37.3807	144.9654	31.501	180	28.0
2009-Feb-06 18:30:00	-36.2136	147.5394	7.412	240	34.9
2009-Feb-06 18:30:00	-37.7408	145.0972	9.265	170	29.9
2009-Feb-06 18:30:00	-38.0287	144.4783	11.118	120	22.0
2009-Feb-06 18:30:00	-37.7481	147.1428	11.118	140	22.1
2009-Feb-06 18:30:00	-38.3646	145.1785	12.971	160	19.7
2009-Feb-06 18:30:00	-38.5647	146.7479	12.971	120	22.4
2009-Feb-06 18:30:00	-38.2241	144.3345	14.824	130	19.5
2009-Feb-06 18:30:00	-36.0294	146.0306	14.824	260	40.3
2009-Feb-06 18:30:00	-38.4612	145.3101	16.677	140	19.5
2009-Feb-06 18:30:00	-37.8817	147.5669	16.677	120	21.9
2009-Feb-06 18:30:00	-36.8708	147.2755	16.677	350	24.3
2009-Feb-06 18:30:00	-37.2091	145.8423	16.677	270	35.1
2009-Feb-06 18:30:00	-37.0194	144.5203	16.677	270	38.4
2009-Feb-06 18:30:00	-36.4289	145.3947	16.677	280	39.4
2009-Feb-06 18:30:00	-36.4206	146.3056	16.677	260	39.5
2009-Feb-06 18:30:00	-37.9075	144.1303	18.530	90	24.7
2009-Feb-06 18:30:00	-37.6655	144.8321	18.530	180	25.4
2009-Feb-06 18:30:00	-37.8710	145.2561	18.530	150	27.8
2009-Feb-06 18:30:00	-36.7395	144.3266	18.530	260	38.3
2009-Feb-06 18:30:00	-36.1047	146.5094	18.530	260	40.0
2009-Feb-06 18:30:00	-38.1481	145.1156	20.383	120	21.9
2009-Feb-06 18:30:00	-36.8886	145.1859	20.383	280	39.1
2009-Feb-06 18:30:00	-38.1156	147.1322	22.236	100	22.6
2009-Feb-06 18:30:00	-37.9800	145.0962	24.089	130	25.5
2009-Feb-06 18:30:00	-37.7239	145.4092	24.089	170	29.9
2009-Feb-06 18:30:00	-39.1297	146.4244	25.942	40	17.9
2009-Feb-06 18:30:00	-37.1017	147.6008	25.942	100	28.4
2009-Feb-06 18:30:00	-37.3807	144.9654	27.795	180	26.3
2009-Feb-06 19:00:00	-38.3646	145.1785	9.265	160	19.8
2009-Feb-06 19:00:00	-38.0287	144.4783	9.265	140	22.3
2009-Feb-06 19:00:00	-36.2136	147.5394	9.265	260	33.9
2009-Feb-06 19:00:00	-38.5647	146.7479	11.118	90	21.9
2009-Feb-06 19:00:00	-37.7481	147.1428	11.118	130	22.6
2009-Feb-06 19:00:00	-38.2241	144.3345	12.971	140	19.7
2009-Feb-06 19:00:00	-38.4612	145.3101	12.971	140	20.0
2009-Feb-06 19:00:00	-37.6655	144.8321	12.971	170	25.1
2009-Feb-06 19:00:00	-37.2091	145.8423	12.971	280	35.2
2009-Feb-06 19:00:00	-36.8708	147.2755	14.824	350	23.7
2009-Feb-06 19:00:00	-37.9075	144.1303	14.824	100	25.3
2009-Feb-06 19:00:00	-37.7408	145.0972	14.824	170	27.9
2009-Feb-06 19:00:00	-36.7395	144.3266	14.824	250	38.3
2009-Feb-06 19:00:00	-38.1481	145.1156	16.677	90	21.3
2009-Feb-06 19:00:00	-36.4289	145.3947	16.677	280	38.9
2009-Feb-06 19:00:00	-36.1047	146.5094	16.677	270	39.4
2009-Feb-06 19:00:00	-36.0294	146.0306	16.677	250	40.1
2009-Feb-06 19:00:00	-37.8817	147.5669	18.530	140	21.7
2009-Feb-06 19:00:00	-37.8710	145.2561	18.530	140	27.4
2009-Feb-06 19:00:00	-37.0194	144.5203	18.530	230	37.8
2009-Feb-06 19:00:00	-36.8886	145.1859	18.530	280	38.8
2009-Feb-06 19:00:00	-38.6297	145.8107	20.383	100	21.0
2009-Feb-06 19:00:00	-37.9800	145.0962	20.383	120	25.1
2009-Feb-06 19:00:00	-38.1156	147.1322	22.236	100	22.3
2009-Feb-06 19:00:00	-36.4206	146.3056	22.236	230	39.2
2009-Feb-06 19:00:00	-37.1017	147.6008	25.942	110	27.3
2009-Feb-06 19:00:00	-37.7239	145.4092	25.942	160	29.2
2009-Feb-06 19:00:00	-37.3807	144.9654	31.501	150	25.3
2009-Feb-06 19:00:00	-39.1297	146.4244	33.354	30	18.3
2009-Feb-06 19:30:00	-37.6655	144.8321	3.706	200	25.0
2009-Feb-06 19:30:00	-37.7481	147.1428	5.559	120	22.4
2009-Feb-06 19:30:00	-38.3646	145.1785	7.412	120	20.2
2009-Feb-06 19:30:00	-37.7408	145.0972	7.412	140	28.0
2009-Feb-06 19:30:00	-36.2136	147.5394	7.412	260	32.9
2009-Feb-06 19:30:00	-38.2241	144.3345	9.265	110	20.2
2009-Feb-06 19:30:00	-38.6297	145.8107	9.265	120	20.9
2009-Feb-06 19:30:00	-38.4612	145.3101	9.265	130	21.2
2009-Feb-06 19:30:00	-38.0287	144.4783	9.265	180	22.8
2009-Feb-06 19:30:00	-36.7395	144.3266	9.265	250	37.8
2009-Feb-06 19:30:00	-38.5647	146.7479	11.118	70	20.7
2009-Feb-06 19:30:00	-36.8708	147.2755	12.971	340	23.2
2009-Feb-06 19:30:00	-36.1047	146.5094	12.971	240	38.8
2009-Feb-06 19:30:00	-38.1481	145.1156	14.824	90	22.3
2009-Feb-06 19:30:00	-37.9075	144.1303	14.824	110	24.7
2009-Feb-06 19:30:00	-37.8710	145.2561	14.824	140	27.3
2009-Feb-06 19:30:00	-36.4289	145.3947	14.824	260	38.1
2009-Feb-06 19:30:00	-36.0294	146.0306	14.824	260	39.7
2009-Feb-06 19:30:00	-37.8817	147.5669	16.677	120	21.2
2009-Feb-06 19:30:00	-36.4206	146.3056	16.677	250	38.6
2009-Feb-06 19:30:00	-37.2091	145.8423	18.530	260	34.6
2009-Feb-06 19:30:00	-38.1156	147.1322	20.383	130	20.9
2009-Feb-06 19:30:00	-37.9800	145.0962	20.383	130	25.6
2009-Feb-06 19:30:00	-37.0194	144.5203	20.383	170	35.5
2009-Feb-06 19:30:00	-37.7239	145.4092	22.236	170	27.8
2009-Feb-06 19:30:00	-36.8886	145.1859	22.236	210	33.9
2009-Feb-06 19:30:00	-37.3807	144.9654	24.089	160	25.4
2009-Feb-06 19:30:00	-37.1017	147.6008	24.089	110	26.4
2009-Feb-06 19:30:00	-39.1297	146.4244	33.354	30	18.1
2009-Feb-06 20:00:00	-38.3646	145.1785	1.853	30	20.8
2009-Feb-06 20:00:00	-37.7408	145.0972	1.853	140	28.0
2009-Feb-06 20:00:00	-38.6297	145.8107	5.559	50	21.1
2009-Feb-06 20:00:00	-37.6655	144.8321	5.559	200	25.2
2009-Feb-06 20:00:00	-38.2241	144.3345	7.412	110	20.1
2009-Feb-06 20:00:00	-37.7481	147.1428	7.412	100	20.6
2009-Feb-06 20:00:00	-38.0287	144.4783	9.265	140	22.0
2009-Feb-06 20:00:00	-36.4289	145.3947	9.265	260	36.7
2009-Feb-06 20:00:00	-38.4612	145.3101	11.118	90	22.3
2009-Feb-06 20:00:00	-36.8708	147.2755	11.118	330	22.7
2009-Feb-06 20:00:00	-37.8710	145.2561	11.118	140	27.9
2009-Feb-06 20:00:00	-36.2136	147.5394	11.118	250	31.0
2009-Feb-06 20:00:00	-36.7395	144.3266	11.118	260	36.8
2009-Feb-06 20:00:00	-36.1047	146.5094	11.118	270	37.4
2009-Feb-06 20:00:00	-36.0294	146.0306	11.118	230	38.5
2009-Feb-06 20:00:00	-38.1481	145.1156	12.971	90	23.7
2009-Feb-06 20:00:00	-38.5647	146.7479	14.824	80	20.3
2009-Feb-06 20:00:00	-37.9075	144.1303	14.824	110	23.5
2009-Feb-06 20:00:00	-36.4206	146.3056	14.824	260	36.9
2009-Feb-06 20:00:00	-37.8817	147.5669	16.677	140	20.2
2009-Feb-06 20:00:00	-37.9800	145.0962	16.677	130	25.7
2009-Feb-06 20:00:00	-38.1156	147.1322	18.530	120	20.0
2009-Feb-06 20:00:00	-37.1017	147.6008	18.530	110	25.3
2009-Feb-06 20:00:00	-37.3807	144.9654	20.383	170	24.6
2009-Feb-06 20:00:00	-37.7239	145.4092	20.383	180	27.4
2009-Feb-06 20:00:00	-36.8886	145.1859	20.383	210	31.7
2009-Feb-06 20:00:00	-37.0194	144.5203	20.383	130	32.9
2009-Feb-06 20:00:00	-37.2091	145.8423	22.236	240	31.6
2009-Feb-06 20:00:00	-39.1297	146.4244	33.354	30	17.9
2009-Feb-06 20:30:00	-38.2241	144.3345	0.000	0	20.1
2009-Feb-06 20:30:00	-38.3646	145.1785	0.000	0	20.5
2009-Feb-06 20:30:00	-37.7408	145.0972	0.000	0	27.2
2009-Feb-06 20:30:00	-36.7395	144.3266	0.000	0	33.9
2009-Feb-06 20:30:00	-38.6297	145.8107	1.853	40	22.1
2009-Feb-06 20:30:00	-37.8710	145.2561	3.706	160	27.3
2009-Feb-06 20:30:00	-36.4289	145.3947	5.559	290	35.0
2009-Feb-06 20:30:00	-36.4206	146.3056	7.412	270	35.0
2009-Feb-06 20:30:00	-37.7481	147.1428	9.265	100	19.0
2009-Feb-06 20:30:00	-37.6655	144.8321	9.265	210	24.6
2009-Feb-06 20:30:00	-36.1047	146.5094	9.265	250	34.6
2009-Feb-06 20:30:00	-38.4612	145.3101	11.118	40	22.6
2009-Feb-06 20:30:00	-37.9800	145.0962	11.118	140	24.6
2009-Feb-06 20:30:00	-36.0294	146.0306	11.118	220	36.4
2009-Feb-06 20:30:00	-36.8708	147.2755	12.971	310	22.0
2009-Feb-06 20:30:00	-38.0287	144.4783	12.971	50	22.5
2009-Feb-06 20:30:00	-37.9075	144.1303	12.971	90	23.0
2009-Feb-06 20:30:00	-38.1481	145.1156	12.971	100	24.1
2009-Feb-06 20:30:00	-37.7239	145.4092	12.971	160	27.1
2009-Feb-06 20:30:00	-37.8817	147.5669	14.824	130	19.3
2009-Feb-06 20:30:00	-38.5647	146.7479	14.824	70	19.9
2009-Feb-06 20:30:00	-37.1017	147.6008	14.824	130	24.2
2009-Feb-06 20:30:00	-36.2136	147.5394	14.824	240	30.1
2009-Feb-06 20:30:00	-36.8886	145.1859	14.824	210	30.7
2009-Feb-06 20:30:00	-37.0194	144.5203	16.677	150	30.6
2009-Feb-06 20:30:00	-38.1156	147.1322	18.530	90	19.5
2009-Feb-06 20:30:00	-37.3807	144.9654	20.383	180	23.4
2009-Feb-06 20:30:00	-37.2091	145.8423	20.383	200	29.7
2009-Feb-06 20:30:00	-39.1297	146.4244	35.207	20	17.9
2009-Feb-06 21:00:00	-37.8710	145.2561	0.000	0	24.9
2009-Feb-06 21:00:00	-37.7408	145.0972	0.000	0	26.6
2009-Feb-06 21:00:00	-36.7395	144.3266	0.000	0	30.9
2009-Feb-06 21:00:00	-36.4289	145.3947	3.706	300	33.2
2009-Feb-06 21:00:00	-38.3646	145.1785	5.559	20	20.4
2009-Feb-06 21:00:00	-36.1047	146.5094	5.559	250	32.7
2009-Feb-06 21:00:00	-36.4206	146.3056	5.559	250	32.9
2009-Feb-06 21:00:00	-38.2241	144.3345	7.412	10	19.9
2009-Feb-06 21:00:00	-37.6655	144.8321	7.412	220	23.9
2009-Feb-06 21:00:00	-38.0287	144.4783	9.265	50	22.3
2009-Feb-06 21:00:00	-38.6297	145.8107	9.265	40	22.5
2009-Feb-06 21:00:00	-37.7239	145.4092	9.265	170	26.7
2009-Feb-06 21:00:00	-36.8886	145.1859	9.265	240	29.2
2009-Feb-06 21:00:00	-36.0294	146.0306	9.265	210	34.2
2009-Feb-06 21:00:00	-37.7481	147.1428	11.118	40	19.6
2009-Feb-06 21:00:00	-37.1017	147.6008	11.118	180	23.3
2009-Feb-06 21:00:00	-37.9800	145.0962	11.118	130	24.0
2009-Feb-06 21:00:00	-37.8817	147.5669	12.971	90	18.9
2009-Feb-06 21:00:00	-36.8708	147.2755	12.971	310	21.7
2009-Feb-06 21:00:00	-38.1481	145.1156	12.971	80	24.9
2009-Feb-06 21:00:00	-38.1156	147.1322	14.824	60	19.1
2009-Feb-06 21:00:00	-37.9075	144.1303	14.824	70	22.8
2009-Feb-06 21:00:00	-36.2136	147.5394	14.824	240	29.2
2009-Feb-06 21:00:00	-38.5647	146.7479	18.530	50	19.9
2009-Feb-06 21:00:00	-38.4612	145.3101	18.530	30	23.2
2009-Feb-06 21:00:00	-37.0194	144.5203	18.530	170	28.8
2009-Feb-06 21:00:00	-37.2091	145.8423	20.383	120	28.3
2009-Feb-06 21:00:00	-37.3807	144.9654	22.236	150	23.4
2009-Feb-06 21:00:00	-39.1297	146.4244	33.354	20	18.0
2009-Feb-06 21:30:00	-36.4289	145.3947	0.000	0	30.3
2009-Feb-06 21:30:00	-36.1047	146.5094	0.000	0	30.9
2009-Feb-06 21:30:00	-38.3646	145.1785	5.559	80	20.2
2009-Feb-06 21:30:00	-37.9800	145.0962	5.559	140	24.5
2009-Feb-06 21:30:00	-37.8710	145.2561	5.559	220	24.5
2009-Feb-06 21:30:00	-38.2241	144.3345	7.412	10	20.2
2009-Feb-06 21:30:00	-36.8708	147.2755	7.412	300	21.2
2009-Feb-06 21:30:00	-38.0287	144.4783	7.412	10	22.0
2009-Feb-06 21:30:00	-37.1017	147.6008	7.412	150	22.4
2009-Feb-06 21:30:00	-37.7408	145.0972	7.412	280	26.1
2009-Feb-06 21:30:00	-36.4206	146.3056	7.412	240	31.3
2009-Feb-06 21:30:00	-36.0294	146.0306	7.412	190	33.0
2009-Feb-06 21:30:00	-37.6655	144.8321	9.265	270	23.6
2009-Feb-06 21:30:00	-37.8817	147.5669	11.118	70	18.9
2009-Feb-06 21:30:00	-38.4612	145.3101	11.118	20	23.2
2009-Feb-06 21:30:00	-36.8886	145.1859	11.118	220	29.2
2009-Feb-06 21:30:00	-37.9075	144.1303	12.971	70	22.5
2009-Feb-06 21:30:00	-37.7239	145.4092	12.971	120	25.8
2009-Feb-06 21:30:00	-38.1481	145.1156	12.971	80	26.3
2009-Feb-06 21:30:00	-36.2136	147.5394	12.971	230	28.8
2009-Feb-06 21:30:00	-36.7395	144.3266	12.971	130	31.1
2009-Feb-06 21:30:00	-37.7481	147.1428	14.824	10	19.7
2009-Feb-06 21:30:00	-38.1156	147.1322	16.677	60	19.0
2009-Feb-06 21:30:00	-37.0194	144.5203	16.677	170	28.1
2009-Feb-06 21:30:00	-38.5647	146.7479	18.530	50	19.7
2009-Feb-06 21:30:00	-37.3807	144.9654	18.530	160	23.1
2009-Feb-06 21:30:00	-37.2091	145.8423	20.383	90	27.9
2009-Feb-06 21:30:00	-39.1297	146.4244	33.354	20	18.0
2009-Feb-06 22:00:00	-38.3646	145.1785	0.000	0	20.4
2009-Feb-06 22:00:00	-36.1047	146.5094	0.000	0	28.7
2009-Feb-06 22:00:00	-36.4206	146.3056	1.853	190	29.7
2009-Feb-06 22:00:00	-36.8708	147.2755	5.559	150	18.8
2009-Feb-06 22:00:00	-38.2241	144.3345	5.559	110	19.6
2009-Feb-06 22:00:00	-38.0287	144.4783	5.559	10	21.9
2009-Feb-06 22:00:00	-37.8710	145.2561	5.559	240	25.4
2009-Feb-06 22:00:00	-37.7408	145.0972	5.559	260	25.9
2009-Feb-06 22:00:00	-37.9800	145.0962	7.412	100	23.5
2009-Feb-06 22:00:00	-37.7239	145.4092	7.412	190	25.0
2009-Feb-06 22:00:00	-36.0294	146.0306	7.412	180	31.8
2009-Feb-06 22:00:00	-38.6297	145.8107	9.265	90	21.0
2009-Feb-06 22:00:00	-37.1017	147.6008	9.265	170	22.6
2009-Feb-06 22:00:00	-37.6655	144.8321	9.265	290	23.9
2009-Feb-06 22:00:00	-36.4289	145.3947	9.265	210	29.3
2009-Feb-06 22:00:00	-37.0194	144.5203	11.118	170	27.4
2009-Feb-06 22:00:00	-36.8886	145.1859	11.118	230	28.1
2009-Feb-06 22:00:00	-38.1156	147.1322	12.971	60	18.5
2009-Feb-06 22:00:00	-38.4612	145.3101	12.971	60	23.4
2009-Feb-06 22:00:00	-38.1481	145.1156	12.971	70	26.8
2009-Feb-06 22:00:00	-37.9075	144.1303	14.824	50	22.6
2009-Feb-06 22:00:00	-37.8817	147.5669	16.677	40	18.8
2009-Feb-06 22:00:00	-37.7481	147.1428	16.677	10	20.2
2009-Feb-06 22:00:00	-37.3807	144.9654	16.677	170	22.6
2009-Feb-06 22:00:00	-36.2136	147.5394	16.677	230	28.5
2009-Feb-06 22:00:00	-36.7395	144.3266	16.677	150	30.0
2009-Feb-06 22:00:00	-38.5647	146.7479	20.383	40	19.7
2009-Feb-06 22:00:00	-37.2091	145.8423	20.383	110	27.1
2009-Feb-06 22:00:00	-39.1297	146.4244	37.060	20	18.1
2009-Feb-06 22:30:00	-38.3646	145.1785	0.000	0	20.4
2009-Feb-06 22:30:00	-37.8710	145.2561	0.000	0	23.8
2009-Feb-06 22:30:00	-36.1047	146.5094	0.000	0	27.3
2009-Feb-06 22:30:00	-36.4206	146.3056	0.000	0	28.5
2009-Feb-06 22:30:00	-36.4289	145.3947	0.000	0	28.7
2009-Feb-06 22:30:00	-38.2241	144.3345	1.853	70	18.8
2009-Feb-06 22:30:00	-37.9800	145.0962	3.706	50	23.6
2009-Feb-06 22:30:00	-38.6297	145.8107	5.559	120	21.0
2009-Feb-06 22:30:00	-37.7408	145.0972	5.559	280	25.5
2009-Feb-06 22:30:00	-37.1017	147.6008	7.412	120	22.2
2009-Feb-06 22:30:00	-37.7239	145.4092	7.412	130	24.0
2009-Feb-06 22:30:00	-37.0194	144.5203	7.412	170	26.4
2009-Feb-06 22:30:00	-36.0294	146.0306	7.412	170	31.1
2009-Feb-06 22:30:00	-38.1156	147.1322	9.265	70	17.9
2009-Feb-06 22:30:00	-36.8708	147.2755	11.118	150	17.1
2009-Feb-06 22:30:00	-37.8817	147.5669	11.118	50	18.6
2009-Feb-06 22:30:00	-38.0287	144.4783	11.118	30	22.5
2009-Feb-06 22:30:00	-37.6655	144.8321	11.118	300	23.0
2009-Feb-06 22:30:00	-38.4612	145.3101	11.118	70	23.0
2009-Feb-06 22:30:00	-38.1481	145.1156	12.971	70	27.0
2009-Feb-06 22:30:00	-36.8886	145.1859	12.971	220	27.8
2009-Feb-06 22:30:00	-36.2136	147.5394	12.971	230	27.9
2009-Feb-06 22:30:00	-37.3807	144.9654	14.824	180	22.5
2009-Feb-06 22:30:00	-36.7395	144.3266	14.824	140	29.5
2009-Feb-06 22:30:00	-37.7481	147.1428	18.530	360	20.3
2009-Feb-06 22:30:00	-38.5647	146.7479	20.383	40	20.1
2009-Feb-06 22:30:00	-37.2091	145.8423	24.089	100	26.9
2009-Feb-06 22:30:00	-37.9075	144.1303	25.942	50	23.4
2009-Feb-06 22:30:00	-39.1297	146.4244	40.766	20	18.2
2009-Feb-06 23:00:00	-36.1047	146.5094	0.000	0	26.5
2009-Feb-06 23:00:00	-36.4206	146.3056	0.000	0	27.1
2009-Feb-06 23:00:00	-38.2241	144.3345	3.706	230	17.9
2009-Feb-06 23:00:00	-38.3646	145.1785	3.706	20	19.3
2009-Feb-06 23:00:00	-37.1017	147.6008	3.706	130	20.5
2009-Feb-06 23:00:00	-37.8710	145.2561	3.706	300	23.2
2009-Feb-06 23:00:00	-36.4289	145.3947	3.706	150	26.5
2009-Feb-06 23:00:00	-36.0294	146.0306	3.706	160	29.3
2009-Feb-06 23:00:00	-37.7408	145.0972	5.559	340	24.8
2009-Feb-06 23:00:00	-38.1156	147.1322	7.412	100	17.6
2009-Feb-06 23:00:00	-37.8817	147.5669	7.412	90	18.4
2009-Feb-06 23:00:00	-37.9800	145.0962	7.412	10	23.1
2009-Feb-06 23:00:00	-36.8886	145.1859	9.265	240	26.3
2009-Feb-06 23:00:00	-36.2136	147.5394	9.265	230	27.1
2009-Feb-06 23:00:00	-38.0287	144.4783	11.118	30	21.8
2009-Feb-06 23:00:00	-37.0194	144.5203	11.118	200	25.3
2009-Feb-06 23:00:00	-37.6655	144.8321	12.971	360	22.9
2009-Feb-06 23:00:00	-37.3807	144.9654	12.971	160	23.0
2009-Feb-06 23:00:00	-37.7239	145.4092	12.971	140	23.5
2009-Feb-06 23:00:00	-36.8708	147.2755	14.824	140	16.4
2009-Feb-06 23:00:00	-37.7481	147.1428	14.824	10	21.1
2009-Feb-06 23:00:00	-37.9075	144.1303	14.824	20	23.9
2009-Feb-06 23:00:00	-38.1481	145.1156	14.824	70	27.1
2009-Feb-06 23:00:00	-36.7395	144.3266	14.824	140	28.7
2009-Feb-06 23:00:00	-38.5647	146.7479	18.530	40	21.1
2009-Feb-06 23:00:00	-38.4612	145.3101	20.383	60	22.8
2009-Feb-06 23:00:00	-38.6297	145.8107	20.383	40	23.3
2009-Feb-06 23:00:00	-37.2091	145.8423	22.236	100	27.0
2009-Feb-06 23:00:00	-39.1297	146.4244	40.766	20	18.3
2009-Feb-06 23:30:00	-37.8710	145.2561	0.000	0	22.5
2009-Feb-06 23:30:00	-36.1047	146.5094	0.000	0	26.0
2009-Feb-06 23:30:00	-36.4206	146.3056	0.000	0	26.2
2009-Feb-06 23:30:00	-36.4289	145.3947	0.000	0	26.9
2009-Feb-06 23:30:00	-36.0294	146.0306	0.000	0	29.0
2009-Feb-06 23:30:00	-37.1017	147.6008	3.706	140	20.4
2009-Feb-06 23:30:00	-37.9800	145.0962	5.559	10	23.0
2009-Feb-06 23:30:00	-37.7408	145.0972	5.559	30	24.2
2009-Feb-06 23:30:00	-37.8817	147.5669	7.412	70	18.3
2009-Feb-06 23:30:00	-37.9075	144.1303	7.412	340	23.4
2009-Feb-06 23:30:00	-36.2136	147.5394	7.412	220	27.3
2009-Feb-06 23:30:00	-38.1156	147.1322	9.265	90	17.5
2009-Feb-06 23:30:00	-38.2241	144.3345	9.265	10	17.9
2009-Feb-06 23:30:00	-37.0194	144.5203	9.265	200	24.6
2009-Feb-06 23:30:00	-36.8708	147.2755	12.971	130	16.6
2009-Feb-06 23:30:00	-38.3646	145.1785	12.971	40	22.8
2009-Feb-06 23:30:00	-38.0287	144.4783	12.971	10	22.9
2009-Feb-06 23:30:00	-37.7239	145.4092	12.971	110	25.0
2009-Feb-06 23:30:00	-37.7481	147.1428	14.824	10	21.9
2009-Feb-06 23:30:00	-36.8886	145.1859	14.824	210	26.5
2009-Feb-06 23:30:00	-38.1481	145.1156	14.824	70	26.8
2009-Feb-06 23:30:00	-36.7395	144.3266	14.824	150	28.0
2009-Feb-06 23:30:00	-38.5647	146.7479	16.677	30	21.6
2009-Feb-06 23:30:00	-37.3807	144.9654	16.677	130	24.4
2009-Feb-06 23:30:00	-37.6655	144.8321	18.530	360	23.2
2009-Feb-06 23:30:00	-37.2091	145.8423	20.383	90	27.0
2009-Feb-06 23:30:00	-38.6297	145.8107	27.795	30	22.6
2009-Feb-06 23:30:00	-38.4612	145.3101	29.648	50	23.6
2009-Feb-06 23:30:00	-39.1297	146.4244	42.619	20	18.7
2009-Feb-07 00:00:00	-37.9800	145.0962	0.000	0	22.2
2009-Feb-07 00:00:00	-37.7239	145.4092	0.000	0	22.4
2009-Feb-07 00:00:00	-37.8710	145.2561	0.000	0	23.9
2009-Feb-07 00:00:00	-36.1047	146.5094	0.000	0	25.2
2009-Feb-07 00:00:00	-36.4206	146.3056	0.000	0	25.5
2009-Feb-07 00:00:00	-37.1017	147.6008	1.853	260	19.9
2009-Feb-07 00:00:00	-36.4289	145.3947	1.853	190	25.5
2009-Feb-07 00:00:00	-36.8708	147.2755	3.706	80	17.8
2009-Feb-07 00:00:00	-36.0294	146.0306	3.706	70	28.4
2009-Feb-07 00:00:00	-37.8817	147.5669	7.412	70	18.9
2009-Feb-07 00:00:00	-37.7408	145.0972	7.412	10	23.6
2009-Feb-07 00:00:00	-38.1156	147.1322	9.265	50	17.7
2009-Feb-07 00:00:00	-36.2136	147.5394	9.265	150	26.3
2009-Feb-07 00:00:00	-38.2241	144.3345	11.118	20	19.9
2009-Feb-07 00:00:00	-37.0194	144.5203	11.118	220	24.0
2009-Feb-07 00:00:00	-38.0287	144.4783	12.971	10	23.7
2009-Feb-07 00:00:00	-38.3646	145.1785	12.971	40	23.7
2009-Feb-07 00:00:00	-37.9075	144.1303	12.971	20	25.0
2009-Feb-07 00:00:00	-38.1481	145.1156	12.971	70	26.4
2009-Feb-07 00:00:00	-36.7395	144.3266	12.971	150	27.2
2009-Feb-07 00:00:00	-37.7481	147.1428	14.824	360	21.5
2009-Feb-07 00:00:00	-36.8886	145.1859	14.824	210	25.9
2009-Feb-07 00:00:00	-38.5647	146.7479	16.677	30	22.6
2009-Feb-07 00:00:00	-37.3807	144.9654	16.677	70	25.6
2009-Feb-07 00:00:00	-37.6655	144.8321	18.530	360	23.3
2009-Feb-07 00:00:00	-37.2091	145.8423	20.383	90	26.7
2009-Feb-07 00:00:00	-38.6297	145.8107	29.648	30	21.8
2009-Feb-07 00:00:00	-38.4612	145.3101	29.648	50	23.6
2009-Feb-07 00:00:00	-39.1297	146.4244	40.766	20	18.4
2009-Feb-07 00:30:00	-37.1017	147.6008	0.000	0	18.3
2009-Feb-07 00:30:00	-37.7239	145.4092	0.000	0	20.2
2009-Feb-07 00:30:00	-37.8710	145.2561	0.000	0	23.1
2009-Feb-07 00:30:00	-36.1047	146.5094	0.000	0	25.1
2009-Feb-07 00:30:00	-36.4289	145.3947	0.000	0	25.1
2009-Feb-07 00:30:00	-38.1156	147.1322	1.853	180	17.1
2009-Feb-07 00:30:00	-36.8708	147.2755	5.559	350	20.5
2009-Feb-07 00:30:00	-36.2136	147.5394	7.412	100	26.3
2009-Feb-07 00:30:00	-36.0294	146.0306	7.412	70	27.8
2009-Feb-07 00:30:00	-37.8817	147.5669	9.265	50	19.0
2009-Feb-07 00:30:00	-37.7408	145.0972	9.265	40	23.8
2009-Feb-07 00:30:00	-36.4206	146.3056	9.265	230	24.0
2009-Feb-07 00:30:00	-37.0194	144.5203	9.265	230	24.1
2009-Feb-07 00:30:00	-36.8886	145.1859	9.265	210	25.4
2009-Feb-07 00:30:00	-38.1481	145.1156	9.265	70	25.8
2009-Feb-07 00:30:00	-38.2241	144.3345	11.118	10	19.5
2009-Feb-07 00:30:00	-37.9800	145.0962	11.118	250	23.2
2009-Feb-07 00:30:00	-38.0287	144.4783	11.118	60	23.4
2009-Feb-07 00:30:00	-36.7395	144.3266	11.118	140	26.7
2009-Feb-07 00:30:00	-37.7481	147.1428	12.971	10	22.4
2009-Feb-07 00:30:00	-38.3646	145.1785	12.971	40	23.6
2009-Feb-07 00:30:00	-37.9075	144.1303	12.971	30	26.3
2009-Feb-07 00:30:00	-38.5647	146.7479	14.824	30	23.2
2009-Feb-07 00:30:00	-37.6655	144.8321	18.530	360	23.1
2009-Feb-07 00:30:00	-37.3807	144.9654	22.236	30	25.9
2009-Feb-07 00:30:00	-37.2091	145.8423	22.236	90	26.3
2009-Feb-07 00:30:00	-38.4612	145.3101	29.648	50	23.5
2009-Feb-07 00:30:00	-38.6297	145.8107	31.501	30	21.2
2009-Feb-07 00:30:00	-39.1297	146.4244	37.060	20	18.5
2009-Feb-07 01:00:00	-37.1017	147.6008	0.000	0	18.2
2009-Feb-07 01:00:00	-36.1047	146.5094	0.000	0	23.5
2009-Feb-07 01:00:00	-36.4289	145.3947	0.000	0	24.4
2009-Feb-07 01:00:00	-37.7239	145.4092	5.559	130	20.2
2009-Feb-07 01:00:00	-37.8710	145.2561	5.559	300	23.9
2009-Feb-07 01:00:00	-38.1156	147.1322	7.412	20	16.8
2009-Feb-07 01:00:00	-37.8817	147.5669	7.412	40	18.9
2009-Feb-07 01:00:00	-37.9800	145.0962	7.412	250	21.7
2009-Feb-07 01:00:00	-37.7408	145.0972	7.412	40	23.3
2009-Feb-07 01:00:00	-36.8886	145.1859	7.412	230	24.7
2009-Feb-07 01:00:00	-36.2136	147.5394	7.412	120	25.6
2009-Feb-07 01:00:00	-36.0294	146.0306	7.412	40	26.4
2009-Feb-07 01:00:00	-37.0194	144.5203	9.265	210	23.2
2009-Feb-07 01:00:00	-36.4206	146.3056	9.265	200	23.6
2009-Feb-07 01:00:00	-38.1481	145.1156	9.265	100	24.9
2009-Feb-07 01:00:00	-36.8708	147.2755	11.118	350	20.3
2009-Feb-07 01:00:00	-38.2241	144.3345	12.971	20	21.1
2009-Feb-07 01:00:00	-37.7481	147.1428	12.971	360	22.7
2009-Feb-07 01:00:00	-38.3646	145.1785	12.971	30	23.2
2009-Feb-07 01:00:00	-36.7395	144.3266	12.971	150	26.4
2009-Feb-07 01:00:00	-37.6655	144.8321	14.824	360	22.8
2009-Feb-07 01:00:00	-38.5647	146.7479	16.677	30	23.6
2009-Feb-07 01:00:00	-38.0287	144.4783	16.677	20	24.2
2009-Feb-07 01:00:00	-38.6297	145.8107	20.383	30	20.9
2009-Feb-07 01:00:00	-37.9075	144.1303	20.383	40	27.0
2009-Feb-07 01:00:00	-37.2091	145.8423	24.089	80	26.0
2009-Feb-07 01:00:00	-37.3807	144.9654	25.942	20	24.9
2009-Feb-07 01:00:00	-38.4612	145.3101	31.501	50	23.4
2009-Feb-07 01:00:00	-39.1297	146.4244	35.207	20	18.5
2009-Feb-07 01:30:00	-37.9800	145.0962	0.000	0	21.8
2009-Feb-07 01:30:00	-37.8710	145.2561	0.000	0	22.6
2009-Feb-07 01:30:00	-37.1017	147.6008	1.853	190	17.5
2009-Feb-07 01:30:00	-37.7239	145.4092	1.853	150	19.9
2009-Feb-07 01:30:00	-37.0194	144.5203	5.559	160	22.9
2009-Feb-07 01:30:00	-36.8886	145.1859	5.559	220	24.2
2009-Feb-07 01:30:00	-37.7408	145.0972	7.412	20	22.5
2009-Feb-07 01:30:00	-36.4289	145.3947	7.412	70	24.7
2009-Feb-07 01:30:00	-36.2136	147.5394	7.412	120	25.6
2009-Feb-07 01:30:00	-36.4206	146.3056	9.265	190	22.9
2009-Feb-07 01:30:00	-36.1047	146.5094	9.265	170	23.9
2009-Feb-07 01:30:00	-36.0294	146.0306	9.265	110	25.9
2009-Feb-07 01:30:00	-38.1156	147.1322	11.118	200	17.2
2009-Feb-07 01:30:00	-37.8817	147.5669	11.118	50	19.2
2009-Feb-07 01:30:00	-38.2241	144.3345	11.118	360	21.3
2009-Feb-07 01:30:00	-38.1481	145.1156	11.118	100	24.4
2009-Feb-07 01:30:00	-36.7395	144.3266	11.118	130	26.4
2009-Feb-07 01:30:00	-36.8708	147.2755	12.971	330	20.5
2009-Feb-07 01:30:00	-38.3646	145.1785	14.824	40	22.8
2009-Feb-07 01:30:00	-37.7481	147.1428	14.824	20	23.8
2009-Feb-07 01:30:00	-37.6655	144.8321	16.677	360	23.7
2009-Feb-07 01:30:00	-38.0287	144.4783	16.677	20	24.9
2009-Feb-07 01:30:00	-38.6297	145.8107	18.530	30	21.2
2009-Feb-07 01:30:00	-38.5647	146.7479	18.530	30	24.0
2009-Feb-07 01:30:00	-37.2091	145.8423	20.383	70	25.5
2009-Feb-07 01:30:00	-37.9075	144.1303	22.236	20	27.9
2009-Feb-07 01:30:00	-38.4612	145.3101	24.089	50	23.2
2009-Feb-07 01:30:00	-37.3807	144.9654	29.648	10	24.9
2009-Feb-07 01:30:00	-39.1297	146.4244	35.207	20	18.8
2009-Feb-07 02:00:00	-37.1017	147.6008	0.000	0	17.1
2009-Feb-07 02:00:00	-37.8710	145.2561	0.000	0	21.5
2009-Feb-07 02:00:00	-36.1047	146.5094	0.000	0	23.6
2009-Feb-07 02:00:00	-37.7239	145.4092	3.706	340	18.9
2009-Feb-07 02:00:00	-36.8886	145.1859	3.706	200	23.2
2009-Feb-07 02:00:00	-37.9800	145.0962	5.559	50	20.8
2009-Feb-07 02:00:00	-36.4206	146.3056	5.559	150	23.1
2009-Feb-07 02:00:00	-36.4289	145.3947	5.559	90	23.3
2009-Feb-07 02:00:00	-38.2241	144.3345	7.412	20	21.3
2009-Feb-07 02:00:00	-37.7408	145.0972	7.412	40	21.8
2009-Feb-07 02:00:00	-36.7395	144.3266	7.412	130	25.1
2009-Feb-07 02:00:00	-36.0294	146.0306	7.412	110	25.4
2009-Feb-07 02:00:00	-38.1156	147.1322	9.265	200	16.8
2009-Feb-07 02:00:00	-37.8817	147.5669	9.265	30	18.4
2009-Feb-07 02:00:00	-37.0194	144.5203	9.265	210	22.4
2009-Feb-07 02:00:00	-36.2136	147.5394	9.265	110	25.2
2009-Feb-07 02:00:00	-38.0287	144.4783	11.118	60	22.1
2009-Feb-07 02:00:00	-38.1481	145.1156	11.118	70	23.4
2009-Feb-07 02:00:00	-38.6297	145.8107	12.971	30	21.0
2009-Feb-07 02:00:00	-38.3646	145.1785	12.971	40	22.6
2009-Feb-07 02:00:00	-36.8708	147.2755	14.824	330	20.6
2009-Feb-07 02:00:00	-38.5647	146.7479	14.824	40	23.7
2009-Feb-07 02:00:00	-37.2091	145.8423	14.824	50	24.6
2009-Feb-07 02:00:00	-38.4612	145.3101	16.677	50	23.2
2009-Feb-07 02:00:00	-37.6655	144.8321	16.677	360	23.8
2009-Feb-07 02:00:00	-37.7481	147.1428	16.677	20	23.9
2009-Feb-07 02:00:00	-37.9075	144.1303	22.236	20	27.9
2009-Feb-07 02:00:00	-37.3807	144.9654	29.648	20	25.6
2009-Feb-07 02:00:00	-39.1297	146.4244	35.207	30	19.1
2009-Feb-07 02:30:00	-37.1017	147.6008	0.000	0	16.8
2009-Feb-07 02:30:00	-36.1047	146.5094	0.000	0	23.3
2009-Feb-07 02:30:00	-37.7239	145.4092	1.853	290	18.6
2009-Feb-07 02:30:00	-36.4289	145.3947	1.853	80	23.1
2009-Feb-07 02:30:00	-38.2241	144.3345	5.559	110	19.3
2009-Feb-07 02:30:00	-36.8886	145.1859	5.559	200	21.7
2009-Feb-07 02:30:00	-37.9800	145.0962	7.412	10	21.1
2009-Feb-07 02:30:00	-36.4206	146.3056	7.412	210	21.6
2009-Feb-07 02:30:00	-37.7408	145.0972	7.412	60	21.7
2009-Feb-07 02:30:00	-36.2136	147.5394	7.412	110	24.9
2009-Feb-07 02:30:00	-37.8817	147.5669	9.265	50	17.9
2009-Feb-07 02:30:00	-37.0194	144.5203	9.265	220	22.3
2009-Feb-07 02:30:00	-38.1481	145.1156	9.265	60	23.4
2009-Feb-07 02:30:00	-38.1156	147.1322	11.118	110	16.7
2009-Feb-07 02:30:00	-38.0287	144.4783	11.118	60	21.0
2009-Feb-07 02:30:00	-38.6297	145.8107	11.118	70	21.7
2009-Feb-07 02:30:00	-38.5647	146.7479	11.118	50	23.5
2009-Feb-07 02:30:00	-36.0294	146.0306	11.118	80	24.7
2009-Feb-07 02:30:00	-36.7395	144.3266	11.118	140	25.6
2009-Feb-07 02:30:00	-38.3646	145.1785	12.971	40	22.2
2009-Feb-07 02:30:00	-37.2091	145.8423	12.971	40	25.0
2009-Feb-07 02:30:00	-36.8708	147.2755	18.530	330	20.9
2009-Feb-07 02:30:00	-37.7481	147.1428	18.530	360	23.4
2009-Feb-07 02:30:00	-38.4612	145.3101	20.383	30	23.7
2009-Feb-07 02:30:00	-37.6655	144.8321	22.236	360	27.2
2009-Feb-07 02:30:00	-37.9075	144.1303	22.236	360	27.4
2009-Feb-07 02:30:00	-37.3807	144.9654	29.648	20	26.0
2009-Feb-07 02:30:00	-39.1297	146.4244	33.354	20	20.0
2009-Feb-07 03:00:00	-37.1017	147.6008	0.000	0	16.5
2009-Feb-07 03:00:00	-37.9800	145.0962	0.000	0	20.2
2009-Feb-07 03:00:00	-36.8886	145.1859	0.000	0	22.4
2009-Feb-07 03:00:00	-36.4289	145.3947	0.000	0	22.6
2009-Feb-07 03:00:00	-38.1156	147.1322	5.559	130	16.9
2009-Feb-07 03:00:00	-37.7239	145.4092	5.559	150	18.8
2009-Feb-07 03:00:00	-36.2136	147.5394	5.559	100	24.6
2009-Feb-07 03:00:00	-37.8817	147.5669	7.412	60	17.4
2009-Feb-07 03:00:00	-38.3646	145.1785	7.412	20	21.6
2009-Feb-07 03:00:00	-36.1047	146.5094	7.412	60	22.6
2009-Feb-07 03:00:00	-36.7395	144.3266	7.412	150	23.5
2009-Feb-07 03:00:00	-36.4206	146.3056	9.265	250	21.3
2009-Feb-07 03:00:00	-37.7408	145.0972	9.265	50	21.9
2009-Feb-07 03:00:00	-37.0194	144.5203	9.265	220	22.3
2009-Feb-07 03:00:00	-38.5647	146.7479	9.265	110	23.7
2009-Feb-07 03:00:00	-38.4612	145.3101	11.118	10	23.6
2009-Feb-07 03:00:00	-36.0294	146.0306	11.118	110	25.4
2009-Feb-07 03:00:00	-38.0287	144.4783	12.971	70	20.8
2009-Feb-07 03:00:00	-38.1481	145.1156	12.971	100	24.1
2009-Feb-07 03:00:00	-39.1297	146.4244	14.824	130	21.1
2009-Feb-07 03:00:00	-37.2091	145.8423	14.824	70	25.5
2009-Feb-07 03:00:00	-38.6297	145.8107	18.530	50	23.1
2009-Feb-07 03:00:00	-37.7481	147.1428	18.530	360	23.6
2009-Feb-07 03:00:00	-37.8710	145.2561	18.530	30	28.8
2009-Feb-07 03:00:00	-36.8708	147.2755	20.383	330	20.9
2009-Feb-07 03:00:00	-38.2241	144.3345	27.795	180	20.3
2009-Feb-07 03:00:00	-37.3807	144.9654	27.795	30	25.9
2009-Feb-07 03:00:00	-37.9075	144.1303	27.795	360	27.7
2009-Feb-07 03:00:00	-37.6655	144.8321	31.501	350	28.5
2009-Feb-07 03:30:00	-37.1017	147.6008	0.000	0	17.1
2009-Feb-07 03:30:00	-37.7239	145.4092	0.000	0	18.6
2009-Feb-07 03:30:00	-36.4206	146.3056	0.000	0	22.0
2009-Feb-07 03:30:00	-36.4289	145.3947	0.000	0	22.8
2009-Feb-07 03:30:00	-37.7408	145.0972	3.706	50	22.1
2009-Feb-07 03:30:00	-37.9800	145.0962	5.559	200	20.2
2009-Feb-07 03:30:00	-39.1297	146.4244	5.559	170	20.4
2009-Feb-07 03:30:00	-38.3646	145.1785	5.559	40	21.4
2009-Feb-07 03:30:00	-36.1047	146.5094	5.559	110	22.1
2009-Feb-07 03:30:00	-38.1156	147.1322	7.412	160	17.0
2009-Feb-07 03:30:00	-36.8886	145.1859	7.412	230	21.9
2009-Feb-07 03:30:00	-36.7395	144.3266	9.265	160	23.1
2009-Feb-07 03:30:00	-36.2136	147.5394	9.265	100	24.2
2009-Feb-07 03:30:00	-37.0194	144.5203	11.118	220	21.9
2009-Feb-07 03:30:00	-37.8817	147.5669	12.971	70	19.3
2009-Feb-07 03:30:00	-38.1481	145.1156	12.971	120	24.6
2009-Feb-07 03:30:00	-38.5647	146.7479	14.824	110	24.3
2009-Feb-07 03:30:00	-36.0294	146.0306	14.824	90	26.0
2009-Feb-07 03:30:00	-37.7481	147.1428	18.530	360	22.8
2009-Feb-07 03:30:00	-37.9075	144.1303	18.530	250	26.7
2009-Feb-07 03:30:00	-36.8708	147.2755	20.383	340	21.1
2009-Feb-07 03:30:00	-38.4612	145.3101	20.383	190	23.1
2009-Feb-07 03:30:00	-37.2091	145.8423	20.383	70	25.3
2009-Feb-07 03:30:00	-37.8710	145.2561	22.236	30	29.6
2009-Feb-07 03:30:00	-38.2241	144.3345	25.942	180	22.2
2009-Feb-07 03:30:00	-37.3807	144.9654	27.795	20	26.1
2009-Feb-07 03:30:00	-38.6297	145.8107	29.648	160	22.0
2009-Feb-07 03:30:00	-38.0287	144.4783	31.501	190	22.2
2009-Feb-07 03:30:00	-37.6655	144.8321	33.354	350	28.7
2009-Feb-07 04:00:00	-37.7239	145.4092	0.000	0	18.7
2009-Feb-07 04:00:00	-36.8886	145.1859	0.000	0	21.7
2009-Feb-07 04:00:00	-36.1047	146.5094	0.000	0	22.2
2009-Feb-07 04:00:00	-36.4289	145.3947	1.853	190	23.0
2009-Feb-07 04:00:00	-38.1156	147.1322	3.706	110	16.2
2009-Feb-07 04:00:00	-37.1017	147.6008	3.706	230	16.3
2009-Feb-07 04:00:00	-36.4206	146.3056	7.412	190	20.4
2009-Feb-07 04:00:00	-37.0194	144.5203	7.412	180	21.8
2009-Feb-07 04:00:00	-37.7408	145.0972	7.412	50	22.7
2009-Feb-07 04:00:00	-36.7395	144.3266	7.412	150	23.3
2009-Feb-07 04:00:00	-37.9800	145.0962	9.265	220	20.0
2009-Feb-07 04:00:00	-36.2136	147.5394	9.265	100	23.7
2009-Feb-07 04:00:00	-38.3646	145.1785	11.118	190	21.1
2009-Feb-07 04:00:00	-38.5647	146.7479	11.118	80	25.8
2009-Feb-07 04:00:00	-39.1297	146.4244	12.971	60	19.9
2009-Feb-07 04:00:00	-36.0294	146.0306	12.971	100	25.1
2009-Feb-07 04:00:00	-37.8817	147.5669	14.824	70	19.8
2009-Feb-07 04:00:00	-37.9075	144.1303	16.677	210	25.1
2009-Feb-07 04:00:00	-38.4612	145.3101	18.530	190	21.1
2009-Feb-07 04:00:00	-38.2241	144.3345	18.530	180	21.3
2009-Feb-07 04:00:00	-38.1481	145.1156	18.530	260	27.0
2009-Feb-07 04:00:00	-37.7481	147.1428	20.383	350	22.9
2009-Feb-07 04:00:00	-37.2091	145.8423	20.383	70	25.2
2009-Feb-07 04:00:00	-37.8710	145.2561	20.383	30	29.2
2009-Feb-07 04:00:00	-38.6297	145.8107	22.236	130	20.8
2009-Feb-07 04:00:00	-36.8708	147.2755	22.236	340	21.1
2009-Feb-07 04:00:00	-38.0287	144.4783	29.648	190	21.9
2009-Feb-07 04:00:00	-37.3807	144.9654	29.648	20	26.1
2009-Feb-07 04:00:00	-37.6655	144.8321	33.354	350	29.2
2009-Feb-07 04:30:00	-36.8886	145.1859	0.000	0	20.2
2009-Feb-07 04:30:00	-36.4206	146.3056	0.000	0	20.3
2009-Feb-07 04:30:00	-36.1047	146.5094	0.000	0	22.2
2009-Feb-07 04:30:00	-37.7408	145.0972	0.000	0	23.2
2009-Feb-07 04:30:00	-37.7239	145.4092	3.706	190	18.7
2009-Feb-07 04:30:00	-38.1156	147.1322	7.412	230	16.2
2009-Feb-07 04:30:00	-37.0194	144.5203	7.412	190	21.5
2009-Feb-07 04:30:00	-36.7395	144.3266	7.412	150	22.9
2009-Feb-07 04:30:00	-37.1017	147.6008	9.265	360	17.7
2009-Feb-07 04:30:00	-38.6297	145.8107	9.265	90	20.2
2009-Feb-07 04:30:00	-38.3646	145.1785	9.265	160	20.5
2009-Feb-07 04:30:00	-38.2241	144.3345	9.265	130	20.5
2009-Feb-07 04:30:00	-36.4289	145.3947	9.265	120	22.8
2009-Feb-07 04:30:00	-36.2136	147.5394	9.265	120	23.7
2009-Feb-07 04:30:00	-38.5647	146.7479	9.265	70	26.3
2009-Feb-07 04:30:00	-37.9075	144.1303	11.118	100	22.5
2009-Feb-07 04:30:00	-36.0294	146.0306	11.118	100	24.4
2009-Feb-07 04:30:00	-37.8817	147.5669	12.971	60	19.9
2009-Feb-07 04:30:00	-37.9800	145.0962	14.824	220	23.4
2009-Feb-07 04:30:00	-38.4612	145.3101	18.530	130	22.4
2009-Feb-07 04:30:00	-37.2091	145.8423	18.530	50	23.7
2009-Feb-07 04:30:00	-38.1481	145.1156	18.530	150	23.7
2009-Feb-07 04:30:00	-37.8710	145.2561	18.530	30	30.1
2009-Feb-07 04:30:00	-38.0287	144.4783	20.383	190	21.6
2009-Feb-07 04:30:00	-36.8708	147.2755	22.236	340	21.0
2009-Feb-07 04:30:00	-37.7481	147.1428	24.089	360	23.5
2009-Feb-07 04:30:00	-39.1297	146.4244	27.795	40	19.1
2009-Feb-07 04:30:00	-37.3807	144.9654	31.501	20	25.6
2009-Feb-07 04:30:00	-37.6655	144.8321	37.060	350	29.5
2009-Feb-07 05:00:00	-37.7239	145.4092	0.000	0	18.6
2009-Feb-07 05:00:00	-36.1047	146.5094	0.000	0	21.4
2009-Feb-07 05:00:00	-38.2241	144.3345	3.706	170	19.8
2009-Feb-07 05:00:00	-36.8886	145.1859	5.559	230	20.9
2009-Feb-07 05:00:00	-38.6297	145.8107	7.412	130	19.6
2009-Feb-07 05:00:00	-36.4206	146.3056	7.412	190	20.7
2009-Feb-07 05:00:00	-36.4289	145.3947	7.412	50	24.2
2009-Feb-07 05:00:00	-38.3646	145.1785	9.265	280	19.9
2009-Feb-07 05:00:00	-37.0194	144.5203	9.265	170	21.0
2009-Feb-07 05:00:00	-37.9075	144.1303	9.265	90	21.6
2009-Feb-07 05:00:00	-36.2136	147.5394	9.265	100	23.5
2009-Feb-07 05:00:00	-38.1156	147.1322	11.118	240	16.3
2009-Feb-07 05:00:00	-37.1017	147.6008	11.118	20	17.9
2009-Feb-07 05:00:00	-38.0287	144.4783	11.118	130	20.9
2009-Feb-07 05:00:00	-36.7395	144.3266	11.118	160	22.8
2009-Feb-07 05:00:00	-37.9800	145.0962	11.118	210	23.1
2009-Feb-07 05:00:00	-36.0294	146.0306	11.118	90	23.7
2009-Feb-07 05:00:00	-38.5647	146.7479	11.118	90	24.1
2009-Feb-07 05:00:00	-37.8817	147.5669	12.971	50	20.4
2009-Feb-07 05:00:00	-38.1481	145.1156	14.824	160	22.8
2009-Feb-07 05:00:00	-37.7408	145.0972	16.677	230	23.2
2009-Feb-07 05:00:00	-37.2091	145.8423	20.383	60	23.6
2009-Feb-07 05:00:00	-37.6655	144.8321	20.383	210	26.9
2009-Feb-07 05:00:00	-36.8708	147.2755	24.089	330	21.1
2009-Feb-07 05:00:00	-37.7481	147.1428	25.942	350	24.2
2009-Feb-07 05:00:00	-38.4612	145.3101	27.795	110	23.1
2009-Feb-07 05:00:00	-37.3807	144.9654	31.501	20	25.7
2009-Feb-07 05:00:00	-39.1297	146.4244	35.207	50	19.5
2009-Feb-07 05:30:00	-38.2241	144.3345	0.000	0	18.1
2009-Feb-07 05:30:00	-36.8886	145.1859	0.000	0	20.4
2009-Feb-07 05:30:00	-36.1047	146.5094	1.853	40	22.4
2009-Feb-07 05:30:00	-38.3646	145.1785	5.559	290	19.5
2009-Feb-07 05:30:00	-38.0287	144.4783	5.559	50	20.9
2009-Feb-07 05:30:00	-37.7239	145.4092	7.412	200	18.7
2009-Feb-07 05:30:00	-36.4206	146.3056	7.412	210	20.4
2009-Feb-07 05:30:00	-37.9075	144.1303	7.412	90	21.2
2009-Feb-07 05:30:00	-36.4289	145.3947	7.412	70	24.5
2009-Feb-07 05:30:00	-38.1156	147.1322	9.265	190	16.0
2009-Feb-07 05:30:00	-37.0194	144.5203	9.265	170	21.1
2009-Feb-07 05:30:00	-36.7395	144.3266	9.265	160	22.1
2009-Feb-07 05:30:00	-37.7408	145.0972	9.265	220	23.3
2009-Feb-07 05:30:00	-36.2136	147.5394	9.265	100	23.4
2009-Feb-07 05:30:00	-37.8710	145.2561	9.265	150	24.0
2009-Feb-07 05:30:00	-37.1017	147.6008	11.118	20	17.8
2009-Feb-07 05:30:00	-38.6297	145.8107	11.118	60	21.0
2009-Feb-07 05:30:00	-37.8817	147.5669	11.118	30	21.3
2009-Feb-07 05:30:00	-37.6655	144.8321	12.971	170	24.4
2009-Feb-07 05:30:00	-38.1481	145.1156	14.824	130	23.2
2009-Feb-07 05:30:00	-36.0294	146.0306	14.824	90	23.4
2009-Feb-07 05:30:00	-37.9800	145.0962	16.677	90	22.6
2009-Feb-07 05:30:00	-38.5647	146.7479	20.383	120	20.8
2009-Feb-07 05:30:00	-37.2091	145.8423	20.383	60	23.8
2009-Feb-07 05:30:00	-38.4612	145.3101	22.236	90	23.2
2009-Feb-07 05:30:00	-37.7481	147.1428	24.089	350	25.3
2009-Feb-07 05:30:00	-36.8708	147.2755	25.942	340	21.2
2009-Feb-07 05:30:00	-37.3807	144.9654	31.501	20	24.9
2009-Feb-07 05:30:00	-39.1297	146.4244	38.913	40	19.3
2009-Feb-07 06:00:00	-38.1156	147.1322	0.000	0	16.2
2009-Feb-07 06:00:00	-36.4206	146.3056	0.000	0	20.3
2009-Feb-07 06:00:00	-36.8886	145.1859	0.000	0	20.4
2009-Feb-07 06:00:00	-38.3646	145.1785	1.853	290	18.7
2009-Feb-07 06:00:00	-38.6297	145.8107	3.706	100	20.2
2009-Feb-07 06:00:00	-38.2241	144.3345	5.559	20	17.4
2009-Feb-07 06:00:00	-37.8710	145.2561	5.559	120	23.3
2009-Feb-07 06:00:00	-37.1017	147.6008	7.412	10	17.5
2009-Feb-07 06:00:00	-37.7239	145.4092	7.412	130	20.7
2009-Feb-07 06:00:00	-36.7395	144.3266	7.412	160	21.7
2009-Feb-07 06:00:00	-36.2136	147.5394	7.412	100	23.0
2009-Feb-07 06:00:00	-37.6655	144.8321	7.412	190	23.7
2009-Feb-07 06:00:00	-36.4289	145.3947	7.412	40	23.7
2009-Feb-07 06:00:00	-37.7408	145.0972	7.412	80	23.8
2009-Feb-07 06:00:00	-37.0194	144.5203	9.265	160	20.7
2009-Feb-07 06:00:00	-37.8817	147.5669	11.118	40	21.0
2009-Feb-07 06:00:00	-37.9075	144.1303	11.118	40	21.1
2009-Feb-07 06:00:00	-37.9800	145.0962	11.118	90	22.2
2009-Feb-07 06:00:00	-38.0287	144.4783	12.971	10	20.8
2009-Feb-07 06:00:00	-38.1481	145.1156	12.971	130	23.8
2009-Feb-07 06:00:00	-36.1047	146.5094	12.971	70	26.4
2009-Feb-07 06:00:00	-36.0294	146.0306	16.677	100	24.3
2009-Feb-07 06:00:00	-38.4612	145.3101	18.530	70	22.9
2009-Feb-07 06:00:00	-38.5647	146.7479	20.383	110	20.2
2009-Feb-07 06:00:00	-37.2091	145.8423	22.236	60	23.7
2009-Feb-07 06:00:00	-37.7481	147.1428	24.089	350	25.7
2009-Feb-07 06:00:00	-36.8708	147.2755	25.942	330	21.3
2009-Feb-07 06:00:00	-37.3807	144.9654	29.648	30	25.2
2009-Feb-07 06:00:00	-39.1297	146.4244	31.501	40	19.3
2009-Feb-07 06:30:00	-37.8817	147.5669	0.000	0	19.2
2009-Feb-07 06:30:00	-38.5647	146.7479	0.000	0	19.7
2009-Feb-07 06:30:00	-36.4206	146.3056	0.000	0	20.0
2009-Feb-07 06:30:00	-36.8886	145.1859	0.000	0	20.6
2009-Feb-07 06:30:00	-37.8710	145.2561	0.000	0	22.8
2009-Feb-07 06:30:00	-37.7239	145.4092	1.853	290	21.1
2009-Feb-07 06:30:00	-38.1156	147.1322	3.706	120	16.4
2009-Feb-07 06:30:00	-37.7408	145.0972	5.559	10	23.5
2009-Feb-07 06:30:00	-38.6297	145.8107	7.412	20	19.4
2009-Feb-07 06:30:00	-37.9075	144.1303	7.412	10	20.5
2009-Feb-07 06:30:00	-36.7395	144.3266	7.412	130	21.5
2009-Feb-07 06:30:00	-36.2136	147.5394	7.412	100	23.1
2009-Feb-07 06:30:00	-36.4289	145.3947	7.412	40	23.7
2009-Feb-07 06:30:00	-38.2241	144.3345	9.265	330	17.3
2009-Feb-07 06:30:00	-37.0194	144.5203	9.265	190	20.5
2009-Feb-07 06:30:00	-37.6655	144.8321	9.265	240	22.5
2009-Feb-07 06:30:00	-38.4612	145.3101	9.265	40	23.0
2009-Feb-07 06:30:00	-37.1017	147.6008	11.118	20	17.5
2009-Feb-07 06:30:00	-37.9800	145.0962	11.118	70	22.3
2009-Feb-07 06:30:00	-38.1481	145.1156	11.118	90	24.1
2009-Feb-07 06:30:00	-38.3646	145.1785	12.971	10	20.3
2009-Feb-07 06:30:00	-38.0287	144.4783	12.971	10	20.8
2009-Feb-07 06:30:00	-36.1047	146.5094	12.971	70	27.2
2009-Feb-07 06:30:00	-36.0294	146.0306	16.677	90	23.4
2009-Feb-07 06:30:00	-37.2091	145.8423	24.089	60	24.9
2009-Feb-07 06:30:00	-37.7481	147.1428	24.089	360	25.2
2009-Feb-07 06:30:00	-36.8708	147.2755	25.942	330	21.2
2009-Feb-07 06:30:00	-39.1297	146.4244	27.795	40	20.0
2009-Feb-07 06:30:00	-37.3807	144.9654	29.648	20	25.1
2009-Feb-07 07:00:00	-38.5647	146.7479	0.000	0	19.1
2009-Feb-07 07:00:00	-36.8886	145.1859	0.000	0	20.5
2009-Feb-07 07:00:00	-37.8710	145.2561	0.000	0	22.3
2009-Feb-07 07:00:00	-36.4206	146.3056	1.853	350	21.0
2009-Feb-07 07:00:00	-37.6655	144.8321	1.853	270	22.5
2009-Feb-07 07:00:00	-37.7239	145.4092	3.706	130	21.7
2009-Feb-07 07:00:00	-37.9075	144.1303	5.559	70	20.6
2009-Feb-07 07:00:00	-37.0194	144.5203	5.559	180	21.2
2009-Feb-07 07:00:00	-36.2136	147.5394	5.559	100	22.9
2009-Feb-07 07:00:00	-38.4612	145.3101	5.559	30	23.5
2009-Feb-07 07:00:00	-38.1156	147.1322	7.412	350	16.6
2009-Feb-07 07:00:00	-38.3646	145.1785	7.412	30	20.8
2009-Feb-07 07:00:00	-36.7395	144.3266	7.412	140	21.2
2009-Feb-07 07:00:00	-37.8817	147.5669	7.412	50	21.3
2009-Feb-07 07:00:00	-37.7408	145.0972	7.412	310	23.2
2009-Feb-07 07:00:00	-37.1017	147.6008	9.265	350	17.2
2009-Feb-07 07:00:00	-38.6297	145.8107	9.265	30	18.9
2009-Feb-07 07:00:00	-37.9800	145.0962	11.118	40	22.4
2009-Feb-07 07:00:00	-38.1481	145.1156	12.971	70	23.2
2009-Feb-07 07:00:00	-36.1047	146.5094	12.971	90	26.5
2009-Feb-07 07:00:00	-36.4289	145.3947	14.824	30	24.9
2009-Feb-07 07:00:00	-38.0287	144.4783	16.677	10	21.1
2009-Feb-07 07:00:00	-36.0294	146.0306	16.677	80	24.4
2009-Feb-07 07:00:00	-38.2241	144.3345	18.530	360	20.1
2009-Feb-07 07:00:00	-37.7481	147.1428	24.089	350	26.4
2009-Feb-07 07:00:00	-37.2091	145.8423	24.089	50	27.0
2009-Feb-07 07:00:00	-36.8708	147.2755	25.942	330	21.2
2009-Feb-07 07:00:00	-37.3807	144.9654	29.648	10	25.2
2009-Feb-07 07:00:00	-39.1297	146.4244	31.501	30	20.0
2009-Feb-07 07:30:00	-36.8886	145.1859	0.000	0	21.4
2009-Feb-07 07:30:00	-36.4206	146.3056	1.853	350	22.4
2009-Feb-07 07:30:00	-36.7395	144.3266	1.853	100	23.6
2009-Feb-07 07:30:00	-38.1156	147.1322	5.559	270	18.3
2009-Feb-07 07:30:00	-38.6297	145.8107	5.559	330	19.3
2009-Feb-07 07:30:00	-36.2136	147.5394	5.559	100	23.4
2009-Feb-07 07:30:00	-37.7408	145.0972	5.559	350	23.4
2009-Feb-07 07:30:00	-37.7239	145.4092	5.559	160	23.6
2009-Feb-07 07:30:00	-38.5647	146.7479	7.412	270	19.2
2009-Feb-07 07:30:00	-38.3646	145.1785	7.412	40	22.4
2009-Feb-07 07:30:00	-37.9800	145.0962	7.412	20	23.8
2009-Feb-07 07:30:00	-37.8710	145.2561	7.412	10	23.8
2009-Feb-07 07:30:00	-38.2241	144.3345	9.265	340	20.8
2009-Feb-07 07:30:00	-37.8817	147.5669	9.265	40	22.8
2009-Feb-07 07:30:00	-37.0194	144.5203	9.265	50	26.2
2009-Feb-07 07:30:00	-38.0287	144.4783	11.118	360	21.2
2009-Feb-07 07:30:00	-37.1017	147.6008	12.971	10	17.7
2009-Feb-07 07:30:00	-36.1047	146.5094	12.971	90	28.7
2009-Feb-07 07:30:00	-38.1481	145.1156	16.677	70	23.4
2009-Feb-07 07:30:00	-36.4289	145.3947	16.677	40	26.0
2009-Feb-07 07:30:00	-37.9075	144.1303	16.677	360	26.8
2009-Feb-07 07:30:00	-38.4612	145.3101	18.530	40	24.0
2009-Feb-07 07:30:00	-37.6655	144.8321	18.530	10	24.8
2009-Feb-07 07:30:00	-36.0294	146.0306	18.530	60	28.8
2009-Feb-07 07:30:00	-37.7481	147.1428	24.089	350	26.4
2009-Feb-07 07:30:00	-37.2091	145.8423	24.089	40	27.2
2009-Feb-07 07:30:00	-36.8708	147.2755	29.648	340	21.3
2009-Feb-07 07:30:00	-37.3807	144.9654	33.354	10	25.7
2009-Feb-07 07:30:00	-39.1297	146.4244	40.766	30	20.7
2009-Feb-07 08:00:00	-36.4206	146.3056	0.000	0	25.7
2009-Feb-07 08:00:00	-37.7239	145.4092	0.000	0	26.5
2009-Feb-07 08:00:00	-38.6297	145.8107	1.853	10	23.5
2009-Feb-07 08:00:00	-36.8886	145.1859	3.706	250	25.3
2009-Feb-07 08:00:00	-38.1156	147.1322	5.559	190	20.7
2009-Feb-07 08:00:00	-38.2241	144.3345	7.412	360	22.4
2009-Feb-07 08:00:00	-36.2136	147.5394	7.412	40	24.1
2009-Feb-07 08:00:00	-38.1481	145.1156	7.412	80	24.9
2009-Feb-07 08:00:00	-37.8710	145.2561	7.412	10	27.7
2009-Feb-07 08:00:00	-38.5647	146.7479	9.265	260	21.5
2009-Feb-07 08:00:00	-38.3646	145.1785	9.265	10	23.1
2009-Feb-07 08:00:00	-37.8817	147.5669	9.265	30	24.4
2009-Feb-07 08:00:00	-37.7408	145.0972	9.265	50	24.5
2009-Feb-07 08:00:00	-36.7395	144.3266	9.265	70	27.0
2009-Feb-07 08:00:00	-37.9800	145.0962	11.118	30	26.0
2009-Feb-07 08:00:00	-37.0194	144.5203	11.118	70	27.7
2009-Feb-07 08:00:00	-38.0287	144.4783	12.971	20	23.4
2009-Feb-07 08:00:00	-36.4289	145.3947	14.824	40	27.2
2009-Feb-07 08:00:00	-36.0294	146.0306	16.677	60	30.4
2009-Feb-07 08:00:00	-36.1047	146.5094	16.677	80	30.6
2009-Feb-07 08:00:00	-37.1017	147.6008	18.530	10	19.9
2009-Feb-07 08:00:00	-38.4612	145.3101	18.530	20	24.2
2009-Feb-07 08:00:00	-37.2091	145.8423	24.089	20	27.1
2009-Feb-07 08:00:00	-37.7481	147.1428	24.089	350	27.7
2009-Feb-07 08:00:00	-37.9075	144.1303	24.089	360	31.9
2009-Feb-07 08:00:00	-36.8708	147.2755	31.501	340	21.0
2009-Feb-07 08:00:00	-37.6655	144.8321	35.207	360	31.3
2009-Feb-07 08:00:00	-37.3807	144.9654	38.913	10	26.3
2009-Feb-07 08:00:00	-39.1297	146.4244	46.325	30	21.4
2009-Feb-07 08:30:00	-37.7239	145.4092	1.853	290	30.4
2009-Feb-07 08:30:00	-36.4206	146.3056	3.706	120	27.6
2009-Feb-07 08:30:00	-37.9800	145.0962	5.559	290	27.8
2009-Feb-07 08:30:00	-38.1156	147.1322	7.412	200	22.5
2009-Feb-07 08:30:00	-36.7395	144.3266	7.412	50	27.6
2009-Feb-07 08:30:00	-38.5647	146.7479	9.265	280	21.8
2009-Feb-07 08:30:00	-37.7408	145.0972	9.265	40	27.1
2009-Feb-07 08:30:00	-38.1481	145.1156	9.265	100	27.7
2009-Feb-07 08:30:00	-37.8817	147.5669	9.265	350	27.9
2009-Feb-07 08:30:00	-38.4612	145.3101	11.118	20	24.7
2009-Feb-07 08:30:00	-38.3646	145.1785	11.118	20	24.9
2009-Feb-07 08:30:00	-38.0287	144.4783	11.118	20	25.3
2009-Feb-07 08:30:00	-37.0194	144.5203	11.118	40	28.9
2009-Feb-07 08:30:00	-36.2136	147.5394	12.971	40	25.7
2009-Feb-07 08:30:00	-38.6297	145.8107	14.824	20	25.1
2009-Feb-07 08:30:00	-38.2241	144.3345	16.677	200	24.2
2009-Feb-07 08:30:00	-37.1017	147.6008	18.530	10	21.1
2009-Feb-07 08:30:00	-36.0294	146.0306	18.530	50	31.5
2009-Feb-07 08:30:00	-36.1047	146.5094	18.530	80	32.0
2009-Feb-07 08:30:00	-36.4289	145.3947	20.383	20	30.3
2009-Feb-07 08:30:00	-37.8710	145.2561	20.383	30	31.8
2009-Feb-07 08:30:00	-37.2091	145.8423	22.236	20	27.5
2009-Feb-07 08:30:00	-37.7481	147.1428	22.236	350	28.4
2009-Feb-07 08:30:00	-36.8886	145.1859	27.795	40	31.9
2009-Feb-07 08:30:00	-37.9075	144.1303	27.795	350	34.2
2009-Feb-07 08:30:00	-36.8708	147.2755	31.501	340	21.7
2009-Feb-07 08:30:00	-37.3807	144.9654	42.619	10	27.7
2009-Feb-07 08:30:00	-39.1297	146.4244	44.472	30	21.4
2009-Feb-07 08:30:00	-37.6655	144.8321	46.325	10	32.6
2009-Feb-07 09:00:00	-36.4206	146.3056	0.000	0	30.5
2009-Feb-07 09:00:00	-38.1156	147.1322	3.706	210	24.2
2009-Feb-07 09:00:00	-36.7395	144.3266	5.559	30	30.2
2009-Feb-07 09:00:00	-37.7408	145.0972	5.559	40	30.3
2009-Feb-07 09:00:00	-38.5647	146.7479	7.412	300	23.2
2009-Feb-07 09:00:00	-38.4612	145.3101	9.265	10	25.0
2009-Feb-07 09:00:00	-38.2241	144.3345	9.265	130	25.9
2009-Feb-07 09:00:00	-38.1481	145.1156	9.265	70	30.0
2009-Feb-07 09:00:00	-37.8817	147.5669	9.265	360	31.2
2009-Feb-07 09:00:00	-38.3646	145.1785	11.118	20	26.4
2009-Feb-07 09:00:00	-38.0287	144.4783	11.118	80	27.2
2009-Feb-07 09:00:00	-37.0194	144.5203	11.118	30	30.0
2009-Feb-07 09:00:00	-37.9800	145.0962	11.118	350	31.0
2009-Feb-07 09:00:00	-36.2136	147.5394	12.971	30	26.4
2009-Feb-07 09:00:00	-38.6297	145.8107	16.677	20	27.7
2009-Feb-07 09:00:00	-36.1047	146.5094	18.530	70	33.2
2009-Feb-07 09:00:00	-37.8710	145.2561	18.530	20	33.4
2009-Feb-07 09:00:00	-37.1017	147.6008	20.383	20	22.6
2009-Feb-07 09:00:00	-37.7481	147.1428	20.383	350	29.4
2009-Feb-07 09:00:00	-36.0294	146.0306	20.383	30	33.4
2009-Feb-07 09:00:00	-37.2091	145.8423	24.089	30	28.5
2009-Feb-07 09:00:00	-36.4289	145.3947	25.942	20	31.7
2009-Feb-07 09:00:00	-37.7239	145.4092	29.648	20	35.2
2009-Feb-07 09:00:00	-36.8886	145.1859	31.501	40	32.9
2009-Feb-07 09:00:00	-36.8708	147.2755	33.354	340	21.9
2009-Feb-07 09:00:00	-37.9075	144.1303	33.354	350	36.0
2009-Feb-07 09:00:00	-37.3807	144.9654	42.619	10	28.5
2009-Feb-07 09:00:00	-39.1297	146.4244	44.472	30	22.3
2009-Feb-07 09:00:00	-37.6655	144.8321	53.737	10	32.7
2009-Feb-07 09:30:00	-38.4612	145.3101	1.853	90	26.9
2009-Feb-07 09:30:00	-38.1156	147.1322	5.559	230	26.2
2009-Feb-07 09:30:00	-38.1481	145.1156	5.559	340	29.4
2009-Feb-07 09:30:00	-36.4206	146.3056	5.559	10	32.2
2009-Feb-07 09:30:00	-38.5647	146.7479	7.412	260	24.3
2009-Feb-07 09:30:00	-38.2241	144.3345	7.412	90	26.7
2009-Feb-07 09:30:00	-38.3646	145.1785	7.412	90	28.6
2009-Feb-07 09:30:00	-37.7408	145.0972	7.412	50	35.1
2009-Feb-07 09:30:00	-36.2136	147.5394	9.265	30	27.5
2009-Feb-07 09:30:00	-37.0194	144.5203	11.118	20	32.0
2009-Feb-07 09:30:00	-37.8817	147.5669	11.118	10	33.5
2009-Feb-07 09:30:00	-38.0287	144.4783	12.971	50	30.0
2009-Feb-07 09:30:00	-37.9800	145.0962	12.971	340	33.2
2009-Feb-07 09:30:00	-37.1017	147.6008	14.824	10	24.9
2009-Feb-07 09:30:00	-36.1047	146.5094	18.530	60	34.0
2009-Feb-07 09:30:00	-37.7481	147.1428	20.383	340	31.9
2009-Feb-07 09:30:00	-37.8710	145.2561	20.383	10	36.3
2009-Feb-07 09:30:00	-37.2091	145.8423	24.089	30	29.9
2009-Feb-07 09:30:00	-36.7395	144.3266	24.089	20	34.4
2009-Feb-07 09:30:00	-36.4289	145.3947	25.942	20	33.9
2009-Feb-07 09:30:00	-36.8886	145.1859	29.648	40	34.6
2009-Feb-07 09:30:00	-36.0294	146.0306	29.648	30	34.8
2009-Feb-07 09:30:00	-37.7239	145.4092	31.501	20	35.9
2009-Feb-07 09:30:00	-36.8708	147.2755	33.354	340	22.5
2009-Feb-07 09:30:00	-37.9075	144.1303	35.207	350	36.9
2009-Feb-07 09:30:00	-39.1297	146.4244	40.766	30	22.4
2009-Feb-07 09:30:00	-37.3807	144.9654	46.325	10	29.2
2009-Feb-07 09:30:00	-37.6655	144.8321	51.884	360	33.7
2009-Feb-07 10:00:00	-38.4612	145.3101	5.559	40	26.2
2009-Feb-07 10:00:00	-38.1156	147.1322	7.412	350	28.9
2009-Feb-07 10:00:00	-38.5647	146.7479	9.265	240	27.2
2009-Feb-07 10:00:00	-38.2241	144.3345	9.265	90	28.0
2009-Feb-07 10:00:00	-38.1481	145.1156	9.265	220	28.7
2009-Feb-07 10:00:00	-36.2136	147.5394	9.265	30	28.7
2009-Feb-07 10:00:00	-38.3646	145.1785	11.118	40	29.9
2009-Feb-07 10:00:00	-38.6297	145.8107	11.118	210	32.1
2009-Feb-07 10:00:00	-37.8817	147.5669	12.971	340	36.2
2009-Feb-07 10:00:00	-36.4206	146.3056	14.824	10	34.8
2009-Feb-07 10:00:00	-37.1017	147.6008	16.677	10	27.6
2009-Feb-07 10:00:00	-39.1297	146.4244	18.530	70	22.6
2009-Feb-07 10:00:00	-37.7481	147.1428	18.530	340	34.2
2009-Feb-07 10:00:00	-36.1047	146.5094	18.530	50	35.5
2009-Feb-07 10:00:00	-37.2091	145.8423	22.236	30	32.1
2009-Feb-07 10:00:00	-36.4289	145.3947	24.089	10	36.1
2009-Feb-07 10:00:00	-36.0294	146.0306	24.089	30	36.1
2009-Feb-07 10:00:00	-37.9800	145.0962	24.089	360	37.4
2009-Feb-07 10:00:00	-36.7395	144.3266	27.795	10	36.4
2009-Feb-07 10:00:00	-37.8710	145.2561	27.795	20	37.7
2009-Feb-07 10:00:00	-36.8886	145.1859	31.501	30	36.0
2009-Feb-07 10:00:00	-36.8708	147.2755	35.207	350	23.1
2009-Feb-07 10:00:00	-37.7239	145.4092	35.207	30	36.8
2009-Feb-07 10:00:00	-37.9075	144.1303	38.913	350	37.0
2009-Feb-07 10:00:00	-38.0287	144.4783	38.913	360	38.9
2009-Feb-07 10:00:00	-37.3807	144.9654	46.325	10	30.8
2009-Feb-07 10:00:00	-37.6655	144.8321	53.737	360	35.6
2009-Feb-07 10:30:00	-38.1481	145.1156	0.000	0	30.9
2009-Feb-07 10:30:00	-38.5647	146.7479	5.559	240	29.8
2009-Feb-07 10:30:00	-38.4612	145.3101	7.412	90	28.0
2009-Feb-07 10:30:00	-38.1156	147.1322	7.412	330	31.6
2009-Feb-07 10:30:00	-36.2136	147.5394	9.265	50	29.6
2009-Feb-07 10:30:00	-38.3646	145.1785	9.265	70	31.3
2009-Feb-07 10:30:00	-38.6297	145.8107	9.265	360	34.1
2009-Feb-07 10:30:00	-38.2241	144.3345	11.118	60	30.5
[truncated: 2,062 more rows]
