# Supplementary material for: Real-time estimation of wildfire perimeters from curated crowdsourcing
Source: Sci Rep. 2016 Apr 11;6:24206. doi: 10.1038/srep24206 (PMC4827086; doi:10.1038/srep24206)
Supplement: Supplementary Dataset 5 [file srep24206-s7.csv]

Timestamp	Latitude	Longitude	Wind speed (km/h)	Wind direction (Degree)	Temperature (C)
2014-Feb-09 00:00:00	-37.6655	144.8321	11.000	260	21.9
2014-Feb-09 00:00:00	-36.8886	145.1859	17.000	50	27.9
2014-Feb-09 00:00:00	-37.0194	144.5203	5.000	30	23.4
2014-Feb-09 00:00:00	-37.3807	144.9654	33.000	360	28.5
2014-Feb-09 00:00:00	-37.5127	143.7911	13.000	30	23.9
2014-Feb-09 00:00:00	-38.0287	144.4783	0.000	0	22.0
2014-Feb-09 00:00:00	-37.7239	145.4092	0.000	0	18.9
2014-Feb-09 00:00:00	-38.4583	144.0883	8.000	330	23.3
2014-Feb-09 00:00:00	-36.7395	144.3266	13.000	30	29.0
2014-Feb-09 00:00:00	-38.1737	144.3765	0.000	0	21.7
2014-Feb-09 00:00:00	-38.2333	143.7925	18.000	50	24.6
2014-Feb-09 00:00:00	-38.0737	142.7744	8.000	50	22.8
2014-Feb-09 00:00:00	-37.2281	143.2006	21.000	10	29.6
2014-Feb-09 00:00:00	-37.0720	142.7402	5.000	150	24.8
2014-Feb-09 00:00:00	-37.7067	142.9378	4.000	300	21.9
2014-Feb-09 00:30:00	-37.6655	144.8321	31.000	360	30.8
2014-Feb-09 00:30:00	-36.8886	145.1859	15.000	50	27.6
2014-Feb-09 00:30:00	-37.0194	144.5203	4.000	10	23.6
2014-Feb-09 00:30:00	-37.3807	144.9654	37.000	360	28.4
2014-Feb-09 00:30:00	-37.5127	143.7911	24.000	20	28.9
2014-Feb-09 00:30:00	-38.0287	144.4783	8.000	40	21.7
2014-Feb-09 00:30:00	-37.7239	145.4092	0.000	0	18.6
2014-Feb-09 00:30:00	-38.4583	144.0883	4.000	340	24.1
2014-Feb-09 00:30:00	-36.7395	144.3266	13.000	30	29.4
2014-Feb-09 00:30:00	-38.1737	144.3765	8.000	50	22.0
2014-Feb-09 00:30:00	-38.2333	143.7925	17.000	60	24.9
2014-Feb-09 00:30:00	-38.0737	142.7744	8.000	360	22.7
2014-Feb-09 00:30:00	-37.2281	143.2006	18.000	360	29.4
2014-Feb-09 00:30:00	-37.0720	142.7402	0.000	0	24.8
2014-Feb-09 00:30:00	-37.7067	142.9378	9.000	300	21.6
2014-Feb-09 01:00:00	-37.6655	144.8321	28.000	350	30.4
2014-Feb-09 01:00:00	-36.8886	145.1859	15.000	40	27.5
2014-Feb-09 01:00:00	-37.0194	144.5203	4.000	290	22.5
2014-Feb-09 01:00:00	-37.3807	144.9654	37.000	360	27.8
2014-Feb-09 01:00:00	-37.5127	143.7911	24.000	10	28.9
2014-Feb-09 01:00:00	-38.0287	144.4783	13.000	30	21.1
2014-Feb-09 01:00:00	-37.7239	145.4092	2.000	190	19.5
2014-Feb-09 01:00:00	-38.4583	144.0883	4.000	330	23.6
2014-Feb-09 01:00:00	-36.7395	144.3266	17.000	20	30.7
2014-Feb-09 01:00:00	-38.1737	144.3765	0.000	0	21.0
2014-Feb-09 01:00:00	-38.2333	143.7925	18.000	50	25.3
2014-Feb-09 01:00:00	-38.0737	142.7744	8.000	340	21.8
2014-Feb-09 01:00:00	-37.2281	143.2006	21.000	360	29.3
2014-Feb-09 01:00:00	-37.0720	142.7402	8.000	230	23.9
2014-Feb-09 01:00:00	-37.7067	142.9378	2.000	10	21.8
2014-Feb-09 01:30:00	-37.6655	144.8321	35.000	360	29.7
2014-Feb-09 01:30:00	-36.8886	145.1859	17.000	40	27.7
2014-Feb-09 01:30:00	-37.0194	144.5203	5.000	340	23.8
2014-Feb-09 01:30:00	-37.3807	144.9654	37.000	360	27.3
2014-Feb-09 01:30:00	-37.5127	143.7911	26.000	10	28.5
2014-Feb-09 01:30:00	-38.0287	144.4783	13.000	10	21.9
2014-Feb-09 01:30:00	-37.7239	145.4092	0.000	0	18.7
2014-Feb-09 01:30:00	-38.4583	144.0883	15.000	20	23.3
2014-Feb-09 01:30:00	-36.7395	144.3266	18.000	10	31.3
2014-Feb-09 01:30:00	-38.1737	144.3765	0.000	0	20.6
2014-Feb-09 01:30:00	-38.2333	143.7925	18.000	50	24.2
2014-Feb-09 01:30:00	-38.0737	142.7744	9.000	10	21.7
2014-Feb-09 01:30:00	-37.2281	143.2006	22.000	360	28.6
2014-Feb-09 01:30:00	-37.0720	142.7402	5.000	240	24.0
2014-Feb-09 01:30:00	-37.7067	142.9378	8.000	330	23.4
2014-Feb-09 02:00:00	-37.6655	144.8321	37.000	360	30.1
2014-Feb-09 02:00:00	-36.8886	145.1859	18.000	30	27.9
2014-Feb-09 02:00:00	-37.0194	144.5203	11.000	350	27.8
2014-Feb-09 02:00:00	-37.3807	144.9654	39.000	360	26.8
2014-Feb-09 02:00:00	-37.5127	143.7911	28.000	10	27.5
2014-Feb-09 02:00:00	-38.0287	144.4783	0.000	0	20.2
2014-Feb-09 02:00:00	-37.7239	145.4092	11.000	360	22.2
2014-Feb-09 02:00:00	-38.4583	144.0883	15.000	360	25.5
2014-Feb-09 02:00:00	-36.7395	144.3266	26.000	10	30.8
2014-Feb-09 02:00:00	-38.1737	144.3765	0.000	0	20.4
2014-Feb-09 02:00:00	-38.2333	143.7925	22.000	30	23.7
2014-Feb-09 02:00:00	-38.0737	142.7744	9.000	20	22.6
2014-Feb-09 02:00:00	-37.2281	143.2006	22.000	360	28.4
2014-Feb-09 02:00:00	-37.0720	142.7402	2.000	240	23.7
2014-Feb-09 02:00:00	-37.7067	142.9378	5.000	350	23.1
2014-Feb-09 02:30:00	-37.6655	144.8321	41.000	360	30.0
2014-Feb-09 02:30:00	-36.8886	145.1859	13.000	30	26.1
2014-Feb-09 02:30:00	-37.0194	144.5203	11.000	350	28.4
2014-Feb-09 02:30:00	-37.3807	144.9654	39.000	360	26.6
2014-Feb-09 02:30:00	-37.5127	143.7911	28.000	10	26.9
2014-Feb-09 02:30:00	-38.0287	144.4783	8.000	160	18.6
2014-Feb-09 02:30:00	-37.7239	145.4092	21.000	10	31.1
2014-Feb-09 02:30:00	-38.4583	144.0883	28.000	350	27.9
2014-Feb-09 02:30:00	-36.7395	144.3266	22.000	360	31.1
2014-Feb-09 02:30:00	-38.1737	144.3765	2.000	30	20.8
2014-Feb-09 02:30:00	-38.2333	143.7925	30.000	360	26.5
2014-Feb-09 02:30:00	-38.0737	142.7744	9.000	10	24.1
2014-Feb-09 02:30:00	-37.2281	143.2006	26.000	10	28.3
2014-Feb-09 02:30:00	-37.0720	142.7402	13.000	100	23.8
2014-Feb-09 02:30:00	-37.7067	142.9378	11.000	20	23.0
2014-Feb-09 03:00:00	-37.6655	144.8321	35.000	360	29.5
2014-Feb-09 03:00:00	-36.8886	145.1859	13.000	50	26.0
2014-Feb-09 03:00:00	-37.0194	144.5203	9.000	360	27.9
2014-Feb-09 03:00:00	-37.3807	144.9654	37.000	360	26.3
2014-Feb-09 03:00:00	-37.5127	143.7911	28.000	10	26.2
2014-Feb-09 03:00:00	-38.0287	144.4783	22.000	10	28.8
2014-Feb-09 03:00:00	-37.7239	145.4092	18.000	10	30.7
2014-Feb-09 03:00:00	-38.4583	144.0883	37.000	360	29.4
2014-Feb-09 03:00:00	-36.7395	144.3266	24.000	360	30.9
2014-Feb-09 03:00:00	-38.1737	144.3765	5.000	40	21.2
2014-Feb-09 03:00:00	-38.2333	143.7925	26.000	330	26.6
2014-Feb-09 03:00:00	-38.0737	142.7744	11.000	360	24.9
2014-Feb-09 03:00:00	-37.2281	143.2006	26.000	360	27.8
2014-Feb-09 03:00:00	-37.0720	142.7402	13.000	80	25.4
2014-Feb-09 03:00:00	-37.7067	142.9378	15.000	360	26.8
2014-Feb-09 03:30:00	-37.6655	144.8321	37.000	10	29.5
2014-Feb-09 03:30:00	-36.8886	145.1859	15.000	50	25.4
2014-Feb-09 03:30:00	-37.0194	144.5203	15.000	10	28.3
2014-Feb-09 03:30:00	-37.3807	144.9654	35.000	360	25.5
2014-Feb-09 03:30:00	-37.5127	143.7911	33.000	20	25.7
2014-Feb-09 03:30:00	-38.0287	144.4783	35.000	360	30.8
2014-Feb-09 03:30:00	-37.7239	145.4092	22.000	10	31.0
2014-Feb-09 03:30:00	-38.4583	144.0883	28.000	350	29.2
2014-Feb-09 03:30:00	-36.7395	144.3266	24.000	360	30.6
2014-Feb-09 03:30:00	-38.1737	144.3765	5.000	30	21.7
2014-Feb-09 03:30:00	-38.2333	143.7925	33.000	350	26.8
2014-Feb-09 03:30:00	-38.0737	142.7744	8.000	340	23.0
2014-Feb-09 03:30:00	-37.2281	143.2006	30.000	360	27.8
2014-Feb-09 03:30:00	-37.0720	142.7402	11.000	30	27.1
2014-Feb-09 03:30:00	-37.7067	142.9378	24.000	10	28.4
2014-Feb-09 04:00:00	-37.6655	144.8321	46.000	360	29.8
2014-Feb-09 04:00:00	-36.8886	145.1859	17.000	60	26.3
2014-Feb-09 04:00:00	-37.0194	144.5203	17.000	10	28.6
2014-Feb-09 04:00:00	-37.3807	144.9654	33.000	360	25.1
2014-Feb-09 04:00:00	-37.5127	143.7911	35.000	20	26.0
2014-Feb-09 04:00:00	-38.0287	144.4783	30.000	360	30.4
2014-Feb-09 04:00:00	-37.7239	145.4092	21.000	10	31.0
2014-Feb-09 04:00:00	-38.4583	144.0883	26.000	340	29.1
2014-Feb-09 04:00:00	-36.7395	144.3266	24.000	360	30.2
2014-Feb-09 04:00:00	-38.1737	144.3765	15.000	360	27.9
2014-Feb-09 04:00:00	-38.2333	143.7925	33.000	360	27.5
2014-Feb-09 04:00:00	-38.0737	142.7744	15.000	10	26.8
2014-Feb-09 04:00:00	-37.2281	143.2006	31.000	350	27.2
2014-Feb-09 04:00:00	-37.0720	142.7402	15.000	350	28.1
2014-Feb-09 04:00:00	-37.7067	142.9378	22.000	270	27.5
2014-Feb-09 04:30:00	-37.6655	144.8321	44.000	360	29.4
2014-Feb-09 04:30:00	-36.8886	145.1859	18.000	60	26.7
2014-Feb-09 04:30:00	-37.0194	144.5203	13.000	10	27.9
2014-Feb-09 04:30:00	-37.3807	144.9654	37.000	360	25.0
2014-Feb-09 04:30:00	-37.5127	143.7911	33.000	20	25.9
2014-Feb-09 04:30:00	-38.0287	144.4783	31.000	360	30.6
2014-Feb-09 04:30:00	-37.7239	145.4092	22.000	10	31.4
2014-Feb-09 04:30:00	-38.4583	144.0883	33.000	360	28.8
2014-Feb-09 04:30:00	-36.7395	144.3266	24.000	360	30.2
2014-Feb-09 04:30:00	-38.1737	144.3765	22.000	10	30.9
2014-Feb-09 04:30:00	-38.2333	143.7925	41.000	360	27.0
2014-Feb-09 04:30:00	-38.0737	142.7744	8.000	360	25.9
2014-Feb-09 04:30:00	-37.2281	143.2006	31.000	360	26.7
2014-Feb-09 04:30:00	-37.0720	142.7402	15.000	320	28.0
2014-Feb-09 04:30:00	-37.7067	142.9378	21.000	360	27.4
2014-Feb-09 05:00:00	-37.6655	144.8321	42.000	10	29.3
2014-Feb-09 05:00:00	-36.8886	145.1859	18.000	60	26.6
2014-Feb-09 05:00:00	-37.0194	144.5203	13.000	10	27.5
2014-Feb-09 05:00:00	-37.3807	144.9654	37.000	360	24.7
2014-Feb-09 05:00:00	-37.5127	143.7911	33.000	20	25.4
2014-Feb-09 05:00:00	-38.0287	144.4783	31.000	360	30.7
2014-Feb-09 05:00:00	-37.7239	145.4092	30.000	10	31.5
2014-Feb-09 05:00:00	-38.4583	144.0883	35.000	360	28.8
2014-Feb-09 05:00:00	-36.7395	144.3266	24.000	360	29.9
2014-Feb-09 05:00:00	-38.1737	144.3765	24.000	10	31.4
2014-Feb-09 05:00:00	-38.2333	143.7925	52.000	360	28.9
2014-Feb-09 05:00:00	-38.0737	142.7744	8.000	360	26.2
2014-Feb-09 05:00:00	-37.2281	143.2006	35.000	360	27.0
2014-Feb-09 05:00:00	-37.0720	142.7402	11.000	330	27.2
2014-Feb-09 05:00:00	-37.7067	142.9378	28.000	10	27.6
2014-Feb-09 05:30:00	-37.6655	144.8321	39.000	360	29.0
2014-Feb-09 05:30:00	-36.8886	145.1859	18.000	50	26.5
2014-Feb-09 05:30:00	-37.0194	144.5203	9.000	10	26.9
2014-Feb-09 05:30:00	-37.3807	144.9654	35.000	360	24.4
2014-Feb-09 05:30:00	-37.5127	143.7911	33.000	10	25.9
2014-Feb-09 05:30:00	-38.0287	144.4783	31.000	360	29.9
2014-Feb-09 05:30:00	-37.7239	145.4092	30.000	10	31.8
2014-Feb-09 05:30:00	-38.4583	144.0883	28.000	350	29.6
2014-Feb-09 05:30:00	-36.7395	144.3266	26.000	360	30.1
2014-Feb-09 05:30:00	-38.1737	144.3765	24.000	10	31.6
2014-Feb-09 05:30:00	-38.2333	143.7925	42.000	350	28.3
2014-Feb-09 05:30:00	-38.0737	142.7744	22.000	260	25.5
2014-Feb-09 05:30:00	-37.2281	143.2006	33.000	350	27.2
2014-Feb-09 05:30:00	-37.0720	142.7402	15.000	330	29.3
2014-Feb-09 05:30:00	-37.7067	142.9378	30.000	360	28.8
2014-Feb-09 06:00:00	-37.6655	144.8321	39.000	360	28.7
2014-Feb-09 06:00:00	-36.8886	145.1859	22.000	50	27.2
2014-Feb-09 06:00:00	-37.0194	144.5203	9.000	10	26.8
2014-Feb-09 06:00:00	-37.3807	144.9654	35.000	360	24.9
2014-Feb-09 06:00:00	-37.5127	143.7911	31.000	20	26.1
2014-Feb-09 06:00:00	-38.0287	144.4783	31.000	360	30.2
2014-Feb-09 06:00:00	-37.7239	145.4092	28.000	10	31.7
2014-Feb-09 06:00:00	-38.4583	144.0883	31.000	360	30.6
2014-Feb-09 06:00:00	-36.7395	144.3266	24.000	360	30.0
2014-Feb-09 06:00:00	-38.1737	144.3765	26.000	10	31.8
2014-Feb-09 06:00:00	-38.2333	143.7925	39.000	360	28.0
2014-Feb-09 06:00:00	-38.0737	142.7744	11.000	300	25.5
2014-Feb-09 06:00:00	-37.2281	143.2006	33.000	350	27.6
2014-Feb-09 06:00:00	-37.0720	142.7402	17.000	340	29.5
2014-Feb-09 06:00:00	-37.7067	142.9378	24.000	350	28.3
2014-Feb-09 06:30:00	-37.6655	144.8321	33.000	350	28.9
2014-Feb-09 06:30:00	-36.8886	145.1859	24.000	40	28.4
2014-Feb-09 06:30:00	-37.0194	144.5203	8.000	360	27.3
2014-Feb-09 06:30:00	-37.3807	144.9654	35.000	360	25.2
2014-Feb-09 06:30:00	-37.5127	143.7911	33.000	20	26.2
2014-Feb-09 06:30:00	-38.0287	144.4783	30.000	360	29.9
2014-Feb-09 06:30:00	-37.7239	145.4092	24.000	10	31.8
2014-Feb-09 06:30:00	-38.4583	144.0883	22.000	340	30.2
2014-Feb-09 06:30:00	-36.7395	144.3266	24.000	360	30.4
2014-Feb-09 06:30:00	-38.1737	144.3765	26.000	10	31.8
2014-Feb-09 06:30:00	-38.2333	143.7925	39.000	340	28.5
2014-Feb-09 06:30:00	-38.0737	142.7744	18.000	300	27.5
2014-Feb-09 06:30:00	-37.2281	143.2006	31.000	350	26.6
2014-Feb-09 06:30:00	-37.0720	142.7402	21.000	340	30.4
2014-Feb-09 06:30:00	-37.7067	142.9378	21.000	340	29.1
2014-Feb-09 07:00:00	-37.6655	144.8321	37.000	360	30.5
2014-Feb-09 07:00:00	-36.8886	145.1859	28.000	30	29.7
2014-Feb-09 07:00:00	-37.0194	144.5203	8.000	20	29.3
2014-Feb-09 07:00:00	-37.3807	144.9654	39.000	360	26.1
2014-Feb-09 07:00:00	-37.5127	143.7911	31.000	360	26.9
2014-Feb-09 07:00:00	-38.0287	144.4783	31.000	10	32.4
2014-Feb-09 07:00:00	-37.7239	145.4092	33.000	10	32.6
2014-Feb-09 07:00:00	-38.4583	144.0883	31.000	350	30.6
2014-Feb-09 07:00:00	-36.7395	144.3266	26.000	350	30.8
2014-Feb-09 07:00:00	-38.1737	144.3765	22.000	10	31.7
2014-Feb-09 07:00:00	-38.2333	143.7925	54.000	340	29.9
2014-Feb-09 07:00:00	-38.0737	142.7744	13.000	290	27.4
2014-Feb-09 07:00:00	-37.2281	143.2006	28.000	340	26.8
2014-Feb-09 07:00:00	-37.0720	142.7402	26.000	310	30.3
2014-Feb-09 07:00:00	-37.7067	142.9378	15.000	290	28.9
2014-Feb-09 07:30:00	-37.6655	144.8321	39.000	360	30.5
2014-Feb-09 07:30:00	-36.8886	145.1859	28.000	40	29.7
2014-Feb-09 07:30:00	-37.0194	144.5203	17.000	360	30.9
2014-Feb-09 07:30:00	-37.3807	144.9654	41.000	360	27.1
2014-Feb-09 07:30:00	-37.5127	143.7911	31.000	360	28.3
2014-Feb-09 07:30:00	-38.0287	144.4783	33.000	360	32.6
2014-Feb-09 07:30:00	-37.7239	145.4092	30.000	360	33.3
2014-Feb-09 07:30:00	-38.4583	144.0883	26.000	340	30.8
2014-Feb-09 07:30:00	-36.7395	144.3266	24.000	350	31.4
2014-Feb-09 07:30:00	-38.1737	144.3765	17.000	360	32.1
2014-Feb-09 07:30:00	-38.2333	143.7925	37.000	310	29.8
2014-Feb-09 07:30:00	-38.0737	142.7744	17.000	300	28.1
2014-Feb-09 07:30:00	-37.2281	143.2006	28.000	350	26.8
2014-Feb-09 07:30:00	-37.0720	142.7402	13.000	310	30.0
2014-Feb-09 07:30:00	-37.7067	142.9378	22.000	300	30.5
2014-Feb-09 08:00:00	-37.6655	144.8321	39.000	10	31.5
2014-Feb-09 08:00:00	-36.8886	145.1859	26.000	30	31.9
2014-Feb-09 08:00:00	-37.0194	144.5203	21.000	350	31.4
2014-Feb-09 08:00:00	-37.3807	144.9654	41.000	360	28.6
2014-Feb-09 08:00:00	-37.5127	143.7911	33.000	360	29.7
2014-Feb-09 08:00:00	-38.0287	144.4783	37.000	350	36.3
2014-Feb-09 08:00:00	-37.7239	145.4092	33.000	360	34.0
2014-Feb-09 08:00:00	-38.4583	144.0883	30.000	310	30.4
2014-Feb-09 08:00:00	-36.7395	144.3266	28.000	340	32.1
2014-Feb-09 08:00:00	-38.1737	144.3765	31.000	340	35.0
2014-Feb-09 08:00:00	-38.2333	143.7925	44.000	280	29.8
2014-Feb-09 08:00:00	-38.0737	142.7744	21.000	310	28.3
2014-Feb-09 08:00:00	-37.2281	143.2006	21.000	350	26.8
2014-Feb-09 08:00:00	-37.0720	142.7402	13.000	310	31.2
2014-Feb-09 08:00:00	-37.7067	142.9378	24.000	300	30.3
2014-Feb-09 08:30:00	-37.6655	144.8321	39.000	10	33.0
2014-Feb-09 08:30:00	-36.8886	145.1859	31.000	10	33.0
2014-Feb-09 08:30:00	-37.0194	144.5203	26.000	350	32.0
2014-Feb-09 08:30:00	-37.3807	144.9654	46.000	360	30.1
2014-Feb-09 08:30:00	-37.5127	143.7911	39.000	350	32.0
2014-Feb-09 08:30:00	-38.0287	144.4783	46.000	340	37.1
2014-Feb-09 08:30:00	-37.7239	145.4092	33.000	360	35.4
2014-Feb-09 08:30:00	-38.4583	144.0883	24.000	290	30.6
2014-Feb-09 08:30:00	-36.7395	144.3266	26.000	330	32.7
2014-Feb-09 08:30:00	-38.1737	144.3765	30.000	330	35.8
2014-Feb-09 08:30:00	-38.2333	143.7925	48.000	280	30.8
2014-Feb-09 08:30:00	-38.0737	142.7744	35.000	250	23.1
2014-Feb-09 08:30:00	-37.2281	143.2006	13.000	360	28.1
2014-Feb-09 08:30:00	-37.0720	142.7402	21.000	300	31.6
2014-Feb-09 08:30:00	-37.7067	142.9378	21.000	300	30.0
2014-Feb-09 09:00:00	-37.6655	144.8321	39.000	350	35.7
2014-Feb-09 09:00:00	-36.8886	145.1859	30.000	360	35.1
2014-Feb-09 09:00:00	-37.0194	144.5203	26.000	340	34.0
2014-Feb-09 09:00:00	-37.3807	144.9654	46.000	360	32.3
2014-Feb-09 09:00:00	-37.5127	143.7911	44.000	310	32.7
2014-Feb-09 09:00:00	-38.0287	144.4783	48.000	320	37.5
2014-Feb-09 09:00:00	-37.7239	145.4092	35.000	360	35.4
2014-Feb-09 09:00:00	-38.4583	144.0883	35.000	290	31.4
2014-Feb-09 09:00:00	-36.7395	144.3266	28.000	330	34.3
2014-Feb-09 09:00:00	-38.1737	144.3765	31.000	270	35.4
2014-Feb-09 09:00:00	-38.2333	143.7925	41.000	290	30.3
2014-Feb-09 09:00:00	-38.0737	142.7744	39.000	260	21.1
2014-Feb-09 09:00:00	-37.2281	143.2006	13.000	10	27.8
2014-Feb-09 09:00:00	-37.0720	142.7402	24.000	310	30.3
2014-Feb-09 09:00:00	-37.7067	142.9378	42.000	250	26.3
2014-Feb-09 09:30:00	-37.6655	144.8321	39.000	320	36.9
2014-Feb-09 09:30:00	-36.8886	145.1859	33.000	350	36.3
2014-Feb-09 09:30:00	-37.0194	144.5203	28.000	340	35.5
2014-Feb-09 09:30:00	-37.3807	144.9654	52.000	340	32.8
2014-Feb-09 09:30:00	-37.5127	143.7911	41.000	330	32.1
2014-Feb-09 09:30:00	-38.0287	144.4783	48.000	320	37.8
2014-Feb-09 09:30:00	-37.7239	145.4092	35.000	360	34.8
2014-Feb-09 09:30:00	-38.4583	144.0883	35.000	280	30.7
2014-Feb-09 09:30:00	-36.7395	144.3266	33.000	330	35.6
2014-Feb-09 09:30:00	-38.1737	144.3765	26.000	290	35.4
2014-Feb-09 09:30:00	-38.2333	143.7925	67.000	250	23.9
2014-Feb-09 09:30:00	-38.0737	142.7744	37.000	270	21.1
2014-Feb-09 09:30:00	-37.2281	143.2006	22.000	310	29.0
2014-Feb-09 09:30:00	-37.0720	142.7402	17.000	290	29.5
2014-Feb-09 09:30:00	-37.7067	142.9378	37.000	260	24.1
2014-Feb-09 10:00:00	-37.6655	144.8321	46.000	310	37.8
2014-Feb-09 10:00:00	-36.8886	145.1859	35.000	360	37.0
2014-Feb-09 10:00:00	-37.0194	144.5203	33.000	330	36.6
2014-Feb-09 10:00:00	-37.3807	144.9654	44.000	340	34.2
2014-Feb-09 10:00:00	-37.5127	143.7911	42.000	310	32.7
2014-Feb-09 10:00:00	-38.0287	144.4783	33.000	280	38.3
2014-Feb-09 10:00:00	-37.7239	145.4092	33.000	350	37.6
2014-Feb-09 10:00:00	-38.4583	144.0883	39.000	290	28.5
2014-Feb-09 10:00:00	-36.7395	144.3266	35.000	320	36.9
2014-Feb-09 10:00:00	-38.1737	144.3765	26.000	290	36.4
2014-Feb-09 10:00:00	-38.2333	143.7925	68.000	250	20.9
2014-Feb-09 10:00:00	-38.0737	142.7744	31.000	260	21.2
2014-Feb-09 10:00:00	-37.2281	143.2006	13.000	280	29.2
2014-Feb-09 10:00:00	-37.0720	142.7402	26.000	260	26.7
2014-Feb-09 10:00:00	-37.7067	142.9378	35.000	270	22.8
2014-Feb-09 10:30:00	-37.6655	144.8321	42.000	310	38.6
2014-Feb-09 10:30:00	-36.8886	145.1859	35.000	340	38.4
2014-Feb-09 10:30:00	-37.0194	144.5203	33.000	330	37.6
2014-Feb-09 10:30:00	-37.3807	144.9654	57.000	340	34.8
2014-Feb-09 10:30:00	-37.5127	143.7911	37.000	250	27.4
2014-Feb-09 10:30:00	-38.0287	144.4783	65.000	260	28.7
2014-Feb-09 10:30:00	-37.7239	145.4092	30.000	360	38.3
2014-Feb-09 10:30:00	-38.4583	144.0883	41.000	280	23.5
2014-Feb-09 10:30:00	-36.7395	144.3266	42.000	320	37.4
2014-Feb-09 10:30:00	-38.1737	144.3765	48.000	270	27.4
2014-Feb-09 10:30:00	-38.2333	143.7925	61.000	260	21.6
2014-Feb-09 10:30:00	-38.0737	142.7744	30.000	260	21.8
2014-Feb-09 10:30:00	-37.2281	143.2006	17.000	230	27.1
2014-Feb-09 10:30:00	-37.0720	142.7402	21.000	230	27.3
2014-Feb-09 10:30:00	-37.7067	142.9378	37.000	260	22.7
2014-Feb-09 11:00:00	-37.6655	144.8321	50.000	310	39.8
2014-Feb-09 11:00:00	-36.8886	145.1859	33.000	350	39.5
2014-Feb-09 11:00:00	-37.0194	144.5203	41.000	310	38.1
2014-Feb-09 11:00:00	-37.3807	144.9654	52.000	320	35.7
2014-Feb-09 11:00:00	-37.5127	143.7911	37.000	250	25.8
2014-Feb-09 11:00:00	-38.0287	144.4783	57.000	270	27.2
2014-Feb-09 11:00:00	-37.7239	145.4092	31.000	340	38.3
2014-Feb-09 11:00:00	-38.4583	144.0883	42.000	270	24.0
2014-Feb-09 11:00:00	-36.7395	144.3266	39.000	320	38.9
2014-Feb-09 11:00:00	-38.1737	144.3765	44.000	270	26.0
2014-Feb-09 11:00:00	-38.2333	143.7925	57.000	250	21.4
2014-Feb-09 11:00:00	-38.0737	142.7744	31.000	260	23.4
2014-Feb-09 11:00:00	-37.2281	143.2006	22.000	220	24.7
2014-Feb-09 11:00:00	-37.0720	142.7402	24.000	250	26.0
2014-Feb-09 11:00:00	-37.7067	142.9378	33.000	260	23.0
2014-Feb-09 11:30:00	-37.6655	144.8321	54.000	250	32.6
2014-Feb-09 11:30:00	-36.8886	145.1859	41.000	310	40.0
2014-Feb-09 11:30:00	-37.0194	144.5203	44.000	330	38.5
2014-Feb-09 11:30:00	-37.3807	144.9654	50.000	330	36.6
2014-Feb-09 11:30:00	-37.5127	143.7911	39.000	250	25.5
2014-Feb-09 11:30:00	-38.0287	144.4783	57.000	260	26.9
2014-Feb-09 11:30:00	-37.7239	145.4092	31.000	330	39.8
2014-Feb-09 11:30:00	-38.4583	144.0883	48.000	250	22.5
2014-Feb-09 11:30:00	-36.7395	144.3266	37.000	330	37.9
2014-Feb-09 11:30:00	-38.1737	144.3765	42.000	260	25.9
2014-Feb-09 11:30:00	-38.2333	143.7925	59.000	250	21.0
2014-Feb-09 11:30:00	-38.0737	142.7744	30.000	250	23.6
2014-Feb-09 11:30:00	-37.2281	143.2006	22.000	250	26.7
2014-Feb-09 11:30:00	-37.0720	142.7402	22.000	250	26.5
2014-Feb-09 11:30:00	-37.7067	142.9378	33.000	260	24.3
2014-Feb-09 12:00:00	-37.6655	144.8321	44.000	230	30.9
2014-Feb-09 12:00:00	-36.8886	145.1859	42.000	320	40.0
2014-Feb-09 12:00:00	-37.0194	144.5203	41.000	320	38.5
2014-Feb-09 12:00:00	-37.3807	144.9654	57.000	320	37.8
2014-Feb-09 12:00:00	-37.5127	143.7911	35.000	250	25.1
2014-Feb-09 12:00:00	-38.0287	144.4783	57.000	270	26.5
2014-Feb-09 12:00:00	-37.7239	145.4092	39.000	320	38.5
2014-Feb-09 12:00:00	-38.4583	144.0883	35.000	270	22.7
2014-Feb-09 12:00:00	-36.7395	144.3266	33.000	320	38.7
2014-Feb-09 12:00:00	-38.1737	144.3765	41.000	260	25.8
2014-Feb-09 12:00:00	-38.2333	143.7925	55.000	250	21.3
2014-Feb-09 12:00:00	-38.0737	142.7744	31.000	280	24.2
2014-Feb-09 12:00:00	-37.2281	143.2006	28.000	230	24.9
2014-Feb-09 12:00:00	-37.0720	142.7402	21.000	250	26.5
2014-Feb-09 12:00:00	-37.7067	142.9378	26.000	240	25.2
2014-Feb-09 12:30:00	-37.6655	144.8321	41.000	230	30.8
2014-Feb-09 12:30:00	-36.8886	145.1859	41.000	310	39.6
2014-Feb-09 12:30:00	-37.0194	144.5203	33.000	330	39.5
2014-Feb-09 12:30:00	-37.3807	144.9654	41.000	320	37.3
2014-Feb-09 12:30:00	-37.5127	143.7911	35.000	250	24.9
2014-Feb-09 12:30:00	-38.0287	144.4783	61.000	270	27.1
2014-Feb-09 12:30:00	-37.7239	145.4092	44.000	230	27.1
2014-Feb-09 12:30:00	-38.4583	144.0883	33.000	250	23.3
2014-Feb-09 12:30:00	-36.7395	144.3266	37.000	330	39.3
2014-Feb-09 12:30:00	-38.1737	144.3765	39.000	260	25.8
2014-Feb-09 12:30:00	-38.2333	143.7925	55.000	260	22.0
2014-Feb-09 12:30:00	-38.0737	142.7744	33.000	250	22.9
2014-Feb-09 12:30:00	-37.2281	143.2006	24.000	250	26.5
2014-Feb-09 12:30:00	-37.0720	142.7402	26.000	250	27.1
2014-Feb-09 12:30:00	-37.7067	142.9378	28.000	250	25.1
2014-Feb-09 13:00:00	-37.6655	144.8321	39.000	210	30.1
2014-Feb-09 13:00:00	-36.8886	145.1859	44.000	320	41.0
2014-Feb-09 13:00:00	-37.0194	144.5203	35.000	310	38.9
2014-Feb-09 13:00:00	-37.3807	144.9654	37.000	310	38.3
2014-Feb-09 13:00:00	-37.5127	143.7911	35.000	250	25.9
2014-Feb-09 13:00:00	-38.0287	144.4783	54.000	270	26.3
2014-Feb-09 13:00:00	-37.7239	145.4092	41.000	230	27.5
2014-Feb-09 13:00:00	-38.4583	144.0883	46.000	270	23.0
2014-Feb-09 13:00:00	-36.7395	144.3266	33.000	290	39.0
2014-Feb-09 13:00:00	-38.1737	144.3765	42.000	260	25.4
2014-Feb-09 13:00:00	-38.2333	143.7925	55.000	250	22.1
2014-Feb-09 13:00:00	-38.0737	142.7744	30.000	270	24.7
2014-Feb-09 13:00:00	-37.2281	143.2006	26.000	250	27.1
2014-Feb-09 13:00:00	-37.0720	142.7402	24.000	250	27.5
2014-Feb-09 13:00:00	-37.7067	142.9378	28.000	270	25.3
2014-Feb-09 13:30:00	-37.6655	144.8321	41.000	190	29.2
2014-Feb-09 13:30:00	-36.8886	145.1859	41.000	320	42.1
2014-Feb-09 13:30:00	-37.0194	144.5203	37.000	300	38.1
2014-Feb-09 13:30:00	-37.3807	144.9654	24.000	160	30.0
2014-Feb-09 13:30:00	-37.5127	143.7911	31.000	250	26.3
2014-Feb-09 13:30:00	-38.0287	144.4783	55.000	270	26.8
2014-Feb-09 13:30:00	-37.7239	145.4092	28.000	220	28.1
2014-Feb-09 13:30:00	-38.4583	144.0883	46.000	270	22.7
2014-Feb-09 13:30:00	-36.7395	144.3266	33.000	290	36.7
2014-Feb-09 13:30:00	-38.1737	144.3765	41.000	270	26.4
2014-Feb-09 13:30:00	-38.2333	143.7925	55.000	250	21.6
2014-Feb-09 13:30:00	-38.0737	142.7744	28.000	260	24.4
2014-Feb-09 13:30:00	-37.2281	143.2006	22.000	250	27.3
2014-Feb-09 13:30:00	-37.0720	142.7402	24.000	250	27.6
2014-Feb-09 13:30:00	-37.7067	142.9378	30.000	240	25.3
2014-Feb-09 14:00:00	-37.6655	144.8321	37.000	190	28.5
2014-Feb-09 14:00:00	-36.8886	145.1859	41.000	330	41.1
2014-Feb-09 14:00:00	-37.0194	144.5203	26.000	250	36.0
2014-Feb-09 14:00:00	-37.3807	144.9654	31.000	170	26.8
2014-Feb-09 14:00:00	-37.5127	143.7911	33.000	260	26.4
2014-Feb-09 14:00:00	-38.0287	144.4783	50.000	260	27.1
2014-Feb-09 14:00:00	-37.7239	145.4092	22.000	210	27.6
2014-Feb-09 14:00:00	-38.4583	144.0883	44.000	260	23.4
2014-Feb-09 14:00:00	-36.7395	144.3266	35.000	280	35.6
2014-Feb-09 14:00:00	-38.1737	144.3765	31.000	250	26.8
2014-Feb-09 14:00:00	-38.2333	143.7925	57.000	250	22.1
2014-Feb-09 14:00:00	-38.0737	142.7744	31.000	250	24.2
2014-Feb-09 14:00:00	-37.2281	143.2006	30.000	230	24.7
2014-Feb-09 14:00:00	-37.0720	142.7402	18.000	260	28.3
2014-Feb-09 14:00:00	-37.7067	142.9378	30.000	260	25.9
2014-Feb-09 14:30:00	-37.6655	144.8321	33.000	180	29.7
2014-Feb-09 14:30:00	-36.8886	145.1859	44.000	290	40.2
2014-Feb-09 14:30:00	-37.0194	144.5203	22.000	260	34.8
2014-Feb-09 14:30:00	-37.3807	144.9654	28.000	170	26.5
2014-Feb-09 14:30:00	-37.5127	143.7911	35.000	260	26.1
2014-Feb-09 14:30:00	-38.0287	144.4783	48.000	260	27.8
2014-Feb-09 14:30:00	-37.7239	145.4092	24.000	220	26.6
2014-Feb-09 14:30:00	-38.4583	144.0883	41.000	270	23.1
2014-Feb-09 14:30:00	-36.7395	144.3266	37.000	280	34.8
2014-Feb-09 14:30:00	-38.1737	144.3765	35.000	270	26.1
2014-Feb-09 14:30:00	-38.2333	143.7925	54.000	250	22.5
2014-Feb-09 14:30:00	-38.0737	142.7744	33.000	260	24.1
2014-Feb-09 14:30:00	-37.2281	143.2006	26.000	240	25.9
2014-Feb-09 14:30:00	-37.0720	142.7402	22.000	260	27.7
2014-Feb-09 14:30:00	-37.7067	142.9378	31.000	250	25.8
2014-Feb-09 15:00:00	-37.6655	144.8321	33.000	190	29.2
2014-Feb-09 15:00:00	-36.8886	145.1859	39.000	290	39.1
2014-Feb-09 15:00:00	-37.0194	144.5203	26.000	230	34.1
2014-Feb-09 15:00:00	-37.3807	144.9654	30.000	160	25.6
2014-Feb-09 15:00:00	-37.5127	143.7911	35.000	260	26.1
2014-Feb-09 15:00:00	-38.0287	144.4783	50.000	260	27.1
2014-Feb-09 15:00:00	-37.7239	145.4092	22.000	200	25.8
2014-Feb-09 15:00:00	-38.4583	144.0883	39.000	270	24.0
2014-Feb-09 15:00:00	-36.7395	144.3266	37.000	270	34.8
2014-Feb-09 15:00:00	-38.1737	144.3765	35.000	250	26.1
2014-Feb-09 15:00:00	-38.2333	143.7925	50.000	260	22.7
2014-Feb-09 15:00:00	-38.0737	142.7744	31.000	250	24.0
2014-Feb-09 15:00:00	-37.2281	143.2006	30.000	230	24.7
2014-Feb-09 15:00:00	-37.0720	142.7402	21.000	220	28.1
2014-Feb-09 15:00:00	-37.7067	142.9378	31.000	240	25.2
2014-Feb-09 15:30:00	-37.6655	144.8321	37.000	190	28.8
2014-Feb-09 15:30:00	-36.8886	145.1859	37.000	290	39.3
2014-Feb-09 15:30:00	-37.0194	144.5203	18.000	230	34.3
2014-Feb-09 15:30:00	-37.3807	144.9654	33.000	160	24.9
2014-Feb-09 15:30:00	-37.5127	143.7911	31.000	240	25.9
2014-Feb-09 15:30:00	-38.0287	144.4783	46.000	250	26.4
2014-Feb-09 15:30:00	-37.7239	145.4092	22.000	230	26.1
2014-Feb-09 15:30:00	-38.4583	144.0883	31.000	270	23.5
2014-Feb-09 15:30:00	-36.7395	144.3266	33.000	280	35.2
2014-Feb-09 15:30:00	-38.1737	144.3765	35.000	250	26.2
2014-Feb-09 15:30:00	-38.2333	143.7925	52.000	250	22.3
2014-Feb-09 15:30:00	-38.0737	142.7744	28.000	260	23.8
2014-Feb-09 15:30:00	-37.2281	143.2006	22.000	230	25.2
2014-Feb-09 15:30:00	-37.0720	142.7402	22.000	230	27.7
2014-Feb-09 15:30:00	-37.7067	142.9378	31.000	250	24.7
2014-Feb-09 16:00:00	-37.6655	144.8321	37.000	190	28.0
2014-Feb-09 16:00:00	-36.8886	145.1859	35.000	200	33.3
2014-Feb-09 16:00:00	-37.0194	144.5203	26.000	230	33.6
2014-Feb-09 16:00:00	-37.3807	144.9654	30.000	160	23.8
2014-Feb-09 16:00:00	-37.5127	143.7911	33.000	230	24.9
2014-Feb-09 16:00:00	-38.0287	144.4783	46.000	250	26.0
2014-Feb-09 16:00:00	-37.7239	145.4092	22.000	180	26.2
2014-Feb-09 16:00:00	-38.4583	144.0883	42.000	250	23.0
2014-Feb-09 16:00:00	-36.7395	144.3266	30.000	240	34.9
2014-Feb-09 16:00:00	-38.1737	144.3765	31.000	260	25.9
2014-Feb-09 16:00:00	-38.2333	143.7925	46.000	260	21.3
2014-Feb-09 16:00:00	-38.0737	142.7744	30.000	240	23.0
2014-Feb-09 16:00:00	-37.2281	143.2006	33.000	230	23.3
2014-Feb-09 16:00:00	-37.0720	142.7402	24.000	210	26.8
2014-Feb-09 16:00:00	-37.7067	142.9378	31.000	240	23.9
2014-Feb-09 16:30:00	-37.6655	144.8321	33.000	190	27.1
2014-Feb-09 16:30:00	-36.8886	145.1859	26.000	200	32.6
2014-Feb-09 16:30:00	-37.0194	144.5203	22.000	220	33.1
2014-Feb-09 16:30:00	-37.3807	144.9654	37.000	160	22.7
2014-Feb-09 16:30:00	-37.5127	143.7911	30.000	240	24.4
2014-Feb-09 16:30:00	-38.0287	144.4783	46.000	250	25.5
2014-Feb-09 16:30:00	-37.7239	145.4092	21.000	210	25.9
2014-Feb-09 16:30:00	-38.4583	144.0883	30.000	260	23.2
2014-Feb-09 16:30:00	-36.7395	144.3266	30.000	190	33.1
2014-Feb-09 16:30:00	-38.1737	144.3765	37.000	260	24.9
2014-Feb-09 16:30:00	-38.2333	143.7925	52.000	250	20.9
2014-Feb-09 16:30:00	-38.0737	142.7744	30.000	230	22.4
2014-Feb-09 16:30:00	-37.2281	143.2006	28.000	220	22.5
2014-Feb-09 16:30:00	-37.0720	142.7402	21.000	220	26.3
2014-Feb-09 16:30:00	-37.7067	142.9378	31.000	240	23.7
2014-Feb-09 17:00:00	-37.6655	144.8321	31.000	190	26.5
2014-Feb-09 17:00:00	-36.8886	145.1859	30.000	200	30.6
2014-Feb-09 17:00:00	-37.0194	144.5203	26.000	230	31.3
2014-Feb-09 17:00:00	-37.3807	144.9654	35.000	160	21.4
2014-Feb-09 17:00:00	-37.5127	143.7911	28.000	210	23.5
2014-Feb-09 17:00:00	-38.0287	144.4783	46.000	250	25.0
2014-Feb-09 17:00:00	-37.7239	145.4092	21.000	190	25.3
2014-Feb-09 17:00:00	-38.4583	144.0883	35.000	260	21.9
2014-Feb-09 17:00:00	-36.7395	144.3266	24.000	210	32.6
2014-Feb-09 17:00:00	-38.1737	144.3765	37.000	240	24.2
2014-Feb-09 17:00:00	-38.2333	143.7925	48.000	250	20.6
2014-Feb-09 17:00:00	-38.0737	142.7744	31.000	240	21.0
2014-Feb-09 17:00:00	-37.2281	143.2006	30.000	220	21.2
2014-Feb-09 17:00:00	-37.0720	142.7402	24.000	220	26.0
2014-Feb-09 17:00:00	-37.7067	142.9378	28.000	240	22.5
2014-Feb-09 17:30:00	-37.6655	144.8321	33.000	200	25.4
2014-Feb-09 17:30:00	-36.8886	145.1859	26.000	190	29.8
2014-Feb-09 17:30:00	-37.0194	144.5203	26.000	230	30.4
2014-Feb-09 17:30:00	-37.3807	144.9654	35.000	160	21.2
2014-Feb-09 17:30:00	-37.5127	143.7911	24.000	220	22.4
2014-Feb-09 17:30:00	-38.0287	144.4783	46.000	250	24.0
2014-Feb-09 17:30:00	-37.7239	145.4092	21.000	210	24.6
2014-Feb-09 17:30:00	-38.4583	144.0883	30.000	270	21.2
2014-Feb-09 17:30:00	-36.7395	144.3266	30.000	210	30.4
2014-Feb-09 17:30:00	-38.1737	144.3765	31.000	250	23.3
2014-Feb-09 17:30:00	-38.2333	143.7925	42.000	250	19.0
2014-Feb-09 17:30:00	-38.0737	142.7744	28.000	240	20.0
2014-Feb-09 17:30:00	-37.2281	143.2006	30.000	220	20.3
2014-Feb-09 17:30:00	-37.0720	142.7402	18.000	220	25.5
2014-Feb-09 17:30:00	-37.7067	142.9378	30.000	240	21.8
2014-Feb-09 18:00:00	-37.6655	144.8321	31.000	190	25.0
2014-Feb-09 18:00:00	-36.8886	145.1859	28.000	180	27.6
2014-Feb-09 18:00:00	-37.0194	144.5203	24.000	230	29.2
2014-Feb-09 18:00:00	-37.3807	144.9654	31.000	160	20.4
2014-Feb-09 18:00:00	-37.5127	143.7911	24.000	220	21.6
2014-Feb-09 18:00:00	-38.0287	144.4783	39.000	250	23.1
2014-Feb-09 18:00:00	-37.7239	145.4092	21.000	210	23.9
2014-Feb-09 18:00:00	-38.4583	144.0883	31.000	270	20.4
2014-Feb-09 18:00:00	-36.7395	144.3266	28.000	210	29.2
2014-Feb-09 18:00:00	-38.1737	144.3765	30.000	250	22.3
2014-Feb-09 18:00:00	-38.2333	143.7925	42.000	240	18.2
2014-Feb-09 18:00:00	-38.0737	142.7744	28.000	240	19.3
2014-Feb-09 18:00:00	-37.2281	143.2006	31.000	210	18.5
2014-Feb-09 18:00:00	-37.0720	142.7402	21.000	220	24.3
2014-Feb-09 18:00:00	-37.7067	142.9378	26.000	210	20.8
2014-Feb-09 18:30:00	-37.6655	144.8321	30.000	190	23.6
2014-Feb-09 18:30:00	-36.8886	145.1859	35.000	170	25.5
2014-Feb-09 18:30:00	-37.0194	144.5203	22.000	230	27.8
2014-Feb-09 18:30:00	-37.3807	144.9654	35.000	170	19.1
2014-Feb-09 18:30:00	-37.5127	143.7911	28.000	190	19.9
2014-Feb-09 18:30:00	-38.0287	144.4783	41.000	250	22.0
2014-Feb-09 18:30:00	-37.7239	145.4092	15.000	210	23.3
2014-Feb-09 18:30:00	-38.4583	144.0883	33.000	250	19.3
2014-Feb-09 18:30:00	-36.7395	144.3266	24.000	210	28.0
2014-Feb-09 18:30:00	-38.1737	144.3765	26.000	240	21.4
2014-Feb-09 18:30:00	-38.2333	143.7925	41.000	250	17.5
2014-Feb-09 18:30:00	-38.0737	142.7744	22.000	240	18.6
2014-Feb-09 18:30:00	-37.2281	143.2006	28.000	210	17.1
2014-Feb-09 18:30:00	-37.0720	142.7402	24.000	210	23.2
2014-Feb-09 18:30:00	-37.7067	142.9378	24.000	210	19.6
2014-Feb-09 19:00:00	-37.6655	144.8321	33.000	200	21.9
2014-Feb-09 19:00:00	-36.8886	145.1859	37.000	170	24.1
2014-Feb-09 19:00:00	-37.0194	144.5203	30.000	190	25.7
2014-Feb-09 19:00:00	-37.3807	144.9654	31.000	170	17.8
2014-Feb-09 19:00:00	-37.5127	143.7911	26.000	200	18.0
2014-Feb-09 19:00:00	-38.0287	144.4783	33.000	250	20.8
2014-Feb-09 19:00:00	-37.7239	145.4092	15.000	210	22.0
2014-Feb-09 19:00:00	-38.4583	144.0883	21.000	260	18.2
2014-Feb-09 19:00:00	-36.7395	144.3266	24.000	210	26.6
2014-Feb-09 19:00:00	-38.1737	144.3765	22.000	260	20.2
2014-Feb-09 19:00:00	-38.2333	143.7925	31.000	240	16.6
2014-Feb-09 19:00:00	-38.0737	142.7744	24.000	230	17.4
2014-Feb-09 19:00:00	-37.2281	143.2006	30.000	200	15.6
2014-Feb-09 19:00:00	-37.0720	142.7402	26.000	170	22.1
2014-Feb-09 19:00:00	-37.7067	142.9378	26.000	210	18.0
2014-Feb-09 19:30:00	-37.6655	144.8321	28.000	200	20.2
2014-Feb-09 19:30:00	-36.8886	145.1859	31.000	170	23.2
2014-Feb-09 19:30:00	-37.0194	144.5203	28.000	180	22.9
2014-Feb-09 19:30:00	-37.3807	144.9654	33.000	170	16.9
2014-Feb-09 19:30:00	-37.5127	143.7911	21.000	200	16.4
2014-Feb-09 19:30:00	-38.0287	144.4783	30.000	250	19.6
2014-Feb-09 19:30:00	-37.7239	145.4092	13.000	210	20.5
2014-Feb-09 19:30:00	-38.4583	144.0883	21.000	260	17.3
2014-Feb-09 19:30:00	-36.7395	144.3266	28.000	210	24.9
2014-Feb-09 19:30:00	-38.1737	144.3765	22.000	250	19.2
2014-Feb-09 19:30:00	-38.2333	143.7925	31.000	240	15.4
2014-Feb-09 19:30:00	-38.0737	142.7744	17.000	210	15.9
2014-Feb-09 19:30:00	-37.2281	143.2006	31.000	200	14.0
2014-Feb-09 19:30:00	-37.0720	142.7402	26.000	170	20.3
2014-Feb-09 19:30:00	-37.7067	142.9378	18.000	200	16.6
2014-Feb-09 20:00:00	-37.6655	144.8321	28.000	200	19.5
2014-Feb-09 20:00:00	-36.8886	145.1859	31.000	170	22.1
2014-Feb-09 20:00:00	-37.0194	144.5203	26.000	180	21.2
2014-Feb-09 20:00:00	-37.3807	144.9654	33.000	190	16.4
2014-Feb-09 20:00:00	-37.5127	143.7911	21.000	190	15.5
2014-Feb-09 20:00:00	-38.0287	144.4783	21.000	230	18.7
2014-Feb-09 20:00:00	-37.7239	145.4092	9.000	190	19.0
2014-Feb-09 20:00:00	-38.4583	144.0883	13.000	280	16.6
2014-Feb-09 20:00:00	-36.7395	144.3266	24.000	190	23.4
2014-Feb-09 20:00:00	-38.1737	144.3765	17.000	230	18.2
2014-Feb-09 20:00:00	-38.2333	143.7925	28.000	230	14.9
2014-Feb-09 20:00:00	-38.0737	142.7744	15.000	210	15.2
2014-Feb-09 20:00:00	-37.2281	143.2006	28.000	190	12.7
2014-Feb-09 20:00:00	-37.0720	142.7402	30.000	170	19.1
2014-Feb-09 20:00:00	-37.7067	142.9378	21.000	210	15.5
2014-Feb-09 20:30:00	-37.6655	144.8321	24.000	200	18.8
2014-Feb-09 20:30:00	-36.8886	145.1859	35.000	170	21.4
2014-Feb-09 20:30:00	-37.0194	144.5203	30.000	190	19.4
2014-Feb-09 20:30:00	-37.3807	144.9654	30.000	180	15.3
2014-Feb-09 20:30:00	-37.5127	143.7911	22.000	190	14.6
2014-Feb-09 20:30:00	-38.0287	144.4783	21.000	250	18.2
2014-Feb-09 20:30:00	-37.7239	145.4092	11.000	160	18.0
2014-Feb-09 20:30:00	-38.4583	144.0883	13.000	280	16.2
2014-Feb-09 20:30:00	-36.7395	144.3266	21.000	190	22.3
2014-Feb-09 20:30:00	-38.1737	144.3765	13.000	240	17.6
2014-Feb-09 20:30:00	-38.2333	143.7925	26.000	230	14.4
2014-Feb-09 20:30:00	-38.0737	142.7744	9.000	210	14.0
2014-Feb-09 20:30:00	-37.2281	143.2006	30.000	190	11.6
2014-Feb-09 20:30:00	-37.0720	142.7402	26.000	170	18.4
2014-Feb-09 20:30:00	-37.7067	142.9378	18.000	200	14.8
2014-Feb-09 21:00:00	-37.6655	144.8321	21.000	200	18.1
2014-Feb-09 21:00:00	-36.8886	145.1859	31.000	170	20.5
2014-Feb-09 21:00:00	-37.0194	144.5203	28.000	190	18.1
2014-Feb-09 21:00:00	-37.3807	144.9654	28.000	190	14.6
2014-Feb-09 21:00:00	-37.5127	143.7911	18.000	190	13.8
2014-Feb-09 21:00:00	-38.0287	144.4783	17.000	230	17.7
2014-Feb-09 21:00:00	-37.7239	145.4092	13.000	150	17.1
2014-Feb-09 21:00:00	-38.4583	144.0883	15.000	260	15.9
2014-Feb-09 21:00:00	-36.7395	144.3266	21.000	190	21.6
2014-Feb-09 21:00:00	-38.1737	144.3765	11.000	250	16.8
2014-Feb-09 21:00:00	-38.2333	143.7925	21.000	230	13.9
2014-Feb-09 21:00:00	-38.0737	142.7744	5.000	210	12.9
2014-Feb-09 21:00:00	-37.2281	143.2006	31.000	200	10.9
2014-Feb-09 21:00:00	-37.0720	142.7402	26.000	170	17.7
2014-Feb-09 21:00:00	-37.7067	142.9378	13.000	200	13.6
2014-Feb-09 21:30:00	-37.6655	144.8321	18.000	210	17.0
2014-Feb-09 21:30:00	-36.8886	145.1859	33.000	170	19.7
2014-Feb-09 21:30:00	-37.0194	144.5203	24.000	200	16.8
2014-Feb-09 21:30:00	-37.3807	144.9654	28.000	170	13.6
2014-Feb-09 21:30:00	-37.5127	143.7911	18.000	190	13.0
2014-Feb-09 21:30:00	-38.0287	144.4783	15.000	230	17.2
2014-Feb-09 21:30:00	-37.7239	145.4092	11.000	150	16.0
2014-Feb-09 21:30:00	-38.4583	144.0883	11.000	250	15.3
2014-Feb-09 21:30:00	-36.7395	144.3266	28.000	160	19.6
2014-Feb-09 21:30:00	-38.1737	144.3765	9.000	250	16.5
2014-Feb-09 21:30:00	-38.2333	143.7925	15.000	230	13.7
2014-Feb-09 21:30:00	-38.0737	142.7744	4.000	220	12.7
2014-Feb-09 21:30:00	-37.2281	143.2006	26.000	190	10.2
2014-Feb-09 21:30:00	-37.0720	142.7402	24.000	160	16.5
2014-Feb-09 21:30:00	-37.7067	142.9378	8.000	190	11.7
2014-Feb-09 22:00:00	-37.6655	144.8321	17.000	200	16.5
2014-Feb-09 22:00:00	-36.8886	145.1859	33.000	170	19.0
2014-Feb-09 22:00:00	-37.0194	144.5203	24.000	190	16.1
2014-Feb-09 22:00:00	-37.3807	144.9654	33.000	170	13.2
2014-Feb-09 22:00:00	-37.5127	143.7911	21.000	180	12.5
2014-Feb-09 22:00:00	-38.0287	144.4783	13.000	250	16.3
2014-Feb-09 22:00:00	-37.7239	145.4092	9.000	140	14.5
2014-Feb-09 22:00:00	-38.4583	144.0883	13.000	260	15.1
2014-Feb-09 22:00:00	-36.7395	144.3266	17.000	180	18.4
2014-Feb-09 22:00:00	-38.1737	144.3765	8.000	260	15.7
2014-Feb-09 22:00:00	-38.2333	143.7925	18.000	220	13.7
2014-Feb-09 22:00:00	-38.0737	142.7744	0.000	0	11.3
2014-Feb-09 22:00:00	-37.2281	143.2006	30.000	190	10.0
2014-Feb-09 22:00:00	-37.0720	142.7402	15.000	150	15.7
2014-Feb-09 22:00:00	-37.7067	142.9378	4.000	180	11.2
2014-Feb-09 22:30:00	-37.6655	144.8321	13.000	210	15.7
2014-Feb-09 22:30:00	-36.8886	145.1859	37.000	160	18.2
2014-Feb-09 22:30:00	-37.0194	144.5203	21.000	190	15.1
2014-Feb-09 22:30:00	-37.3807	144.9654	30.000	180	12.8
2014-Feb-09 22:30:00	-37.5127	143.7911	17.000	180	11.8
2014-Feb-09 22:30:00	-38.0287	144.4783	17.000	250	15.8
2014-Feb-09 22:30:00	-37.7239	145.4092	8.000	170	14.6
2014-Feb-09 22:30:00	-38.4583	144.0883	8.000	270	14.6
2014-Feb-09 22:30:00	-36.7395	144.3266	22.000	160	17.7
2014-Feb-09 22:30:00	-38.1737	144.3765	5.000	260	15.4
2014-Feb-09 22:30:00	-38.2333	143.7925	15.000	210	12.6
2014-Feb-09 22:30:00	-38.0737	142.7744	0.000	0	10.1
2014-Feb-09 22:30:00	-37.2281	143.2006	26.000	190	9.5
2014-Feb-09 22:30:00	-37.0720	142.7402	18.000	170	15.3
2014-Feb-09 22:30:00	-37.7067	142.9378	4.000	180	10.5
2014-Feb-09 23:00:00	-37.6655	144.8321	15.000	200	15.8
2014-Feb-09 23:00:00	-36.8886	145.1859	33.000	170	17.7
2014-Feb-09 23:00:00	-37.0194	144.5203	22.000	190	15.1
2014-Feb-09 23:00:00	-37.3807	144.9654	26.000	180	11.9
2014-Feb-09 23:00:00	-37.5127	143.7911	17.000	170	11.5
2014-Feb-09 23:00:00	-38.0287	144.4783	13.000	250	15.3
2014-Feb-09 23:00:00	-37.7239	145.4092	11.000	160	14.4
2014-Feb-09 23:00:00	-38.4583	144.0883	9.000	250	14.3
2014-Feb-09 23:00:00	-36.7395	144.3266	28.000	170	16.5
2014-Feb-09 23:00:00	-38.1737	144.3765	8.000	240	14.8
2014-Feb-09 23:00:00	-38.2333	143.7925	17.000	210	12.6
2014-Feb-09 23:00:00	-38.0737	142.7744	0.000	0	9.2
2014-Feb-09 23:00:00	-37.2281	143.2006	22.000	190	9.2
2014-Feb-09 23:00:00	-37.0720	142.7402	15.000	160	14.9
2014-Feb-09 23:00:00	-37.7067	142.9378	4.000	180	10.2
2014-Feb-09 23:30:00	-37.6655	144.8321	13.000	200	14.9
2014-Feb-09 23:30:00	-36.8886	145.1859	28.000	170	17.1
2014-Feb-09 23:30:00	-37.0194	144.5203	18.000	190	14.0
2014-Feb-09 23:30:00	-37.3807	144.9654	30.000	180	11.8
2014-Feb-09 23:30:00	-37.5127	143.7911	15.000	160	11.3
2014-Feb-09 23:30:00	-38.0287	144.4783	13.000	250	14.9
2014-Feb-09 23:30:00	-37.7239	145.4092	15.000	130	14.0
2014-Feb-09 23:30:00	-38.4583	144.0883	5.000	270	13.6
2014-Feb-09 23:30:00	-36.7395	144.3266	22.000	170	15.9
2014-Feb-09 23:30:00	-38.1737	144.3765	8.000	230	14.1
2014-Feb-09 23:30:00	-38.2333	143.7925	15.000	200	12.4
2014-Feb-09 23:30:00	-38.0737	142.7744	0.000	0	9.3
2014-Feb-09 23:30:00	-37.2281	143.2006	21.000	190	9.3
2014-Feb-09 23:30:00	-37.0720	142.7402	21.000	160	14.5
2014-Feb-09 23:30:00	-37.7067	142.9378	2.000	180	10.1
2014-Feb-10 00:00:00	-37.6655	144.8321	11.000	190	14.5
2014-Feb-10 00:00:00	-36.8886	145.1859	31.000	170	16.8
2014-Feb-10 00:00:00	-37.0194	144.5203	17.000	190	13.7
2014-Feb-10 00:00:00	-37.3807	144.9654	31.000	170	11.7
2014-Feb-10 00:00:00	-37.5127	143.7911	17.000	170	11.2
2014-Feb-10 00:00:00	-38.0287	144.4783	11.000	220	14.9
2014-Feb-10 00:00:00	-37.7239	145.4092	8.000	160	13.9
2014-Feb-10 00:00:00	-38.4583	144.0883	5.000	290	13.4
2014-Feb-10 00:00:00	-36.7395	144.3266	22.000	180	15.6
2014-Feb-10 00:00:00	-38.1737	144.3765	8.000	230	13.6
2014-Feb-10 00:00:00	-38.2333	143.7925	13.000	200	12.3
2014-Feb-10 00:00:00	-38.0737	142.7744	0.000	0	8.6
2014-Feb-10 00:00:00	-37.2281	143.2006	17.000	180	8.7
2014-Feb-10 00:00:00	-37.0720	142.7402	21.000	170	14.5
2014-Feb-10 00:00:00	-37.7067	142.9378	4.000	180	9.2
2014-Feb-10 00:30:00	-37.6655	144.8321	11.000	200	14.6
2014-Feb-10 00:30:00	-36.8886	145.1859	28.000	180	16.3
2014-Feb-10 00:30:00	-37.0194	144.5203	17.000	190	13.3
2014-Feb-10 00:30:00	-37.3807	144.9654	30.000	170	11.3
2014-Feb-10 00:30:00	-37.5127	143.7911	21.000	170	11.1
2014-Feb-10 00:30:00	-38.0287	144.4783	13.000	200	15.1
2014-Feb-10 00:30:00	-37.7239	145.4092	5.000	170	11.9
2014-Feb-10 00:30:00	-38.4583	144.0883	8.000	260	14.0
2014-Feb-10 00:30:00	-36.7395	144.3266	17.000	180	15.3
2014-Feb-10 00:30:00	-38.1737	144.3765	5.000	250	13.1
2014-Feb-10 00:30:00	-38.2333	143.7925	15.000	190	12.2
2014-Feb-10 00:30:00	-38.0737	142.7744	2.000	220	9.5
2014-Feb-10 00:30:00	-37.2281	143.2006	18.000	170	8.5
2014-Feb-10 00:30:00	-37.0720	142.7402	21.000	160	14.3
2014-Feb-10 00:30:00	-37.7067	142.9378	0.000	0	9.4
2014-Feb-10 01:00:00	-37.6655	144.8321	13.000	210	14.3
2014-Feb-10 01:00:00	-36.8886	145.1859	35.000	170	16.2
2014-Feb-10 01:00:00	-37.0194	144.5203	18.000	200	13.1
2014-Feb-10 01:00:00	-37.3807	144.9654	24.000	170	10.9
2014-Feb-10 01:00:00	-37.5127	143.7911	18.000	180	10.1
2014-Feb-10 01:00:00	-38.0287	144.4783	13.000	200	14.9
2014-Feb-10 01:00:00	-37.7239	145.4092	4.000	200	10.8
2014-Feb-10 01:00:00	-38.4583	144.0883	8.000	240	14.1
2014-Feb-10 01:00:00	-36.7395	144.3266	17.000	180	14.9
2014-Feb-10 01:00:00	-38.1737	144.3765	5.000	230	12.9
2014-Feb-10 01:00:00	-38.2333	143.7925	11.000	190	11.6
2014-Feb-10 01:00:00	-38.0737	142.7744	0.000	0	7.5
2014-Feb-10 01:00:00	-37.2281	143.2006	22.000	170	8.4
2014-Feb-10 01:00:00	-37.0720	142.7402	21.000	160	14.1
2014-Feb-10 01:00:00	-37.7067	142.9378	0.000	0	7.5
2014-Feb-10 01:30:00	-37.6655	144.8321	13.000	210	13.5
2014-Feb-10 01:30:00	-36.8886	145.1859	30.000	180	15.7
2014-Feb-10 01:30:00	-37.0194	144.5203	11.000	200	12.7
2014-Feb-10 01:30:00	-37.3807	144.9654	24.000	170	10.2
2014-Feb-10 01:30:00	-37.5127	143.7911	17.000	180	9.6
2014-Feb-10 01:30:00	-38.0287	144.4783	13.000	200	14.1
2014-Feb-10 01:30:00	-37.7239	145.4092	8.000	190	10.8
2014-Feb-10 01:30:00	-38.4583	144.0883	8.000	200	14.2
2014-Feb-10 01:30:00	-36.7395	144.3266	15.000	170	14.5
2014-Feb-10 01:30:00	-38.1737	144.3765	4.000	240	12.8
2014-Feb-10 01:30:00	-38.2333	143.7925	11.000	190	11.5
2014-Feb-10 01:30:00	-38.0737	142.7744	5.000	330	8.7
2014-Feb-10 01:30:00	-37.2281	143.2006	17.000	160	8.5
2014-Feb-10 01:30:00	-37.0720	142.7402	22.000	160	13.8
2014-Feb-10 01:30:00	-37.7067	142.9378	0.000	0	7.3
2014-Feb-10 02:00:00	-37.6655	144.8321	13.000	210	13.2
2014-Feb-10 02:00:00	-36.8886	145.1859	24.000	180	15.3
2014-Feb-10 02:00:00	-37.0194	144.5203	9.000	210	11.5
2014-Feb-10 02:00:00	-37.3807	144.9654	24.000	170	10.1
2014-Feb-10 02:00:00	-37.5127	143.7911	18.000	180	9.5
2014-Feb-10 02:00:00	-38.0287	144.4783	5.000	270	12.9
2014-Feb-10 02:00:00	-37.7239	145.4092	13.000	180	13.2
2014-Feb-10 02:00:00	-38.4583	144.0883	9.000	170	15.0
2014-Feb-10 02:00:00	-36.7395	144.3266	21.000	170	14.5
2014-Feb-10 02:00:00	-38.1737	144.3765	2.000	250	12.6
2014-Feb-10 02:00:00	-38.2333	143.7925	11.000	190	11.4
2014-Feb-10 02:00:00	-38.0737	142.7744	4.000	330	8.6
2014-Feb-10 02:00:00	-37.2281	143.2006	17.000	160	8.3
2014-Feb-10 02:00:00	-37.0720	142.7402	18.000	160	13.6
2014-Feb-10 02:00:00	-37.7067	142.9378	0.000	0	6.9
2014-Feb-10 02:30:00	-37.6655	144.8321	11.000	200	12.9
2014-Feb-10 02:30:00	-36.8886	145.1859	24.000	180	15.1
2014-Feb-10 02:30:00	-37.0194	144.5203	8.000	210	11.8
2014-Feb-10 02:30:00	-37.3807	144.9654	21.000	170	10.0
2014-Feb-10 02:30:00	-37.5127	143.7911	18.000	180	9.0
2014-Feb-10 02:30:00	-38.0287	144.4783	9.000	250	12.6
2014-Feb-10 02:30:00	-37.7239	145.4092	11.000	160	13.1
2014-Feb-10 02:30:00	-38.4583	144.0883	13.000	170	15.0
2014-Feb-10 02:30:00	-36.7395	144.3266	15.000	170	14.1
2014-Feb-10 02:30:00	-38.1737	144.3765	5.000	230	12.7
2014-Feb-10 02:30:00	-38.2333	143.7925	11.000	190	11.3
2014-Feb-10 02:30:00	-38.0737	142.7744	4.000	330	8.2
2014-Feb-10 02:30:00	-37.2281	143.2006	22.000	160	8.7
2014-Feb-10 02:30:00	-37.0720	142.7402	30.000	170	13.6
2014-Feb-10 02:30:00	-37.7067	142.9378	0.000	0	7.8
2014-Feb-10 03:00:00	-37.6655	144.8321	11.000	200	13.1
2014-Feb-10 03:00:00	-36.8886	145.1859	26.000	180	15.1
2014-Feb-10 03:00:00	-37.0194	144.5203	5.000	200	11.8
2014-Feb-10 03:00:00	-37.3807	144.9654	22.000	170	9.9
2014-Feb-10 03:00:00	-37.5127	143.7911	18.000	190	8.9
2014-Feb-10 03:00:00	-38.0287	144.4783	13.000	190	13.3
2014-Feb-10 03:00:00	-37.7239	145.4092	9.000	170	12.8
2014-Feb-10 03:00:00	-38.4583	144.0883	9.000	170	14.8
2014-Feb-10 03:00:00	-36.7395	144.3266	13.000	180	13.8
2014-Feb-10 03:00:00	-38.1737	144.3765	9.000	230	12.2
2014-Feb-10 03:00:00	-38.2333	143.7925	11.000	200	11.2
2014-Feb-10 03:00:00	-38.0737	142.7744	0.000	0	7.7
2014-Feb-10 03:00:00	-37.2281	143.2006	21.000	160	8.8
2014-Feb-10 03:00:00	-37.0720	142.7402	24.000	160	13.3
2014-Feb-10 03:00:00	-37.7067	142.9378	5.000	190	7.4
2014-Feb-10 03:30:00	-37.6655	144.8321	5.000	250	12.9
2014-Feb-10 03:30:00	-36.8886	145.1859	28.000	190	15.0
2014-Feb-10 03:30:00	-37.0194	144.5203	11.000	190	12.2
2014-Feb-10 03:30:00	-37.3807	144.9654	26.000	170	10.1
2014-Feb-10 03:30:00	-37.5127	143.7911	17.000	180	8.8
2014-Feb-10 03:30:00	-38.0287	144.4783	15.000	190	14.0
2014-Feb-10 03:30:00	-37.7239	145.4092	5.000	180	12.3
2014-Feb-10 03:30:00	-38.4583	144.0883	8.000	180	15.0
2014-Feb-10 03:30:00	-36.7395	144.3266	11.000	180	13.6
2014-Feb-10 03:30:00	-38.1737	144.3765	8.000	210	11.7
2014-Feb-10 03:30:00	-38.2333	143.7925	13.000	200	10.6
2014-Feb-10 03:30:00	-38.0737	142.7744	0.000	0	7.3
2014-Feb-10 03:30:00	-37.2281	143.2006	18.000	160	8.7
2014-Feb-10 03:30:00	-37.0720	142.7402	26.000	160	13.1
2014-Feb-10 03:30:00	-37.7067	142.9378	0.000	0	8.2
2014-Feb-10 04:00:00	-37.6655	144.8321	9.000	240	13.5
2014-Feb-10 04:00:00	-36.8886	145.1859	30.000	180	14.8
2014-Feb-10 04:00:00	-37.0194	144.5203	9.000	190	12.5
2014-Feb-10 04:00:00	-37.3807	144.9654	26.000	170	10.2
2014-Feb-10 04:00:00	-37.5127	143.7911	17.000	190	8.8
2014-Feb-10 04:00:00	-38.0287	144.4783	13.000	200	13.8
2014-Feb-10 04:00:00	-37.7239	145.4092	0.000	0	10.3
2014-Feb-10 04:00:00	-38.4583	144.0883	8.000	170	14.4
2014-Feb-10 04:00:00	-36.7395	144.3266	11.000	170	13.4
2014-Feb-10 04:00:00	-38.1737	144.3765	5.000	200	11.6
2014-Feb-10 04:00:00	-38.2333	143.7925	15.000	190	10.2
2014-Feb-10 04:00:00	-38.0737	142.7744	0.000	0	6.6
2014-Feb-10 04:00:00	-37.2281	143.2006	15.000	150	8.9
2014-Feb-10 04:00:00	-37.0720	142.7402	24.000	160	13.0
2014-Feb-10 04:00:00	-37.7067	142.9378	0.000	0	8.1
2014-Feb-10 04:30:00	-37.6655	144.8321	9.000	240	13.3
2014-Feb-10 04:30:00	-36.8886	145.1859	28.000	180	14.7
2014-Feb-10 04:30:00	-37.0194	144.5203	11.000	190	12.4
2014-Feb-10 04:30:00	-37.3807	144.9654	30.000	170	10.5
2014-Feb-10 04:30:00	-37.5127	143.7911	17.000	180	8.6
2014-Feb-10 04:30:00	-38.0287	144.4783	11.000	170	14.1
2014-Feb-10 04:30:00	-37.7239	145.4092	2.000	200	8.8
2014-Feb-10 04:30:00	-38.4583	144.0883	11.000	170	14.8
2014-Feb-10 04:30:00	-36.7395	144.3266	11.000	180	13.4
2014-Feb-10 04:30:00	-38.1737	144.3765	8.000	210	11.6
2014-Feb-10 04:30:00	-38.2333	143.7925	13.000	190	10.1
2014-Feb-10 04:30:00	-38.0737	142.7744	0.000	0	7.0
2014-Feb-10 04:30:00	-37.2281	143.2006	18.000	160	9.3
2014-Feb-10 04:30:00	-37.0720	142.7402	22.000	160	13.1
2014-Feb-10 04:30:00	-37.7067	142.9378	4.000	200	8.1
2014-Feb-10 05:00:00	-37.6655	144.8321	9.000	240	13.4
2014-Feb-10 05:00:00	-36.8886	145.1859	28.000	180	14.7
2014-Feb-10 05:00:00	-37.0194	144.5203	9.000	180	12.3
2014-Feb-10 05:00:00	-37.3807	144.9654	28.000	170	10.0
2014-Feb-10 05:00:00	-37.5127	143.7911	17.000	180	8.2
2014-Feb-10 05:00:00	-38.0287	144.4783	5.000	310	11.2
2014-Feb-10 05:00:00	-37.7239	145.4092	9.000	180	9.4
2014-Feb-10 05:00:00	-38.4583	144.0883	13.000	190	14.9
2014-Feb-10 05:00:00	-36.7395	144.3266	11.000	180	13.3
2014-Feb-10 05:00:00	-38.1737	144.3765	8.000	200	11.4
2014-Feb-10 05:00:00	-38.2333	143.7925	17.000	190	9.9
2014-Feb-10 05:00:00	-38.0737	142.7744	0.000	0	6.2
2014-Feb-10 05:00:00	-37.2281	143.2006	17.000	170	10.5
2014-Feb-10 05:00:00	-37.0720	142.7402	28.000	160	13.0
2014-Feb-10 05:00:00	-37.7067	142.9378	4.000	210	8.1
2014-Feb-10 05:30:00	-37.6655	144.8321	8.000	230	12.6
2014-Feb-10 05:30:00	-36.8886	145.1859	26.000	170	14.7
2014-Feb-10 05:30:00	-37.0194	144.5203	11.000	190	12.0
2014-Feb-10 05:30:00	-37.3807	144.9654	31.000	170	9.9
2014-Feb-10 05:30:00	-37.5127	143.7911	17.000	170	8.3
2014-Feb-10 05:30:00	-38.0287	144.4783	5.000	310	10.2
2014-Feb-10 05:30:00	-37.7239	145.4092	13.000	170	13.3
2014-Feb-10 05:30:00	-38.4583	144.0883	13.000	170	14.9
2014-Feb-10 05:30:00	-36.7395	144.3266	13.000	190	13.3
2014-Feb-10 05:30:00	-38.1737	144.3765	9.000	190	11.9
2014-Feb-10 05:30:00	-38.2333	143.7925	15.000	190	10.4
2014-Feb-10 05:30:00	-38.0737	142.7744	0.000	0	5.6
2014-Feb-10 05:30:00	-37.2281	143.2006	22.000	150	10.9
2014-Feb-10 05:30:00	-37.0720	142.7402	24.000	160	12.9
2014-Feb-10 05:30:00	-37.7067	142.9378	11.000	190	7.0
2014-Feb-10 06:00:00	-37.6655	144.8321	17.000	160	13.9
2014-Feb-10 06:00:00	-36.8886	145.1859	24.000	170	14.6
2014-Feb-10 06:00:00	-37.0194	144.5203	8.000	190	11.8
2014-Feb-10 06:00:00	-37.3807	144.9654	31.000	170	10.0
2014-Feb-10 06:00:00	-37.5127	143.7911	24.000	170	9.2
2014-Feb-10 06:00:00	-38.0287	144.4783	5.000	290	11.0
2014-Feb-10 06:00:00	-37.7239	145.4092	13.000	170	13.7
2014-Feb-10 06:00:00	-38.4583	144.0883	11.000	150	14.9
2014-Feb-10 06:00:00	-36.7395	144.3266	11.000	190	13.3
2014-Feb-10 06:00:00	-38.1737	144.3765	8.000	190	12.0
2014-Feb-10 06:00:00	-38.2333	143.7925	15.000	190	10.4
2014-Feb-10 06:00:00	-38.0737	142.7744	0.000	0	6.2
2014-Feb-10 06:00:00	-37.2281	143.2006	18.000	150	10.9
2014-Feb-10 06:00:00	-37.0720	142.7402	21.000	160	12.8
2014-Feb-10 06:00:00	-37.7067	142.9378	9.000	180	7.6
2014-Feb-10 06:30:00	-37.6655	144.8321	18.000	150	15.3
2014-Feb-10 06:30:00	-36.8886	145.1859	28.000	170	15.2
2014-Feb-10 06:30:00	-37.0194	144.5203	9.000	190	13.1
2014-Feb-10 06:30:00	-37.3807	144.9654	30.000	170	10.7
2014-Feb-10 06:30:00	-37.5127	143.7911	26.000	170	9.8
2014-Feb-10 06:30:00	-38.0287	144.4783	5.000	300	11.8
2014-Feb-10 06:30:00	-37.7239	145.4092	11.000	170	14.3
2014-Feb-10 06:30:00	-38.4583	144.0883	11.000	160	15.4
2014-Feb-10 06:30:00	-36.7395	144.3266	11.000	190	14.0
2014-Feb-10 06:30:00	-38.1737	144.3765	5.000	180	12.9
2014-Feb-10 06:30:00	-38.2333	143.7925	13.000	190	10.9
2014-Feb-10 06:30:00	-38.0737	142.7744	0.000	0	6.9
2014-Feb-10 06:30:00	-37.2281	143.2006	17.000	150	12.0
2014-Feb-10 06:30:00	-37.0720	142.7402	26.000	160	13.0
2014-Feb-10 06:30:00	-37.7067	142.9378	9.000	170	9.4
2014-Feb-10 07:00:00	-37.6655	144.8321	26.000	150	16.4
2014-Feb-10 07:00:00	-36.8886	145.1859	24.000	180	16.0
2014-Feb-10 07:00:00	-37.0194	144.5203	9.000	180	15.2
2014-Feb-10 07:00:00	-37.3807	144.9654	30.000	170	11.7
2014-Feb-10 07:00:00	-37.5127	143.7911	24.000	170	11.0
2014-Feb-10 07:00:00	-38.0287	144.4783	18.000	150	16.9
2014-Feb-10 07:00:00	-37.7239	145.4092	13.000	160	15.4
2014-Feb-10 07:00:00	-38.4583	144.0883	11.000	150	15.8
2014-Feb-10 07:00:00	-36.7395	144.3266	15.000	170	15.2
2014-Feb-10 07:00:00	-38.1737	144.3765	8.000	170	15.7
2014-Feb-10 07:00:00	-38.2333	143.7925	15.000	170	11.9
2014-Feb-10 07:00:00	-38.0737	142.7744	0.000	0	9.5
2014-Feb-10 07:00:00	-37.2281	143.2006	13.000	130	12.5
2014-Feb-10 07:00:00	-37.0720	142.7402	22.000	160	13.5
2014-Feb-10 07:00:00	-37.7067	142.9378	11.000	170	11.8
2014-Feb-10 07:30:00	-37.6655	144.8321	26.000	150	16.5
2014-Feb-10 07:30:00	-36.8886	145.1859	26.000	180	17.2
2014-Feb-10 07:30:00	-37.0194	144.5203	17.000	160	16.6
2014-Feb-10 07:30:00	-37.3807	144.9654	26.000	170	12.9
2014-Feb-10 07:30:00	-37.5127	143.7911	26.000	150	12.7
2014-Feb-10 07:30:00	-38.0287	144.4783	21.000	150	17.9
2014-Feb-10 07:30:00	-37.7239	145.4092	15.000	160	16.1
2014-Feb-10 07:30:00	-38.4583	144.0883	11.000	160	17.1
2014-Feb-10 07:30:00	-36.7395	144.3266	21.000	160	16.3
2014-Feb-10 07:30:00	-38.1737	144.3765	11.000	160	17.6
2014-Feb-10 07:30:00	-38.2333	143.7925	13.000	170	12.8
2014-Feb-10 07:30:00	-38.0737	142.7744	0.000	0	11.6
2014-Feb-10 07:30:00	-37.2281	143.2006	13.000	150	13.1
2014-Feb-10 07:30:00	-37.0720	142.7402	22.000	170	14.3
2014-Feb-10 07:30:00	-37.7067	142.9378	11.000	160	14.3
2014-Feb-10 08:00:00	-37.6655	144.8321	28.000	150	16.9
2014-Feb-10 08:00:00	-36.8886	145.1859	22.000	170	18.3
2014-Feb-10 08:00:00	-37.0194	144.5203	17.000	150	18.1
2014-Feb-10 08:00:00	-37.3807	144.9654	26.000	170	13.9
2014-Feb-10 08:00:00	-37.5127	143.7911	31.000	160	14.1
2014-Feb-10 08:00:00	-38.0287	144.4783	18.000	140	17.8
2014-Feb-10 08:00:00	-37.7239	145.4092	17.000	170	16.9
2014-Feb-10 08:00:00	-38.4583	144.0883	11.000	160	17.7
2014-Feb-10 08:00:00	-36.7395	144.3266	22.000	160	17.2
2014-Feb-10 08:00:00	-38.1737	144.3765	17.000	160	18.1
2014-Feb-10 08:00:00	-38.2333	143.7925	13.000	160	14.5
2014-Feb-10 08:00:00	-38.0737	142.7744	9.000	130	15.7
2014-Feb-10 08:00:00	-37.2281	143.2006	11.000	130	14.6
2014-Feb-10 08:00:00	-37.0720	142.7402	26.000	160	15.1
2014-Feb-10 08:00:00	-37.7067	142.9378	21.000	150	15.7
2014-Feb-10 08:30:00	-37.6655	144.8321	24.000	150	17.7
2014-Feb-10 08:30:00	-36.8886	145.1859	26.000	170	19.1
2014-Feb-10 08:30:00	-37.0194	144.5203	18.000	170	19.2
2014-Feb-10 08:30:00	-37.3807	144.9654	30.000	170	14.7
2014-Feb-10 08:30:00	-37.5127	143.7911	28.000	160	15.2
2014-Feb-10 08:30:00	-38.0287	144.4783	18.000	140	18.4
2014-Feb-10 08:30:00	-37.7239	145.4092	22.000	160	17.7
2014-Feb-10 08:30:00	-38.4583	144.0883	11.000	160	16.9
2014-Feb-10 08:30:00	-36.7395	144.3266	22.000	160	18.8
2014-Feb-10 08:30:00	-38.1737	144.3765	18.000	160	18.7
2014-Feb-10 08:30:00	-38.2333	143.7925	17.000	140	16.4
2014-Feb-10 08:30:00	-38.0737	142.7744	15.000	140	17.7
2014-Feb-10 08:30:00	-37.2281	143.2006	11.000	100	14.2
2014-Feb-10 08:30:00	-37.0720	142.7402	22.000	150	16.3
2014-Feb-10 08:30:00	-37.7067	142.9378	22.000	140	16.4
2014-Feb-10 09:00:00	-37.6655	144.8321	24.000	160	18.4
2014-Feb-10 09:00:00	-36.8886	145.1859	24.000	170	20.2
2014-Feb-10 09:00:00	-37.0194	144.5203	26.000	170	19.9
2014-Feb-10 09:00:00	-37.3807	144.9654	26.000	170	16.4
2014-Feb-10 09:00:00	-37.5127	143.7911	28.000	140	16.1
2014-Feb-10 09:00:00	-38.0287	144.4783	18.000	130	19.3
2014-Feb-10 09:00:00	-37.7239	145.4092	21.000	160	18.6
2014-Feb-10 09:00:00	-38.4583	144.0883	13.000	170	17.6
2014-Feb-10 09:00:00	-36.7395	144.3266	15.000	190	19.7
2014-Feb-10 09:00:00	-38.1737	144.3765	17.000	130	19.2
2014-Feb-10 09:00:00	-38.2333	143.7925	22.000	30	17.7
2014-Feb-10 09:00:00	-38.0737	142.7744	18.000	140	18.6
2014-Feb-10 09:00:00	-37.2281	143.2006	11.000	100	15.0
2014-Feb-10 09:00:00	-37.0720	142.7402	22.000	150	17.7
2014-Feb-10 09:00:00	-37.7067	142.9378	26.000	130	17.7
2014-Feb-10 09:30:00	-37.6655	144.8321	24.000	170	19.0
2014-Feb-10 09:30:00	-36.8886	145.1859	30.000	180	21.7
2014-Feb-10 09:30:00	-37.0194	144.5203	28.000	170	21.4
2014-Feb-10 09:30:00	-37.3807	144.9654	26.000	170	16.6
2014-Feb-10 09:30:00	-37.5127	143.7911	28.000	140	17.4
2014-Feb-10 09:30:00	-38.0287	144.4783	18.000	140	20.6
2014-Feb-10 09:30:00	-37.7239	145.4092	22.000	170	20.4
2014-Feb-10 09:30:00	-38.4583	144.0883	11.000	160	17.8
2014-Feb-10 09:30:00	-36.7395	144.3266	17.000	140	21.0
2014-Feb-10 09:30:00	-38.1737	144.3765	17.000	140	20.1
2014-Feb-10 09:30:00	-38.2333	143.7925	22.000	30	18.6
2014-Feb-10 09:30:00	-38.0737	142.7744	15.000	150	18.5
2014-Feb-10 09:30:00	-37.2281	143.2006	13.000	90	16.1
2014-Feb-10 09:30:00	-37.0720	142.7402	22.000	160	18.6
2014-Feb-10 09:30:00	-37.7067	142.9378	22.000	120	18.5
2014-Feb-10 10:00:00	-37.6655	144.8321	22.000	180	19.5
2014-Feb-10 10:00:00	-36.8886	145.1859	24.000	170	23.1
2014-Feb-10 10:00:00	-37.0194	144.5203	21.000	160	23.4
2014-Feb-10 10:00:00	-37.3807	144.9654	30.000	170	18.1
2014-Feb-10 10:00:00	-37.5127	143.7911	31.000	140	18.4
2014-Feb-10 10:00:00	-38.0287	144.4783	22.000	150	20.8
2014-Feb-10 10:00:00	-37.7239	145.4092	21.000	140	21.0
2014-Feb-10 10:00:00	-38.4583	144.0883	13.000	170	19.2
2014-Feb-10 10:00:00	-36.7395	144.3266	21.000	180	22.5
2014-Feb-10 10:00:00	-38.1737	144.3765	18.000	180	20.5
2014-Feb-10 10:00:00	-38.2333	143.7925	22.000	110	19.4
2014-Feb-10 10:00:00	-38.0737	142.7744	17.000	130	20.5
2014-Feb-10 10:00:00	-37.2281	143.2006	11.000	90	17.3
2014-Feb-10 10:00:00	-37.0720	142.7402	26.000	160	19.9
2014-Feb-10 10:00:00	-37.7067	142.9378	24.000	120	19.2
2014-Feb-10 10:30:00	-37.6655	144.8321	24.000	170	20.1
2014-Feb-10 10:30:00	-36.8886	145.1859	30.000	170	24.9
2014-Feb-10 10:30:00	-37.0194	144.5203	24.000	150	24.0
2014-Feb-10 10:30:00	-37.3807	144.9654	30.000	170	19.0
2014-Feb-10 10:30:00	-37.5127	143.7911	26.000	150	19.8
2014-Feb-10 10:30:00	-38.0287	144.4783	21.000	150	21.4
2014-Feb-10 10:30:00	-37.7239	145.4092	21.000	160	21.5
2014-Feb-10 10:30:00	-38.4583	144.0883	15.000	170	19.4
2014-Feb-10 10:30:00	-36.7395	144.3266	17.000	160	23.5
2014-Feb-10 10:30:00	-38.1737	144.3765	15.000	150	20.9
2014-Feb-10 10:30:00	-38.2333	143.7925	21.000	130	19.3
2014-Feb-10 10:30:00	-38.0737	142.7744	17.000	130	21.3
2014-Feb-10 10:30:00	-37.2281	143.2006	9.000	110	19.2
2014-Feb-10 10:30:00	-37.0720	142.7402	26.000	170	20.8
2014-Feb-10 10:30:00	-37.7067	142.9378	21.000	140	20.4
2014-Feb-10 11:00:00	-37.6655	144.8321	26.000	160	21.3
2014-Feb-10 11:00:00	-36.8886	145.1859	26.000	170	26.0
2014-Feb-10 11:00:00	-37.0194	144.5203	18.000	170	25.5
2014-Feb-10 11:00:00	-37.3807	144.9654	30.000	180	19.7
2014-Feb-10 11:00:00	-37.5127	143.7911	28.000	140	20.7
2014-Feb-10 11:00:00	-38.0287	144.4783	22.000	160	21.8
2014-Feb-10 11:00:00	-37.7239	145.4092	21.000	170	23.0
2014-Feb-10 11:00:00	-38.4583	144.0883	17.000	170	19.4
2014-Feb-10 11:00:00	-36.7395	144.3266	18.000	150	25.3
2014-Feb-10 11:00:00	-38.1737	144.3765	21.000	150	20.7
2014-Feb-10 11:00:00	-38.2333	143.7925	21.000	130	20.6
2014-Feb-10 11:00:00	-38.0737	142.7744	17.000	150	21.1
2014-Feb-10 11:00:00	-37.2281	143.2006	8.000	170	19.5
2014-Feb-10 11:00:00	-37.0720	142.7402	24.000	170	22.1
2014-Feb-10 11:00:00	-37.7067	142.9378	18.000	130	20.8
2014-Feb-10 11:30:00	-37.6655	144.8321	24.000	160	21.0
2014-Feb-10 11:30:00	-36.8886	145.1859	24.000	180	26.7
2014-Feb-10 11:30:00	-37.0194	144.5203	15.000	150	27.6
2014-Feb-10 11:30:00	-37.3807	144.9654	30.000	170	21.2
2014-Feb-10 11:30:00	-37.5127	143.7911	31.000	150	21.2
2014-Feb-10 11:30:00	-38.0287	144.4783	24.000	150	22.3
2014-Feb-10 11:30:00	-37.7239	145.4092	21.000	170	22.9
2014-Feb-10 11:30:00	-38.4583	144.0883	18.000	180	19.5
2014-Feb-10 11:30:00	-36.7395	144.3266	17.000	190	26.2
2014-Feb-10 11:30:00	-38.1737	144.3765	22.000	160	20.4
2014-Feb-10 11:30:00	-38.2333	143.7925	24.000	130	20.3
2014-Feb-10 11:30:00	-38.0737	142.7744	17.000	130	22.2
2014-Feb-10 11:30:00	-37.2281	143.2006	9.000	60	20.0
2014-Feb-10 11:30:00	-37.0720	142.7402	21.000	150	23.4
2014-Feb-10 11:30:00	-37.7067	142.9378	18.000	130	21.1
2014-Feb-10 12:00:00	-37.6655	144.8321	28.000	170	21.3
2014-Feb-10 12:00:00	-36.8886	145.1859	22.000	170	27.6
2014-Feb-10 12:00:00	-37.0194	144.5203	18.000	170	27.3
2014-Feb-10 12:00:00	-37.3807	144.9654	30.000	170	21.5
2014-Feb-10 12:00:00	-37.5127	143.7911	28.000	140	21.8
2014-Feb-10 12:00:00	-38.0287	144.4783	26.000	150	21.5
2014-Feb-10 12:00:00	-37.7239	145.4092	22.000	180	23.8
2014-Feb-10 12:00:00	-38.4583	144.0883	15.000	180	20.4
2014-Feb-10 12:00:00	-36.7395	144.3266	17.000	210	26.4
2014-Feb-10 12:00:00	-38.1737	144.3765	24.000	170	21.2
2014-Feb-10 12:00:00	-38.2333	143.7925	22.000	110	20.7
2014-Feb-10 12:00:00	-38.0737	142.7744	13.000	140	23.1
2014-Feb-10 12:00:00	-37.2281	143.2006	9.000	140	20.8
2014-Feb-10 12:00:00	-37.0720	142.7402	24.000	140	24.0
2014-Feb-10 12:00:00	-37.7067	142.9378	22.000	140	22.0
2014-Feb-10 12:30:00	-37.6655	144.8321	24.000	170	21.9
2014-Feb-10 12:30:00	-36.8886	145.1859	17.000	170	28.6
2014-Feb-10 12:30:00	-37.0194	144.5203	15.000	180	27.4
2014-Feb-10 12:30:00	-37.3807	144.9654	30.000	170	22.2
2014-Feb-10 12:30:00	-37.5127	143.7911	28.000	130	22.3
2014-Feb-10 12:30:00	-38.0287	144.4783	28.000	180	22.3
2014-Feb-10 12:30:00	-37.7239	145.4092	21.000	160	24.9
2014-Feb-10 12:30:00	-38.4583	144.0883	17.000	180	20.0
2014-Feb-10 12:30:00	-36.7395	144.3266	15.000	150	28.3
2014-Feb-10 12:30:00	-38.1737	144.3765	22.000	160	21.4
2014-Feb-10 12:30:00	-38.2333	143.7925	26.000	30	22.0
2014-Feb-10 12:30:00	-38.0737	142.7744	13.000	160	24.1
2014-Feb-10 12:30:00	-37.2281	143.2006	13.000	210	22.3
2014-Feb-10 12:30:00	-37.0720	142.7402	24.000	170	24.9
2014-Feb-10 12:30:00	-37.7067	142.9378	18.000	140	23.3
2014-Feb-10 13:00:00	-37.6655	144.8321	24.000	180	22.1
2014-Feb-10 13:00:00	-36.8886	145.1859	21.000	190	28.0
2014-Feb-10 13:00:00	-37.0194	144.5203	13.000	130	28.6
2014-Feb-10 13:00:00	-37.3807	144.9654	30.000	170	22.7
2014-Feb-10 13:00:00	-37.5127	143.7911	26.000	140	22.9
2014-Feb-10 13:00:00	-38.0287	144.4783	30.000	170	22.1
2014-Feb-10 13:00:00	-37.7239	145.4092	21.000	140	25.7
2014-Feb-10 13:00:00	-38.4583	144.0883	15.000	180	20.7
2014-Feb-10 13:00:00	-36.7395	144.3266	11.000	140	29.6
2014-Feb-10 13:00:00	-38.1737	144.3765	24.000	170	21.4
2014-Feb-10 13:00:00	-38.2333	143.7925	24.000	40	21.8
2014-Feb-10 13:00:00	-38.0737	142.7744	15.000	120	24.5
2014-Feb-10 13:00:00	-37.2281	143.2006	13.000	160	20.7
2014-Feb-10 13:00:00	-37.0720	142.7402	21.000	160	25.9
2014-Feb-10 13:00:00	-37.7067	142.9378	18.000	130	23.8
2014-Feb-10 13:30:00	-37.6655	144.8321	28.000	170	23.0
2014-Feb-10 13:30:00	-36.8886	145.1859	21.000	210	29.0
2014-Feb-10 13:30:00	-37.0194	144.5203	15.000	170	28.8
2014-Feb-10 13:30:00	-37.3807	144.9654	26.000	180	23.5
2014-Feb-10 13:30:00	-37.5127	143.7911	28.000	130	24.0
2014-Feb-10 13:30:00	-38.0287	144.4783	28.000	180	22.3
2014-Feb-10 13:30:00	-37.7239	145.4092	18.000	180	26.2
2014-Feb-10 13:30:00	-38.4583	144.0883	17.000	170	21.3
2014-Feb-10 13:30:00	-36.7395	144.3266	13.000	190	29.5
2014-Feb-10 13:30:00	-38.1737	144.3765	22.000	170	21.2
2014-Feb-10 13:30:00	-38.2333	143.7925	24.000	140	21.1
2014-Feb-10 13:30:00	-38.0737	142.7744	13.000	170	24.7
2014-Feb-10 13:30:00	-37.2281	143.2006	11.000	200	23.4
2014-Feb-10 13:30:00	-37.0720	142.7402	22.000	190	26.1
2014-Feb-10 13:30:00	-37.7067	142.9378	18.000	140	25.2
2014-Feb-10 14:00:00	-37.6655	144.8321	30.000	190	22.6
2014-Feb-10 14:00:00	-36.8886	145.1859	24.000	200	29.5
2014-Feb-10 14:00:00	-37.0194	144.5203	15.000	170	28.1
2014-Feb-10 14:00:00	-37.3807	144.9654	30.000	170	22.7
2014-Feb-10 14:00:00	-37.5127	143.7911	26.000	110	23.5
2014-Feb-10 14:00:00	-38.0287	144.4783	26.000	150	21.6
2014-Feb-10 14:00:00	-37.7239	145.4092	22.000	140	27.1
2014-Feb-10 14:00:00	-38.4583	144.0883	17.000	170	19.2
2014-Feb-10 14:00:00	-36.7395	144.3266	11.000	200	30.6
2014-Feb-10 14:00:00	-38.1737	144.3765	24.000	160	20.6
2014-Feb-10 14:00:00	-38.2333	143.7925	24.000	120	21.7
2014-Feb-10 14:00:00	-38.0737	142.7744	15.000	150	25.1
2014-Feb-10 14:00:00	-37.2281	143.2006	9.000	160	23.6
2014-Feb-10 14:00:00	-37.0720	142.7402	22.000	180	26.3
2014-Feb-10 14:00:00	-37.7067	142.9378	18.000	120	25.2
2014-Feb-10 14:30:00	-37.6655	144.8321	30.000	180	22.0
2014-Feb-10 14:30:00	-36.8886	145.1859	24.000	200	28.9
2014-Feb-10 14:30:00	-37.0194	144.5203	17.000	160	29.0
2014-Feb-10 14:30:00	-37.3807	144.9654	26.000	170	22.4
2014-Feb-10 14:30:00	-37.5127	143.7911	18.000	140	23.5
2014-Feb-10 14:30:00	-38.0287	144.4783	26.000	160	21.9
2014-Feb-10 14:30:00	-37.7239	145.4092	21.000	130	26.9
2014-Feb-10 14:30:00	-38.4583	144.0883	17.000	180	19.9
2014-Feb-10 14:30:00	-36.7395	144.3266	13.000	170	31.2
2014-Feb-10 14:30:00	-38.1737	144.3765	24.000	170	20.5
2014-Feb-10 14:30:00	-38.2333	143.7925	26.000	120	20.9
2014-Feb-10 14:30:00	-38.0737	142.7744	9.000	120	25.7
2014-Feb-10 14:30:00	-37.2281	143.2006	15.000	180	22.6
2014-Feb-10 14:30:00	-37.0720	142.7402	22.000	190	26.6
2014-Feb-10 14:30:00	-37.7067	142.9378	18.000	120	25.2
2014-Feb-10 15:00:00	-37.6655	144.8321	30.000	180	23.3
2014-Feb-10 15:00:00	-36.8886	145.1859	24.000	210	29.9
2014-Feb-10 15:00:00	-37.0194	144.5203	17.000	170	28.5
2014-Feb-10 15:00:00	-37.3807	144.9654	28.000	180	22.1
2014-Feb-10 15:00:00	-37.5127	143.7911	24.000	120	23.0
2014-Feb-10 15:00:00	-38.0287	144.4783	28.000	170	21.5
2014-Feb-10 15:00:00	-37.7239	145.4092	21.000	180	25.9
2014-Feb-10 15:00:00	-38.4583	144.0883	18.000	180	20.1
2014-Feb-10 15:00:00	-36.7395	144.3266	11.000	200	31.2
2014-Feb-10 15:00:00	-38.1737	144.3765	24.000	170	20.8
2014-Feb-10 15:00:00	-38.2333	143.7925	26.000	120	21.0
2014-Feb-10 15:00:00	-38.0737	142.7744	11.000	160	25.9
2014-Feb-10 15:00:00	-37.2281	143.2006	13.000	180	24.2
2014-Feb-10 15:00:00	-37.0720	142.7402	21.000	180	27.7
2014-Feb-10 15:00:00	-37.7067	142.9378	22.000	110	25.8
2014-Feb-10 15:30:00	-37.6655	144.8321	30.000	180	21.6
2014-Feb-10 15:30:00	-36.8886	145.1859	26.000	230	29.6
2014-Feb-10 15:30:00	-37.0194	144.5203	15.000	160	27.7
2014-Feb-10 15:30:00	-37.3807	144.9654	30.000	190	21.5
2014-Feb-10 15:30:00	-37.5127	143.7911	26.000	120	23.2
2014-Feb-10 15:30:00	-38.0287	144.4783	28.000	170	21.2
2014-Feb-10 15:30:00	-37.7239	145.4092	22.000	190	25.4
2014-Feb-10 15:30:00	-38.4583	144.0883	18.000	180	20.9
2014-Feb-10 15:30:00	-36.7395	144.3266	15.000	160	31.2
2014-Feb-10 15:30:00	-38.1737	144.3765	24.000	170	20.3
2014-Feb-10 15:30:00	-38.2333	143.7925	21.000	130	21.7
2014-Feb-10 15:30:00	-38.0737	142.7744	18.000	160	25.0
2014-Feb-10 15:30:00	-37.2281	143.2006	15.000	190	23.5
2014-Feb-10 15:30:00	-37.0720	142.7402	18.000	200	28.3
2014-Feb-10 15:30:00	-37.7067	142.9378	17.000	140	26.0
2014-Feb-10 16:00:00	-37.6655	144.8321	30.000	180	21.8
2014-Feb-10 16:00:00	-36.8886	145.1859	26.000	210	28.4
2014-Feb-10 16:00:00	-37.0194	144.5203	18.000	160	28.4
2014-Feb-10 16:00:00	-37.3807	144.9654	31.000	190	19.6
2014-Feb-10 16:00:00	-37.5127	143.7911	26.000	130	22.9
2014-Feb-10 16:00:00	-38.0287	144.4783	30.000	180	21.5
2014-Feb-10 16:00:00	-37.7239	145.4092	21.000	190	24.9
2014-Feb-10 16:00:00	-38.4583	144.0883	15.000	170	19.9
2014-Feb-10 16:00:00	-36.7395	144.3266	13.000	170	31.5
2014-Feb-10 16:00:00	-38.1737	144.3765	24.000	170	20.5
2014-Feb-10 16:00:00	-38.2333	143.7925	22.000	110	20.2
2014-Feb-10 16:00:00	-38.0737	142.7744	15.000	160	25.0
2014-Feb-10 16:00:00	-37.2281	143.2006	15.000	170	23.9
2014-Feb-10 16:00:00	-37.0720	142.7402	18.000	170	27.9
2014-Feb-10 16:00:00	-37.7067	142.9378	17.000	130	25.8
2014-Feb-10 16:30:00	-37.6655	144.8321	30.000	170	21.2
2014-Feb-10 16:30:00	-36.8886	145.1859	26.000	210	27.7
2014-Feb-10 16:30:00	-37.0194	144.5203	18.000	160	27.8
2014-Feb-10 16:30:00	-37.3807	144.9654	30.000	180	19.5
2014-Feb-10 16:30:00	-37.5127	143.7911	26.000	130	22.1
2014-Feb-10 16:30:00	-38.0287	144.4783	30.000	170	21.0
2014-Feb-10 16:30:00	-37.7239	145.4092	22.000	180	23.8
2014-Feb-10 16:30:00	-38.4583	144.0883	15.000	160	19.7
2014-Feb-10 16:30:00	-36.7395	144.3266	18.000	170	31.2
2014-Feb-10 16:30:00	-38.1737	144.3765	24.000	160	20.2
2014-Feb-10 16:30:00	-38.2333	143.7925	24.000	110	19.7
2014-Feb-10 16:30:00	-38.0737	142.7744	22.000	180	23.7
2014-Feb-10 16:30:00	-37.2281	143.2006	15.000	160	22.8
2014-Feb-10 16:30:00	-37.0720	142.7402	24.000	160	28.1
2014-Feb-10 16:30:00	-37.7067	142.9378	22.000	140	25.8
2014-Feb-10 17:00:00	-37.6655	144.8321	31.000	190	20.8
2014-Feb-10 17:00:00	-36.8886	145.1859	28.000	210	26.4
2014-Feb-10 17:00:00	-37.0194	144.5203	24.000	180	26.2
2014-Feb-10 17:00:00	-37.3807	144.9654	30.000	180	18.7
2014-Feb-10 17:00:00	-37.5127	143.7911	28.000	120	21.6
2014-Feb-10 17:00:00	-38.0287	144.4783	28.000	170	21.2
2014-Feb-10 17:00:00	-37.7239	145.4092	21.000	190	23.5
2014-Feb-10 17:00:00	-38.4583	144.0883	15.000	170	19.2
2014-Feb-10 17:00:00	-36.7395	144.3266	22.000	160	29.7
2014-Feb-10 17:00:00	-38.1737	144.3765	26.000	170	19.4
2014-Feb-10 17:00:00	-38.2333	143.7925	28.000	120	18.3
2014-Feb-10 17:00:00	-38.0737	142.7744	24.000	160	22.8
2014-Feb-10 17:00:00	-37.2281	143.2006	15.000	190	23.4
2014-Feb-10 17:00:00	-37.0720	142.7402	21.000	170	27.9
2014-Feb-10 17:00:00	-37.7067	142.9378	22.000	120	25.2
2014-Feb-10 17:30:00	-37.6655	144.8321	30.000	190	20.6
2014-Feb-10 17:30:00	-36.8886	145.1859	26.000	210	25.5
2014-Feb-10 17:30:00	-37.0194	144.5203	26.000	170	25.2
2014-Feb-10 17:30:00	-37.3807	144.9654	30.000	180	18.2
2014-Feb-10 17:30:00	-37.5127	143.7911	26.000	130	20.8
2014-Feb-10 17:30:00	-38.0287	144.4783	30.000	170	20.2
2014-Feb-10 17:30:00	-37.7239	145.4092	21.000	190	22.2
2014-Feb-10 17:30:00	-38.4583	144.0883	15.000	180	18.9
2014-Feb-10 17:30:00	-36.7395	144.3266	28.000	160	28.3
2014-Feb-10 17:30:00	-38.1737	144.3765	26.000	150	18.9
2014-Feb-10 17:30:00	-38.2333	143.7925	26.000	130	18.0
2014-Feb-10 17:30:00	-38.0737	142.7744	21.000	160	22.0
2014-Feb-10 17:30:00	-37.2281	143.2006	17.000	150	21.2
2014-Feb-10 17:30:00	-37.0720	142.7402	22.000	160	27.5
2014-Feb-10 17:30:00	-37.7067	142.9378	21.000	110	24.4
2014-Feb-10 18:00:00	-37.6655	144.8321	28.000	180	20.0
2014-Feb-10 18:00:00	-36.8886	145.1859	26.000	210	23.9
2014-Feb-10 18:00:00	-37.0194	144.5203	30.000	160	23.1
2014-Feb-10 18:00:00	-37.3807	144.9654	30.000	180	17.3
2014-Feb-10 18:00:00	-37.5127	143.7911	28.000	140	19.9
2014-Feb-10 18:00:00	-38.0287	144.4783	28.000	170	19.4
2014-Feb-10 18:00:00	-37.7239	145.4092	17.000	190	21.7
2014-Feb-10 18:00:00	-38.4583	144.0883	15.000	170	18.5
2014-Feb-10 18:00:00	-36.7395	144.3266	24.000	160	27.1
2014-Feb-10 18:00:00	-38.1737	144.3765	24.000	170	18.7
2014-Feb-10 18:00:00	-38.2333	143.7925	28.000	120	17.0
2014-Feb-10 18:00:00	-38.0737	142.7744	21.000	170	21.2
2014-Feb-10 18:00:00	-37.2281	143.2006	17.000	180	21.3
2014-Feb-10 18:00:00	-37.0720	142.7402	22.000	150	26.4
2014-Feb-10 18:00:00	-37.7067	142.9378	22.000	110	23.4
2014-Feb-10 18:30:00	-37.6655	144.8321	28.000	170	19.1
2014-Feb-10 18:30:00	-36.8886	145.1859	26.000	210	22.4
2014-Feb-10 18:30:00	-37.0194	144.5203	30.000	170	21.5
2014-Feb-10 18:30:00	-37.3807	144.9654	28.000	190	16.1
2014-Feb-10 18:30:00	-37.5127	143.7911	28.000	140	18.6
2014-Feb-10 18:30:00	-38.0287	144.4783	28.000	170	18.7
2014-Feb-10 18:30:00	-37.7239	145.4092	17.000	200	20.8
2014-Feb-10 18:30:00	-38.4583	144.0883	15.000	170	17.9
2014-Feb-10 18:30:00	-36.7395	144.3266	28.000	170	25.2
2014-Feb-10 18:30:00	-38.1737	144.3765	22.000	160	18.1
2014-Feb-10 18:30:00	-38.2333	143.7925	28.000	120	16.0
2014-Feb-10 18:30:00	-38.0737	142.7744	21.000	170	20.5
2014-Feb-10 18:30:00	-37.2281	143.2006	17.000	170	19.7
2014-Feb-10 18:30:00	-37.0720	142.7402	22.000	150	25.8
2014-Feb-10 18:30:00	-37.7067	142.9378	22.000	100	22.2
2014-Feb-10 19:00:00	-37.6655	144.8321	28.000	180	18.2
2014-Feb-10 19:00:00	-36.8886	145.1859	26.000	210	21.1
2014-Feb-10 19:00:00	-37.0194	144.5203	26.000	160	19.7
2014-Feb-10 19:00:00	-37.3807	144.9654	26.000	190	15.1
2014-Feb-10 19:00:00	-37.5127	143.7911	28.000	130	17.2
2014-Feb-10 19:00:00	-38.0287	144.4783	26.000	160	17.8
2014-Feb-10 19:00:00	-37.7239	145.4092	15.000	190	19.7
2014-Feb-10 19:00:00	-38.4583	144.0883	13.000	170	16.6
2014-Feb-10 19:00:00	-36.7395	144.3266	28.000	160	23.4
2014-Feb-10 19:00:00	-38.1737	144.3765	18.000	160	17.5
2014-Feb-10 19:00:00	-38.2333	143.7925	26.000	120	15.2
2014-Feb-10 19:00:00	-38.0737	142.7744	17.000	170	19.3
2014-Feb-10 19:00:00	-37.2281	143.2006	17.000	140	17.8
2014-Feb-10 19:00:00	-37.0720	142.7402	21.000	150	24.7
2014-Feb-10 19:00:00	-37.7067	142.9378	24.000	110	20.7
2014-Feb-10 19:30:00	-37.6655	144.8321	24.000	180	17.5
2014-Feb-10 19:30:00	-36.8886	145.1859	24.000	200	20.1
2014-Feb-10 19:30:00	-37.0194	144.5203	30.000	170	18.4
2014-Feb-10 19:30:00	-37.3807	144.9654	30.000	190	14.2
2014-Feb-10 19:30:00	-37.5127	143.7911	31.000	140	15.6
2014-Feb-10 19:30:00	-38.0287	144.4783	22.000	160	17.0
2014-Feb-10 19:30:00	-37.7239	145.4092	11.000	200	18.6
2014-Feb-10 19:30:00	-38.4583	144.0883	13.000	160	15.9
2014-Feb-10 19:30:00	-36.7395	144.3266	26.000	170	21.5
2014-Feb-10 19:30:00	-38.1737	144.3765	15.000	160	16.8
2014-Feb-10 19:30:00	-38.2333	143.7925	26.000	120	14.3
2014-Feb-10 19:30:00	-38.0737	142.7744	11.000	160	17.8
2014-Feb-10 19:30:00	-37.2281	143.2006	17.000	130	16.2
2014-Feb-10 19:30:00	-37.0720	142.7402	18.000	160	23.4
2014-Feb-10 19:30:00	-37.7067	142.9378	22.000	110	18.7
2014-Feb-10 20:00:00	-37.6655	144.8321	21.000	180	17.3
2014-Feb-10 20:00:00	-36.8886	145.1859	18.000	200	19.2
2014-Feb-10 20:00:00	-37.0194	144.5203	22.000	180	17.4
2014-Feb-10 20:00:00	-37.3807	144.9654	28.000	180	13.8
2014-Feb-10 20:00:00	-37.5127	143.7911	30.000	140	14.6
2014-Feb-10 20:00:00	-38.0287	144.4783	24.000	160	16.8
2014-Feb-10 20:00:00	-37.7239	145.4092	5.000	200	18.1
2014-Feb-10 20:00:00	-38.4583	144.0883	9.000	150	15.8
2014-Feb-10 20:00:00	-36.7395	144.3266	22.000	160	20.2
2014-Feb-10 20:00:00	-38.1737	144.3765	11.000	160	16.4
2014-Feb-10 20:00:00	-38.2333	143.7925	24.000	120	13.7
2014-Feb-10 20:00:00	-38.0737	142.7744	9.000	150	16.2
2014-Feb-10 20:00:00	-37.2281	143.2006	15.000	140	15.2
2014-Feb-10 20:00:00	-37.0720	142.7402	17.000	150	22.1
2014-Feb-10 20:00:00	-37.7067	142.9378	21.000	110	17.2
2014-Feb-10 20:30:00	-37.6655	144.8321	21.000	180	17.0
2014-Feb-10 20:30:00	-36.8886	145.1859	21.000	210	18.5
2014-Feb-10 20:30:00	-37.0194	144.5203	17.000	190	16.2
2014-Feb-10 20:30:00	-37.3807	144.9654	28.000	180	13.2
2014-Feb-10 20:30:00	-37.5127	143.7911	30.000	140	13.7
2014-Feb-10 20:30:00	-38.0287	144.4783	21.000	160	16.5
2014-Feb-10 20:30:00	-37.7239	145.4092	11.000	170	18.0
2014-Feb-10 20:30:00	-38.4583	144.0883	13.000	160	15.7
2014-Feb-10 20:30:00	-36.7395	144.3266	22.000	160	19.0
2014-Feb-10 20:30:00	-38.1737	144.3765	11.000	160	16.3
2014-Feb-10 20:30:00	-38.2333	143.7925	18.000	100	13.1
2014-Feb-10 20:30:00	-38.0737	142.7744	9.000	120	15.1
2014-Feb-10 20:30:00	-37.2281	143.2006	22.000	180	15.9
2014-Feb-10 20:30:00	-37.0720	142.7402	17.000	150	21.1
2014-Feb-10 20:30:00	-37.7067	142.9378	21.000	110	16.3
2014-Feb-10 21:00:00	-37.6655	144.8321	17.000	190	16.7
2014-Feb-10 21:00:00	-36.8886	145.1859	21.000	200	18.0
2014-Feb-10 21:00:00	-37.0194	144.5203	21.000	180	15.8
2014-Feb-10 21:00:00	-37.3807	144.9654	26.000	180	12.7
2014-Feb-10 21:00:00	-37.5127	143.7911	31.000	140	13.2
2014-Feb-10 21:00:00	-38.0287	144.4783	18.000	170	16.4
2014-Feb-10 21:00:00	-37.7239	145.4092	9.000	170	17.5
2014-Feb-10 21:00:00	-38.4583	144.0883	11.000	150	15.6
2014-Feb-10 21:00:00	-36.7395	144.3266	26.000	160	17.8
2014-Feb-10 21:00:00	-38.1737	144.3765	13.000	160	16.2
2014-Feb-10 21:00:00	-38.2333	143.7925	18.000	110	12.9
2014-Feb-10 21:00:00	-38.0737	142.7744	13.000	80	16.0
2014-Feb-10 21:00:00	-37.2281	143.2006	22.000	170	15.6
2014-Feb-10 21:00:00	-37.0720	142.7402	21.000	140	20.2
2014-Feb-10 21:00:00	-37.7067	142.9378	18.000	110	15.2
2014-Feb-10 21:30:00	-37.6655	144.8321	17.000	190	16.2
2014-Feb-10 21:30:00	-36.8886	145.1859	18.000	200	17.4
2014-Feb-10 21:30:00	-37.0194	144.5203	15.000	190	15.2
2014-Feb-10 21:30:00	-37.3807	144.9654	26.000	190	12.7
2014-Feb-10 21:30:00	-37.5127	143.7911	30.000	140	12.7
2014-Feb-10 21:30:00	-38.0287	144.4783	21.000	170	16.3
2014-Feb-10 21:30:00	-37.7239	145.4092	5.000	140	16.8
2014-Feb-10 21:30:00	-38.4583	144.0883	11.000	160	15.6
2014-Feb-10 21:30:00	-36.7395	144.3266	22.000	160	17.1
2014-Feb-10 21:30:00	-38.1737	144.3765	13.000	160	16.1
2014-Feb-10 21:30:00	-38.2333	143.7925	22.000	110	12.8
2014-Feb-10 21:30:00	-38.0737	142.7744	9.000	70	15.1
2014-Feb-10 21:30:00	-37.2281	143.2006	18.000	170	15.5
2014-Feb-10 21:30:00	-37.0720	142.7402	18.000	150	19.4
2014-Feb-10 21:30:00	-37.7067	142.9378	18.000	110	14.5
2014-Feb-10 22:00:00	-37.6655	144.8321	17.000	210	16.1
2014-Feb-10 22:00:00	-36.8886	145.1859	21.000	200	16.8
2014-Feb-10 22:00:00	-37.0194	144.5203	15.000	200	14.9
2014-Feb-10 22:00:00	-37.3807	144.9654	28.000	200	12.6
2014-Feb-10 22:00:00	-37.5127	143.7911	31.000	140	12.3
2014-Feb-10 22:00:00	-38.0287	144.4783	18.000	170	16.2
2014-Feb-10 22:00:00	-37.7239	145.4092	4.000	240	15.9
2014-Feb-10 22:00:00	-38.4583	144.0883	9.000	140	15.6
2014-Feb-10 22:00:00	-36.7395	144.3266	17.000	170	16.6
2014-Feb-10 22:00:00	-38.1737	144.3765	11.000	160	16.1
2014-Feb-10 22:00:00	-38.2333	143.7925	24.000	110	12.8
2014-Feb-10 22:00:00	-38.0737	142.7744	9.000	70	14.4
2014-Feb-10 22:00:00	-37.2281	143.2006	21.000	150	16.2
2014-Feb-10 22:00:00	-37.0720	142.7402	17.000	150	18.7
2014-Feb-10 22:00:00	-37.7067	142.9378	18.000	110	14.0
2014-Feb-10 22:30:00	-37.6655	144.8321	15.000	210	15.8
2014-Feb-10 22:30:00	-36.8886	145.1859	22.000	210	16.4
2014-Feb-10 22:30:00	-37.0194	144.5203	11.000	200	14.3
2014-Feb-10 22:30:00	-37.3807	144.9654	30.000	210	12.7
2014-Feb-10 22:30:00	-37.5127	143.7911	33.000	140	12.3
2014-Feb-10 22:30:00	-38.0287	144.4783	17.000	170	16.1
2014-Feb-10 22:30:00	-37.7239	145.4092	9.000	240	15.7
2014-Feb-10 22:30:00	-38.4583	144.0883	9.000	140	15.6
2014-Feb-10 22:30:00	-36.7395	144.3266	13.000	170	16.2
2014-Feb-10 22:30:00	-38.1737	144.3765	11.000	160	16.1
2014-Feb-10 22:30:00	-38.2333	143.7925	24.000	110	12.4
2014-Feb-10 22:30:00	-38.0737	142.7744	11.000	80	14.0
2014-Feb-10 22:30:00	-37.2281	143.2006	22.000	150	15.7
2014-Feb-10 22:30:00	-37.0720	142.7402	4.000	190	17.3
2014-Feb-10 22:30:00	-37.7067	142.9378	17.000	100	13.7
2014-Feb-10 23:00:00	-37.6655	144.8321	13.000	200	15.9
2014-Feb-10 23:00:00	-36.8886	145.1859	22.000	200	16.1
2014-Feb-10 23:00:00	-37.0194	144.5203	13.000	190	14.1
2014-Feb-10 23:00:00	-37.3807	144.9654	30.000	210	12.3
2014-Feb-10 23:00:00	-37.5127	143.7911	30.000	140	12.2
2014-Feb-10 23:00:00	-38.0287	144.4783	17.000	160	15.8
2014-Feb-10 23:00:00	-37.7239	145.4092	8.000	280	13.7
2014-Feb-10 23:00:00	-38.4583	144.0883	9.000	130	15.6
2014-Feb-10 23:00:00	-36.7395	144.3266	15.000	160	15.7
2014-Feb-10 23:00:00	-38.1737	144.3765	15.000	150	16.3
2014-Feb-10 23:00:00	-38.2333	143.7925	26.000	120	12.5
2014-Feb-10 23:00:00	-38.0737	142.7744	9.000	80	13.3
2014-Feb-10 23:00:00	-37.2281	143.2006	22.000	150	15.6
2014-Feb-10 23:00:00	-37.0720	142.7402	13.000	200	15.5
2014-Feb-10 23:00:00	-37.7067	142.9378	15.000	100	13.3
2014-Feb-10 23:30:00	-37.6655	144.8321	15.000	180	16.2
2014-Feb-10 23:30:00	-36.8886	145.1859	22.000	200	15.9
2014-Feb-10 23:30:00	-37.0194	144.5203	9.000	180	13.9
2014-Feb-10 23:30:00	-37.3807	144.9654	26.000	210	12.2
2014-Feb-10 23:30:00	-37.5127	143.7911	35.000	140	12.2
2014-Feb-10 23:30:00	-38.0287	144.4783	17.000	160	15.8
2014-Feb-10 23:30:00	-37.7239	145.4092	0.000	0	12.1
2014-Feb-10 23:30:00	-38.4583	144.0883	9.000	140	15.6
2014-Feb-10 23:30:00	-36.7395	144.3266	18.000	160	15.5
2014-Feb-10 23:30:00	-38.1737	144.3765	11.000	160	16.0
2014-Feb-10 23:30:00	-38.2333	143.7925	24.000	120	12.5
2014-Feb-10 23:30:00	-38.0737	142.7744	5.000	90	12.8
2014-Feb-10 23:30:00	-37.2281	143.2006	26.000	150	15.3
2014-Feb-10 23:30:00	-37.0720	142.7402	11.000	210	14.9
2014-Feb-10 23:30:00	-37.7067	142.9378	15.000	110	12.7
2014-Feb-11 00:00:00	-37.6655	144.8321	13.000	180	15.7
2014-Feb-11 00:00:00	-36.8886	145.1859	21.000	190	15.7
2014-Feb-11 00:00:00	-37.0194	144.5203	13.000	190	13.8
2014-Feb-11 00:00:00	-37.3807	144.9654	24.000	200	12.0
2014-Feb-11 00:00:00	-37.5127	143.7911	31.000	140	12.2
2014-Feb-11 00:00:00	-38.0287	144.4783	13.000	170	15.1
2014-Feb-11 00:00:00	-37.7239	145.4092	0.000	0	11.5
2014-Feb-11 00:00:00	-38.4583	144.0883	9.000	140	15.7
2014-Feb-11 00:00:00	-36.7395	144.3266	21.000	160	15.3
2014-Feb-11 00:00:00	-38.1737	144.3765	11.000	170	15.7
2014-Feb-11 00:00:00	-38.2333	143.7925	22.000	120	12.4
2014-Feb-11 00:00:00	-38.0737	142.7744	4.000	100	11.8
2014-Feb-11 00:00:00	-37.2281	143.2006	22.000	140	15.6
2014-Feb-11 00:00:00	-37.0720	142.7402	13.000	200	14.3
2014-Feb-11 00:00:00	-37.7067	142.9378	13.000	110	12.2
2014-Feb-11 00:30:00	-37.6655	144.8321	11.000	210	14.1
2014-Feb-11 00:30:00	-36.8886	145.1859	18.000	190	15.5
2014-Feb-11 00:30:00	-37.0194	144.5203	9.000	220	12.4
2014-Feb-11 00:30:00	-37.3807	144.9654	22.000	200	11.7
2014-Feb-11 00:30:00	-37.5127	143.7911	30.000	140	12.1
2014-Feb-11 00:30:00	-38.0287	144.4783	13.000	180	14.8
2014-Feb-11 00:30:00	-37.7239	145.4092	0.000	0	9.7
2014-Feb-11 00:30:00	-38.4583	144.0883	11.000	160	15.6
2014-Feb-11 00:30:00	-36.7395	144.3266	17.000	160	14.8
2014-Feb-11 00:30:00	-38.1737	144.3765	9.000	180	15.5
2014-Feb-11 00:30:00	-38.2333	143.7925	26.000	130	12.6
2014-Feb-11 00:30:00	-38.0737	142.7744	5.000	110	10.2
2014-Feb-11 00:30:00	-37.2281	143.2006	18.000	170	17.0
2014-Feb-11 00:30:00	-37.0720	142.7402	9.000	230	13.4
2014-Feb-11 00:30:00	-37.7067	142.9378	9.000	110	11.3
2014-Feb-11 01:00:00	-37.6655	144.8321	15.000	260	13.7
2014-Feb-11 01:00:00	-36.8886	145.1859	17.000	200	15.1
2014-Feb-11 01:00:00	-37.0194	144.5203	13.000	220	13.3
2014-Feb-11 01:00:00	-37.3807	144.9654	28.000	220	11.3
2014-Feb-11 01:00:00	-37.5127	143.7911	24.000	140	12.0
2014-Feb-11 01:00:00	-38.0287	144.4783	13.000	190	14.7
2014-Feb-11 01:00:00	-37.7239	145.4092	0.000	0	9.2
2014-Feb-11 01:00:00	-38.4583	144.0883	13.000	150	15.6
2014-Feb-11 01:00:00	-36.7395	144.3266	8.000	210	14.7
2014-Feb-11 01:00:00	-38.1737	144.3765	11.000	190	15.2
2014-Feb-11 01:00:00	-38.2333	143.7925	26.000	130	12.8
2014-Feb-11 01:00:00	-38.0737	142.7744	4.000	150	8.8
2014-Feb-11 01:00:00	-37.2281	143.2006	13.000	170	16.5
2014-Feb-11 01:00:00	-37.0720	142.7402	13.000	200	13.2
2014-Feb-11 01:00:00	-37.7067	142.9378	9.000	100	11.8
2014-Feb-11 01:30:00	-37.6655	144.8321	21.000	250	13.4
2014-Feb-11 01:30:00	-36.8886	145.1859	18.000	210	14.9
2014-Feb-11 01:30:00	-37.0194	144.5203	17.000	210	13.6
2014-Feb-11 01:30:00	-37.3807	144.9654	30.000	220	11.1
2014-Feb-11 01:30:00	-37.5127	143.7911	22.000	150	11.8
2014-Feb-11 01:30:00	-38.0287	144.4783	15.000	180	14.7
2014-Feb-11 01:30:00	-37.7239	145.4092	0.000	0	8.6
2014-Feb-11 01:30:00	-38.4583	144.0883	11.000	150	15.7
2014-Feb-11 01:30:00	-36.7395	144.3266	4.000	210	14.4
2014-Feb-11 01:30:00	-38.1737	144.3765	11.000	180	15.2
2014-Feb-11 01:30:00	-38.2333	143.7925	22.000	130	12.6
2014-Feb-11 01:30:00	-38.0737	142.7744	4.000	130	8.9
2014-Feb-11 01:30:00	-37.2281	143.2006	17.000	160	17.1
2014-Feb-11 01:30:00	-37.0720	142.7402	11.000	190	13.0
2014-Feb-11 01:30:00	-37.7067	142.9378	8.000	90	11.4
2014-Feb-11 02:00:00	-37.6655	144.8321	21.000	250	13.1
2014-Feb-11 02:00:00	-36.8886	145.1859	18.000	200	14.7
2014-Feb-11 02:00:00	-37.0194	144.5203	15.000	210	13.6
2014-Feb-11 02:00:00	-37.3807	144.9654	30.000	210	11.1
2014-Feb-11 02:00:00	-37.5127	143.7911	26.000	140	11.8
2014-Feb-11 02:00:00	-38.0287	144.4783	15.000	170	14.4
2014-Feb-11 02:00:00	-37.7239	145.4092	2.000	70	8.9
2014-Feb-11 02:00:00	-38.4583	144.0883	13.000	150	15.7
2014-Feb-11 02:00:00	-36.7395	144.3266	5.000	210	12.7
2014-Feb-11 02:00:00	-38.1737	144.3765	11.000	160	15.5
2014-Feb-11 02:00:00	-38.2333	143.7925	26.000	120	12.6
2014-Feb-11 02:00:00	-38.0737	142.7744	0.000	0	8.2
2014-Feb-11 02:00:00	-37.2281	143.2006	17.000	130	15.5
2014-Feb-11 02:00:00	-37.0720	142.7402	13.000	200	12.9
2014-Feb-11 02:00:00	-37.7067	142.9378	5.000	90	11.1
2014-Feb-11 02:30:00	-37.6655	144.8321	15.000	250	13.1
2014-Feb-11 02:30:00	-36.8886	145.1859	17.000	190	14.5
2014-Feb-11 02:30:00	-37.0194	144.5203	18.000	200	14.9
2014-Feb-11 02:30:00	-37.3807	144.9654	30.000	210	11.2
2014-Feb-11 02:30:00	-37.5127	143.7911	24.000	130	11.9
2014-Feb-11 02:30:00	-38.0287	144.4783	13.000	160	13.4
2014-Feb-11 02:30:00	-37.7239	145.4092	0.000	0	8.2
2014-Feb-11 02:30:00	-38.4583	144.0883	11.000	150	15.7
2014-Feb-11 02:30:00	-36.7395	144.3266	13.000	180	14.5
2014-Feb-11 02:30:00	-38.1737	144.3765	9.000	150	15.2
2014-Feb-11 02:30:00	-38.2333	143.7925	26.000	120	12.5
2014-Feb-11 02:30:00	-38.0737	142.7744	0.000	0	7.5
2014-Feb-11 02:30:00	-37.2281	143.2006	24.000	130	15.8
2014-Feb-11 02:30:00	-37.0720	142.7402	13.000	200	13.0
2014-Feb-11 02:30:00	-37.7067	142.9378	5.000	90	10.2
2014-Feb-11 03:00:00	-37.6655	144.8321	11.000	240	12.3
2014-Feb-11 03:00:00	-36.8886	145.1859	15.000	190	14.3
2014-Feb-11 03:00:00	-37.0194	144.5203	17.000	190	14.9
2014-Feb-11 03:00:00	-37.3807	144.9654	26.000	210	11.1
2014-Feb-11 03:00:00	-37.5127	143.7911	24.000	150	11.8
2014-Feb-11 03:00:00	-38.0287	144.4783	13.000	160	13.5
2014-Feb-11 03:00:00	-37.7239	145.4092	0.000	0	7.6
2014-Feb-11 03:00:00	-38.4583	144.0883	11.000	130	15.7
2014-Feb-11 03:00:00	-36.7395	144.3266	18.000	160	15.1
2014-Feb-11 03:00:00	-38.1737	144.3765	0.000	0	14.0
2014-Feb-11 03:00:00	-38.2333	143.7925	26.000	120	12.7
2014-Feb-11 03:00:00	-38.0737	142.7744	0.000	0	7.8
2014-Feb-11 03:00:00	-37.2281	143.2006	24.000	120	17.1
2014-Feb-11 03:00:00	-37.0720	142.7402	2.000	180	12.4
2014-Feb-11 03:00:00	-37.7067	142.9378	8.000	100	10.9
2014-Feb-11 03:30:00	-37.6655	144.8321	13.000	260	12.4
2014-Feb-11 03:30:00	-36.8886	145.1859	13.000	190	14.0
2014-Feb-11 03:30:00	-37.0194	144.5203	11.000	200	14.6
2014-Feb-11 03:30:00	-37.3807	144.9654	24.000	210	10.9
2014-Feb-11 03:30:00	-37.5127	143.7911	22.000	140	11.7
2014-Feb-11 03:30:00	-38.0287	144.4783	11.000	160	13.8
2014-Feb-11 03:30:00	-37.7239	145.4092	0.000	0	7.7
2014-Feb-11 03:30:00	-38.4583	144.0883	11.000	130	15.8
2014-Feb-11 03:30:00	-36.7395	144.3266	9.000	190	15.0
2014-Feb-11 03:30:00	-38.1737	144.3765	4.000	140	13.6
2014-Feb-11 03:30:00	-38.2333	143.7925	28.000	120	12.6
2014-Feb-11 03:30:00	-38.0737	142.7744	0.000	0	6.2
2014-Feb-11 03:30:00	-37.2281	143.2006	18.000	110	17.0
2014-Feb-11 03:30:00	-37.0720	142.7402	2.000	200	12.0
2014-Feb-11 03:30:00	-37.7067	142.9378	4.000	100	9.9
2014-Feb-11 04:00:00	-37.6655	144.8321	13.000	250	12.1
2014-Feb-11 04:00:00	-36.8886	145.1859	17.000	200	14.0
2014-Feb-11 04:00:00	-37.0194	144.5203	8.000	230	12.9
2014-Feb-11 04:00:00	-37.3807	144.9654	24.000	210	10.6
2014-Feb-11 04:00:00	-37.5127	143.7911	22.000	140	11.8
2014-Feb-11 04:00:00	-38.0287	144.4783	17.000	140	15.0
2014-Feb-11 04:00:00	-37.7239	145.4092	0.000	0	7.0
2014-Feb-11 04:00:00	-38.4583	144.0883	13.000	120	15.9
2014-Feb-11 04:00:00	-36.7395	144.3266	8.000	230	14.9
2014-Feb-11 04:00:00	-38.1737	144.3765	8.000	130	14.6
2014-Feb-11 04:00:00	-38.2333	143.7925	26.000	120	12.4
2014-Feb-11 04:00:00	-38.0737	142.7744	5.000	350	5.7
2014-Feb-11 04:00:00	-37.2281	143.2006	18.000	130	15.9
2014-Feb-11 04:00:00	-37.0720	142.7402	9.000	230	11.7
2014-Feb-11 04:00:00	-37.7067	142.9378	0.000	0	10.0
2014-Feb-11 04:30:00	-37.6655	144.8321	15.000	250	13.2
2014-Feb-11 04:30:00	-36.8886	145.1859	17.000	210	13.8
2014-Feb-11 04:30:00	-37.0194	144.5203	9.000	220	12.7
2014-Feb-11 04:30:00	-37.3807	144.9654	26.000	210	10.9
2014-Feb-11 04:30:00	-37.5127	143.7911	18.000	140	11.5
2014-Feb-11 04:30:00	-38.0287	144.4783	15.000	150	15.0
2014-Feb-11 04:30:00	-37.7239	145.4092	0.000	0	6.4
2014-Feb-11 04:30:00	-38.4583	144.0883	9.000	110	16.0
2014-Feb-11 04:30:00	-36.7395	144.3266	2.000	220	14.5
2014-Feb-11 04:30:00	-38.1737	144.3765	8.000	130	14.8
2014-Feb-11 04:30:00	-38.2333	143.7925	31.000	110	12.6
2014-Feb-11 04:30:00	-38.0737	142.7744	2.000	330	6.1
2014-Feb-11 04:30:00	-37.2281	143.2006	22.000	120	16.8
2014-Feb-11 04:30:00	-37.0720	142.7402	5.000	280	12.1
2014-Feb-11 04:30:00	-37.7067	142.9378	0.000	0	7.4
2014-Feb-11 05:00:00	-37.6655	144.8321	15.000	250	14.3
2014-Feb-11 05:00:00	-36.8886	145.1859	21.000	200	13.6
2014-Feb-11 05:00:00	-37.0194	144.5203	8.000	210	12.6
2014-Feb-11 05:00:00	-37.3807	144.9654	26.000	210	11.2
2014-Feb-11 05:00:00	-37.5127	143.7911	22.000	140	11.5
2014-Feb-11 05:00:00	-38.0287	144.4783	17.000	130	15.3
2014-Feb-11 05:00:00	-37.7239	145.4092	0.000	0	6.1
2014-Feb-11 05:00:00	-38.4583	144.0883	13.000	110	16.2
2014-Feb-11 05:00:00	-36.7395	144.3266	0.000	0	12.4
2014-Feb-11 05:00:00	-38.1737	144.3765	8.000	130	14.6
2014-Feb-11 05:00:00	-38.2333	143.7925	28.000	110	12.5
2014-Feb-11 05:00:00	-38.0737	142.7744	5.000	360	5.8
2014-Feb-11 05:00:00	-37.2281	143.2006	21.000	110	16.6
2014-Feb-11 05:00:00	-37.0720	142.7402	8.000	180	11.9
2014-Feb-11 05:00:00	-37.7067	142.9378	2.000	100	8.0
2014-Feb-11 05:30:00	-37.6655	144.8321	13.000	230	15.0
2014-Feb-11 05:30:00	-36.8886	145.1859	15.000	200	13.3
2014-Feb-11 05:30:00	-37.0194	144.5203	9.000	200	12.5
2014-Feb-11 05:30:00	-37.3807	144.9654	24.000	210	11.4
2014-Feb-11 05:30:00	-37.5127	143.7911	15.000	130	11.1
2014-Feb-11 05:30:00	-38.0287	144.4783	13.000	130	15.9
2014-Feb-11 05:30:00	-37.7239	145.4092	0.000	0	6.2
2014-Feb-11 05:30:00	-38.4583	144.0883	11.000	100	16.2
2014-Feb-11 05:30:00	-36.7395	144.3266	0.000	0	11.5
2014-Feb-11 05:30:00	-38.1737	144.3765	5.000	150	14.2
2014-Feb-11 05:30:00	-38.2333	143.7925	26.000	110	12.4
2014-Feb-11 05:30:00	-38.0737	142.7744	4.000	340	6.0
2014-Feb-11 05:30:00	-37.2281	143.2006	15.000	120	17.7
2014-Feb-11 05:30:00	-37.0720	142.7402	8.000	210	11.5
2014-Feb-11 05:30:00	-37.7067	142.9378	2.000	100	7.1
2014-Feb-11 06:00:00	-37.6655	144.8321	15.000	200	15.2
2014-Feb-11 06:00:00	-36.8886	145.1859	18.000	200	13.2
2014-Feb-11 06:00:00	-37.0194	144.5203	5.000	210	12.5
2014-Feb-11 06:00:00	-37.3807	144.9654	24.000	210	11.6
2014-Feb-11 06:00:00	-37.5127	143.7911	18.000	140	11.1
2014-Feb-11 06:00:00	-38.0287	144.4783	18.000	140	16.6
2014-Feb-11 06:00:00	-37.7239	145.4092	0.000	0	7.9
2014-Feb-11 06:00:00	-38.4583	144.0883	15.000	110	16.4
2014-Feb-11 06:00:00	-36.7395	144.3266	4.000	210	11.9
2014-Feb-11 06:00:00	-38.1737	144.3765	5.000	140	14.2
2014-Feb-11 06:00:00	-38.2333	143.7925	26.000	110	12.6
2014-Feb-11 06:00:00	-38.0737	142.7744	0.000	0	4.3
2014-Feb-11 06:00:00	-37.2281	143.2006	13.000	170	18.9
2014-Feb-11 06:00:00	-37.0720	142.7402	4.000	180	11.9
2014-Feb-11 06:00:00	-37.7067	142.9378	4.000	100	5.9
2014-Feb-11 06:30:00	-37.6655	144.8321	13.000	210	15.3
2014-Feb-11 06:30:00	-36.8886	145.1859	18.000	190	13.6
2014-Feb-11 06:30:00	-37.0194	144.5203	5.000	210	12.9
2014-Feb-11 06:30:00	-37.3807	144.9654	21.000	210	11.8
2014-Feb-11 06:30:00	-37.5127	143.7911	22.000	130	11.7
2014-Feb-11 06:30:00	-38.0287	144.4783	18.000	140	17.0
2014-Feb-11 06:30:00	-37.7239	145.4092	4.000	130	10.7
2014-Feb-11 06:30:00	-38.4583	144.0883	11.000	100	16.7
2014-Feb-11 06:30:00	-36.7395	144.3266	0.000	0	12.7
2014-Feb-11 06:30:00	-38.1737	144.3765	5.000	150	14.4
2014-Feb-11 06:30:00	-38.2333	143.7925	24.000	100	13.2
2014-Feb-11 06:30:00	-38.0737	142.7744	0.000	0	6.2
2014-Feb-11 06:30:00	-37.2281	143.2006	13.000	190	19.4
2014-Feb-11 06:30:00	-37.0720	142.7402	0.000	0	12.5
2014-Feb-11 06:30:00	-37.7067	142.9378	8.000	190	8.1
2014-Feb-11 07:00:00	-37.6655	144.8321	18.000	210	15.9
2014-Feb-11 07:00:00	-36.8886	145.1859	21.000	200	14.6
2014-Feb-11 07:00:00	-37.0194	144.5203	2.000	190	15.1
2014-Feb-11 07:00:00	-37.3807	144.9654	24.000	220	11.9
2014-Feb-11 07:00:00	-37.5127	143.7911	24.000	130	12.4
2014-Feb-11 07:00:00	-38.0287	144.4783	17.000	140	17.3
2014-Feb-11 07:00:00	-37.7239	145.4092	2.000	70	11.7
2014-Feb-11 07:00:00	-38.4583	144.0883	11.000	100	17.2
2014-Feb-11 07:00:00	-36.7395	144.3266	9.000	150	16.1
2014-Feb-11 07:00:00	-38.1737	144.3765	4.000	150	15.7
2014-Feb-11 07:00:00	-38.2333	143.7925	24.000	110	14.0
2014-Feb-11 07:00:00	-38.0737	142.7744	4.000	30	9.2
2014-Feb-11 07:00:00	-37.2281	143.2006	13.000	200	20.8
2014-Feb-11 07:00:00	-37.0720	142.7402	5.000	210	14.0
2014-Feb-11 07:00:00	-37.7067	142.9378	4.000	150	11.3
2014-Feb-11 07:30:00	-37.6655	144.8321	17.000	210	16.1
2014-Feb-11 07:30:00	-36.8886	145.1859	18.000	200	15.7
2014-Feb-11 07:30:00	-37.0194	144.5203	15.000	190	16.9
2014-Feb-11 07:30:00	-37.3807	144.9654	22.000	210	12.3
2014-Feb-11 07:30:00	-37.5127	143.7911	28.000	130	13.4
2014-Feb-11 07:30:00	-38.0287	144.4783	21.000	130	17.7
2014-Feb-11 07:30:00	-37.7239	145.4092	0.000	0	12.8
2014-Feb-11 07:30:00	-38.4583	144.0883	15.000	110	17.6
2014-Feb-11 07:30:00	-36.7395	144.3266	11.000	140	18.2
2014-Feb-11 07:30:00	-38.1737	144.3765	8.000	140	16.9
2014-Feb-11 07:30:00	-38.2333	143.7925	26.000	110	15.1
2014-Feb-11 07:30:00	-38.0737	142.7744	5.000	40	12.1
2014-Feb-11 07:30:00	-37.2281	143.2006	9.000	210	20.9
2014-Feb-11 07:30:00	-37.0720	142.7402	8.000	220	15.5
2014-Feb-11 07:30:00	-37.7067	142.9378	9.000	130	13.4
2014-Feb-11 08:00:00	-37.6655	144.8321	17.000	210	16.4
2014-Feb-11 08:00:00	-36.8886	145.1859	18.000	200	17.1
2014-Feb-11 08:00:00	-37.0194	144.5203	11.000	190	19.1
2014-Feb-11 08:00:00	-37.3807	144.9654	22.000	210	12.9
2014-Feb-11 08:00:00	-37.5127	143.7911	26.000	140	14.8
2014-Feb-11 08:00:00	-38.0287	144.4783	21.000	140	17.9
2014-Feb-11 08:00:00	-37.7239	145.4092	0.000	0	13.7
2014-Feb-11 08:00:00	-38.4583	144.0883	13.000	110	18.0
2014-Feb-11 08:00:00	-36.7395	144.3266	13.000	140	19.7
2014-Feb-11 08:00:00	-38.1737	144.3765	9.000	140	17.5
2014-Feb-11 08:00:00	-38.2333	143.7925	26.000	100	16.6
2014-Feb-11 08:00:00	-38.0737	142.7744	9.000	80	15.1
2014-Feb-11 08:00:00	-37.2281	143.2006	13.000	200	22.2
2014-Feb-11 08:00:00	-37.0720	142.7402	0.000	0	16.8
2014-Feb-11 08:00:00	-37.7067	142.9378	13.000	90	15.1
2014-Feb-11 08:30:00	-37.6655	144.8321	17.000	220	17.0
2014-Feb-11 08:30:00	-36.8886	145.1859	21.000	200	18.3
2014-Feb-11 08:30:00	-37.0194	144.5203	4.000	200	21.4
2014-Feb-11 08:30:00	-37.3807	144.9654	18.000	210	13.3
2014-Feb-11 08:30:00	-37.5127	143.7911	22.000	140	16.3
2014-Feb-11 08:30:00	-38.0287	144.4783	18.000	140	18.2
2014-Feb-11 08:30:00	-37.7239	145.4092	5.000	110	15.7
2014-Feb-11 08:30:00	-38.4583	144.0883	11.000	100	18.4
2014-Feb-11 08:30:00	-36.7395	144.3266	11.000	160	21.1
2014-Feb-11 08:30:00	-38.1737	144.3765	9.000	120	18.0
2014-Feb-11 08:30:00	-38.2333	143.7925	31.000	100	17.1
2014-Feb-11 08:30:00	-38.0737	142.7744	17.000	80	17.5
2014-Feb-11 08:30:00	-37.2281	143.2006	9.000	210	23.8
2014-Feb-11 08:30:00	-37.0720	142.7402	5.000	200	18.7
2014-Feb-11 08:30:00	-37.7067	142.9378	15.000	100	16.6
2014-Feb-11 09:00:00	-37.6655	144.8321	17.000	210	16.8
2014-Feb-11 09:00:00	-36.8886	145.1859	17.000	200	19.8
2014-Feb-11 09:00:00	-37.0194	144.5203	5.000	190	22.5
2014-Feb-11 09:00:00	-37.3807	144.9654	18.000	210	14.6
2014-Feb-11 09:00:00	-37.5127	143.7911	21.000	120	17.8
2014-Feb-11 09:00:00	-38.0287	144.4783	15.000	140	18.4
2014-Feb-11 09:00:00	-37.7239	145.4092	2.000	240	16.4
2014-Feb-11 09:00:00	-38.4583	144.0883	11.000	100	18.1
2014-Feb-11 09:00:00	-36.7395	144.3266	5.000	140	23.4
2014-Feb-11 09:00:00	-38.1737	144.3765	9.000	110	18.3
2014-Feb-11 09:00:00	-38.2333	143.7925	30.000	110	17.6
2014-Feb-11 09:00:00	-38.0737	142.7744	15.000	60	19.4
2014-Feb-11 09:00:00	-37.2281	143.2006	9.000	220	25.0
2014-Feb-11 09:00:00	-37.0720	142.7402	8.000	250	19.8
2014-Feb-11 09:00:00	-37.7067	142.9378	13.000	100	18.4
2014-Feb-11 09:30:00	-37.6655	144.8321	13.000	230	17.5
2014-Feb-11 09:30:00	-36.8886	145.1859	15.000	210	21.6
2014-Feb-11 09:30:00	-37.0194	144.5203	4.000	260	25.0
2014-Feb-11 09:30:00	-37.3807	144.9654	18.000	210	16.8
2014-Feb-11 09:30:00	-37.5127	143.7911	15.000	150	19.7
2014-Feb-11 09:30:00	-38.0287	144.4783	17.000	120	18.6
2014-Feb-11 09:30:00	-37.7239	145.4092	8.000	290	17.4
2014-Feb-11 09:30:00	-38.4583	144.0883	11.000	100	18.9
2014-Feb-11 09:30:00	-36.7395	144.3266	5.000	110	24.7
2014-Feb-11 09:30:00	-38.1737	144.3765	11.000	130	18.6
2014-Feb-11 09:30:00	-38.2333	143.7925	31.000	110	19.0
2014-Feb-11 09:30:00	-38.0737	142.7744	17.000	80	20.5
2014-Feb-11 09:30:00	-37.2281	143.2006	9.000	230	25.6
2014-Feb-11 09:30:00	-37.0720	142.7402	5.000	220	21.4
2014-Feb-11 09:30:00	-37.7067	142.9378	15.000	110	19.6
2014-Feb-11 10:00:00	-37.6655	144.8321	15.000	260	18.2
2014-Feb-11 10:00:00	-36.8886	145.1859	15.000	210	22.8
2014-Feb-11 10:00:00	-37.0194	144.5203	8.000	40	25.9
2014-Feb-11 10:00:00	-37.3807	144.9654	11.000	180	18.7
2014-Feb-11 10:00:00	-37.5127	143.7911	18.000	150	20.5
2014-Feb-11 10:00:00	-38.0287	144.4783	15.000	130	18.9
2014-Feb-11 10:00:00	-37.7239	145.4092	5.000	60	19.1
2014-Feb-11 10:00:00	-38.4583	144.0883	15.000	110	19.2
2014-Feb-11 10:00:00	-36.7395	144.3266	5.000	360	25.8
2014-Feb-11 10:00:00	-38.1737	144.3765	9.000	160	19.2
2014-Feb-11 10:00:00	-38.2333	143.7925	26.000	100	19.5
2014-Feb-11 10:00:00	-38.0737	142.7744	15.000	70	22.0
2014-Feb-11 10:00:00	-37.2281	143.2006	9.000	220	25.7
2014-Feb-11 10:00:00	-37.0720	142.7402	4.000	110	24.0
2014-Feb-11 10:00:00	-37.7067	142.9378	11.000	100	20.2
2014-Feb-11 10:30:00	-37.6655	144.8321	11.000	230	20.1
2014-Feb-11 10:30:00	-36.8886	145.1859	9.000	210	24.2
2014-Feb-11 10:30:00	-37.0194	144.5203	8.000	50	27.2
2014-Feb-11 10:30:00	-37.3807	144.9654	11.000	160	20.4
2014-Feb-11 10:30:00	-37.5127	143.7911	15.000	150	22.5
2014-Feb-11 10:30:00	-38.0287	144.4783	13.000	120	19.3
2014-Feb-11 10:30:00	-37.7239	145.4092	5.000	40	20.4
2014-Feb-11 10:30:00	-38.4583	144.0883	15.000	120	19.6
2014-Feb-11 10:30:00	-36.7395	144.3266	11.000	30	26.8
2014-Feb-11 10:30:00	-38.1737	144.3765	11.000	130	20.3
2014-Feb-11 10:30:00	-38.2333	143.7925	24.000	130	20.1
2014-Feb-11 10:30:00	-38.0737	142.7744	15.000	70	23.0
2014-Feb-11 10:30:00	-37.2281	143.2006	11.000	190	25.9
2014-Feb-11 10:30:00	-37.0720	142.7402	8.000	190	25.4
2014-Feb-11 10:30:00	-37.7067	142.9378	11.000	120	22.3
2014-Feb-11 11:00:00	-37.6655	144.8321	13.000	250	21.0
2014-Feb-11 11:00:00	-36.8886	145.1859	8.000	160	25.2
2014-Feb-11 11:00:00	-37.0194	144.5203	8.000	20	27.8
2014-Feb-11 11:00:00	-37.3807	144.9654	13.000	180	20.9
2014-Feb-11 11:00:00	-37.5127	143.7911	13.000	130	24.6
2014-Feb-11 11:00:00	-38.0287	144.4783	11.000	110	20.0
2014-Feb-11 11:00:00	-37.7239	145.4092	4.000	90	23.0
2014-Feb-11 11:00:00	-38.4583	144.0883	11.000	150	20.9
2014-Feb-11 11:00:00	-36.7395	144.3266	9.000	350	27.7
2014-Feb-11 11:00:00	-38.1737	144.3765	11.000	170	21.0
2014-Feb-11 11:00:00	-38.2333	143.7925	22.000	110	21.2
2014-Feb-11 11:00:00	-38.0737	142.7744	13.000	70	24.2
2014-Feb-11 11:00:00	-37.2281	143.2006	9.000	210	25.8
2014-Feb-11 11:00:00	-37.0720	142.7402	11.000	190	28.1
2014-Feb-11 11:00:00	-37.7067	142.9378	9.000	110	24.0
2014-Feb-11 11:30:00	-37.6655	144.8321	13.000	230	22.5
2014-Feb-11 11:30:00	-36.8886	145.1859	9.000	250	26.9
2014-Feb-11 11:30:00	-37.0194	144.5203	8.000	330	28.9
2014-Feb-11 11:30:00	-37.3807	144.9654	13.000	180	22.6
2014-Feb-11 11:30:00	-37.5127	143.7911	13.000	190	26.0
2014-Feb-11 11:30:00	-38.0287	144.4783	11.000	110	21.5
2014-Feb-11 11:30:00	-37.7239	145.4092	8.000	200	23.1
2014-Feb-11 11:30:00	-38.4583	144.0883	9.000	150	20.7
2014-Feb-11 11:30:00	-36.7395	144.3266	11.000	320	28.2
2014-Feb-11 11:30:00	-38.1737	144.3765	9.000	170	21.9
2014-Feb-11 11:30:00	-38.2333	143.7925	24.000	120	21.8
2014-Feb-11 11:30:00	-38.0737	142.7744	13.000	80	25.9
2014-Feb-11 11:30:00	-37.2281	143.2006	15.000	200	25.9
2014-Feb-11 11:30:00	-37.0720	142.7402	11.000	170	28.8
2014-Feb-11 11:30:00	-37.7067	142.9378	11.000	140	25.9
2014-Feb-11 12:00:00	-37.6655	144.8321	13.000	230	22.4
2014-Feb-11 12:00:00	-36.8886	145.1859	8.000	240	28.6
2014-Feb-11 12:00:00	-37.0194	144.5203	8.000	60	29.8
2014-Feb-11 12:00:00	-37.3807	144.9654	13.000	170	23.3
2014-Feb-11 12:00:00	-37.5127	143.7911	17.000	180	26.7
2014-Feb-11 12:00:00	-38.0287	144.4783	11.000	150	22.2
2014-Feb-11 12:00:00	-37.7239	145.4092	11.000	280	24.8
2014-Feb-11 12:00:00	-38.4583	144.0883	9.000	150	21.0
2014-Feb-11 12:00:00	-36.7395	144.3266	11.000	330	29.3
2014-Feb-11 12:00:00	-38.1737	144.3765	9.000	170	23.2
2014-Feb-11 12:00:00	-38.2333	143.7925	22.000	120	22.2
2014-Feb-11 12:00:00	-38.0737	142.7744	9.000	70	27.1
2014-Feb-11 12:00:00	-37.2281	143.2006	15.000	200	26.1
2014-Feb-11 12:00:00	-37.0720	142.7402	11.000	220	29.0
2014-Feb-11 12:00:00	-37.7067	142.9378	9.000	170	26.6
2014-Feb-11 12:30:00	-37.6655	144.8321	15.000	230	23.6
2014-Feb-11 12:30:00	-36.8886	145.1859	13.000	230	28.9
2014-Feb-11 12:30:00	-37.0194	144.5203	5.000	90	30.6
2014-Feb-11 12:30:00	-37.3807	144.9654	13.000	170	25.4
2014-Feb-11 12:30:00	-37.5127	143.7911	17.000	190	27.4
2014-Feb-11 12:30:00	-38.0287	144.4783	13.000	140	23.4
2014-Feb-11 12:30:00	-37.7239	145.4092	8.000	280	24.9
2014-Feb-11 12:30:00	-38.4583	144.0883	13.000	190	22.0
2014-Feb-11 12:30:00	-36.7395	144.3266	11.000	290	30.7
2014-Feb-11 12:30:00	-38.1737	144.3765	11.000	140	23.9
2014-Feb-11 12:30:00	-38.2333	143.7925	18.000	120	22.7
2014-Feb-11 12:30:00	-38.0737	142.7744	9.000	80	29.5
2014-Feb-11 12:30:00	-37.2281	143.2006	15.000	200	26.8
2014-Feb-11 12:30:00	-37.0720	142.7402	11.000	190	31.1
2014-Feb-11 12:30:00	-37.7067	142.9378	9.000	120	27.6
2014-Feb-11 13:00:00	-37.6655	144.8321	15.000	230	24.5
2014-Feb-11 13:00:00	-36.8886	145.1859	11.000	210	29.9
2014-Feb-11 13:00:00	-37.0194	144.5203	8.000	20	31.8
2014-Feb-11 13:00:00	-37.3807	144.9654	13.000	180	25.8
2014-Feb-11 13:00:00	-37.5127	143.7911	13.000	190	28.3
2014-Feb-11 13:00:00	-38.0287	144.4783	17.000	130	23.8
2014-Feb-11 13:00:00	-37.7239	145.4092	9.000	230	26.6
2014-Feb-11 13:00:00	-38.4583	144.0883	11.000	170	21.6
2014-Feb-11 13:00:00	-36.7395	144.3266	13.000	310	31.2
2014-Feb-11 13:00:00	-38.1737	144.3765	11.000	190	23.9
2014-Feb-11 13:00:00	-38.2333	143.7925	18.000	120	23.4
2014-Feb-11 13:00:00	-38.0737	142.7744	8.000	70	30.1
2014-Feb-11 13:00:00	-37.2281	143.2006	15.000	190	27.1
2014-Feb-11 13:00:00	-37.0720	142.7402	13.000	190	31.9
2014-Feb-11 13:00:00	-37.7067	142.9378	11.000	160	28.6
2014-Feb-11 13:30:00	-37.6655	144.8321	17.000	230	25.8
2014-Feb-11 13:30:00	-36.8886	145.1859	21.000	190	30.6
2014-Feb-11 13:30:00	-37.0194	144.5203	9.000	220	33.6
2014-Feb-11 13:30:00	-37.3807	144.9654	17.000	170	27.8
2014-Feb-11 13:30:00	-37.5127	143.7911	18.000	170	29.1
2014-Feb-11 13:30:00	-38.0287	144.4783	18.000	110	23.8
2014-Feb-11 13:30:00	-37.7239	145.4092	9.000	220	28.4
2014-Feb-11 13:30:00	-38.4583	144.0883	13.000	170	21.8
2014-Feb-11 13:30:00	-36.7395	144.3266	15.000	240	33.0
2014-Feb-11 13:30:00	-38.1737	144.3765	13.000	160	23.7
2014-Feb-11 13:30:00	-38.2333	143.7925	18.000	100	24.2
2014-Feb-11 13:30:00	-38.0737	142.7744	9.000	150	30.3
2014-Feb-11 13:30:00	-37.2281	143.2006	13.000	210	29.6
2014-Feb-11 13:30:00	-37.0720	142.7402	15.000	200	32.4
2014-Feb-11 13:30:00	-37.7067	142.9378	13.000	150	30.4
2014-Feb-11 14:00:00	-37.6655	144.8321	15.000	230	26.3
2014-Feb-11 14:00:00	-36.8886	145.1859	17.000	220	31.5
2014-Feb-11 14:00:00	-37.0194	144.5203	8.000	250	33.4
2014-Feb-11 14:00:00	-37.3807	144.9654	15.000	190	27.2
2014-Feb-11 14:00:00	-37.5127	143.7911	18.000	170	30.1
2014-Feb-11 14:00:00	-38.0287	144.4783	13.000	120	24.7
2014-Feb-11 14:00:00	-37.7239	145.4092	9.000	200	29.2
2014-Feb-11 14:00:00	-38.4583	144.0883	13.000	180	21.9
2014-Feb-11 14:00:00	-36.7395	144.3266	13.000	250	33.8
2014-Feb-11 14:00:00	-38.1737	144.3765	11.000	190	23.1
2014-Feb-11 14:00:00	-38.2333	143.7925	21.000	90	25.3
2014-Feb-11 14:00:00	-38.0737	142.7744	8.000	120	31.3
2014-Feb-11 14:00:00	-37.2281	143.2006	15.000	200	28.6
2014-Feb-11 14:00:00	-37.0720	142.7402	15.000	160	32.9
2014-Feb-11 14:00:00	-37.7067	142.9378	9.000	150	30.1
2014-Feb-11 14:30:00	-37.6655	144.8321	15.000	230	25.6
2014-Feb-11 14:30:00	-36.8886	145.1859	17.000	230	33.1
2014-Feb-11 14:30:00	-37.0194	144.5203	9.000	340	34.2
2014-Feb-11 14:30:00	-37.3807	144.9654	17.000	180	27.5
2014-Feb-11 14:30:00	-37.5127	143.7911	21.000	180	29.1
2014-Feb-11 14:30:00	-38.0287	144.4783	18.000	200	24.0
2014-Feb-11 14:30:00	-37.7239	145.4092	8.000	190	29.1
2014-Feb-11 14:30:00	-38.4583	144.0883	11.000	190	22.6
2014-Feb-11 14:30:00	-36.7395	144.3266	15.000	250	33.8
2014-Feb-11 14:30:00	-38.1737	144.3765	15.000	170	23.0
2014-Feb-11 14:30:00	-38.2333	143.7925	21.000	110	24.7
2014-Feb-11 14:30:00	-38.0737	142.7744	11.000	140	31.4
2014-Feb-11 14:30:00	-37.2281	143.2006	17.000	210	29.8
2014-Feb-11 14:30:00	-37.0720	142.7402	13.000	170	32.9
2014-Feb-11 14:30:00	-37.7067	142.9378	13.000	160	31.2
2014-Feb-11 15:00:00	-37.6655	144.8321	21.000	190	25.7
2014-Feb-11 15:00:00	-36.8886	145.1859	18.000	240	33.0
2014-Feb-11 15:00:00	-37.0194	144.5203	8.000	160	34.9
2014-Feb-11 15:00:00	-37.3807	144.9654	21.000	180	27.2
2014-Feb-11 15:00:00	-37.5127	143.7911	21.000	160	29.7
2014-Feb-11 15:00:00	-38.0287	144.4783	21.000	210	24.2
2014-Feb-11 15:00:00	-37.7239	145.4092	9.000	240	30.3
2014-Feb-11 15:00:00	-38.4583	144.0883	13.000	190	21.8
2014-Feb-11 15:00:00	-36.7395	144.3266	11.000	200	35.0
2014-Feb-11 15:00:00	-38.1737	144.3765	13.000	180	23.2
2014-Feb-11 15:00:00	-38.2333	143.7925	21.000	120	25.3
2014-Feb-11 15:00:00	-38.0737	142.7744	11.000	130	31.1
2014-Feb-11 15:00:00	-37.2281	143.2006	17.000	210	29.0
2014-Feb-11 15:00:00	-37.0720	142.7402	13.000	230	34.3
2014-Feb-11 15:00:00	-37.7067	142.9378	11.000	160	31.4
2014-Feb-11 15:30:00	-37.6655	144.8321	17.000	200	25.6
2014-Feb-11 15:30:00	-36.8886	145.1859	18.000	200	33.6
2014-Feb-11 15:30:00	-37.0194	144.5203	9.000	20	35.1
2014-Feb-11 15:30:00	-37.3807	144.9654	22.000	170	27.0
2014-Feb-11 15:30:00	-37.5127	143.7911	24.000	170	29.4
2014-Feb-11 15:30:00	-38.0287	144.4783	22.000	200	24.3
2014-Feb-11 15:30:00	-37.7239	145.4092	9.000	190	29.6
2014-Feb-11 15:30:00	-38.4583	144.0883	15.000	200	22.0
2014-Feb-11 15:30:00	-36.7395	144.3266	17.000	210	35.4
2014-Feb-11 15:30:00	-38.1737	144.3765	17.000	170	23.5
2014-Feb-11 15:30:00	-38.2333	143.7925	18.000	110	25.5
2014-Feb-11 15:30:00	-38.0737	142.7744	8.000	170	31.7
2014-Feb-11 15:30:00	-37.2281	143.2006	17.000	220	29.7
2014-Feb-11 15:30:00	-37.0720	142.7402	17.000	180	34.0
2014-Feb-11 15:30:00	-37.7067	142.9378	17.000	170	31.5
2014-Feb-11 16:00:00	-37.6655	144.8321	17.000	180	25.0
2014-Feb-11 16:00:00	-36.8886	145.1859	21.000	190	33.3
2014-Feb-11 16:00:00	-37.0194	144.5203	15.000	130	35.3
2014-Feb-11 16:00:00	-37.3807	144.9654	22.000	180	26.5
2014-Feb-11 16:00:00	-37.5127	143.7911	24.000	160	29.3
2014-Feb-11 16:00:00	-38.0287	144.4783	24.000	190	23.7
2014-Feb-11 16:00:00	-37.7239	145.4092	18.000	230	30.5
2014-Feb-11 16:00:00	-38.4583	144.0883	13.000	210	22.0
2014-Feb-11 16:00:00	-36.7395	144.3266	8.000	250	35.6
2014-Feb-11 16:00:00	-38.1737	144.3765	18.000	180	23.1
2014-Feb-11 16:00:00	-38.2333	143.7925	21.000	100	24.7
2014-Feb-11 16:00:00	-38.0737	142.7744	8.000	180	31.9
2014-Feb-11 16:00:00	-37.2281	143.2006	18.000	200	28.7
2014-Feb-11 16:00:00	-37.0720	142.7402	18.000	170	34.5
2014-Feb-11 16:00:00	-37.7067	142.9378	18.000	170	31.4
2014-Feb-11 16:30:00	-37.6655	144.8321	17.000	180	24.9
2014-Feb-11 16:30:00	-36.8886	145.1859	24.000	230	33.3
2014-Feb-11 16:30:00	-37.0194	144.5203	21.000	180	33.9
2014-Feb-11 16:30:00	-37.3807	144.9654	22.000	180	25.8
2014-Feb-11 16:30:00	-37.5127	143.7911	24.000	170	28.7
2014-Feb-11 16:30:00	-38.0287	144.4783	26.000	190	23.4
2014-Feb-11 16:30:00	-37.7239	145.4092	24.000	230	29.3
2014-Feb-11 16:30:00	-38.4583	144.0883	11.000	200	21.7
2014-Feb-11 16:30:00	-36.7395	144.3266	13.000	190	35.2
2014-Feb-11 16:30:00	-38.1737	144.3765	18.000	170	22.7
2014-Feb-11 16:30:00	-38.2333	143.7925	22.000	90	24.0
2014-Feb-11 16:30:00	-38.0737	142.7744	13.000	130	31.5
2014-Feb-11 16:30:00	-37.2281	143.2006	18.000	200	28.2
2014-Feb-11 16:30:00	-37.0720	142.7402	21.000	170	34.3
2014-Feb-11 16:30:00	-37.7067	142.9378	17.000	140	31.4
2014-Feb-11 17:00:00	-37.6655	144.8321	18.000	170	24.5
2014-Feb-11 17:00:00	-36.8886	145.1859	22.000	200	32.7
2014-Feb-11 17:00:00	-37.0194	144.5203	22.000	180	32.4
2014-Feb-11 17:00:00	-37.3807	144.9654	22.000	180	24.6
2014-Feb-11 17:00:00	-37.5127	143.7911	24.000	170	28.3
2014-Feb-11 17:00:00	-38.0287	144.4783	26.000	200	23.3
2014-Feb-11 17:00:00	-37.7239	145.4092	13.000	190	29.1
2014-Feb-11 17:00:00	-38.4583	144.0883	11.000	200	21.6
2014-Feb-11 17:00:00	-36.7395	144.3266	17.000	230	34.8
2014-Feb-11 17:00:00	-38.1737	144.3765	17.000	180	22.4
2014-Feb-11 17:00:00	-38.2333	143.7925	24.000	110	23.2
2014-Feb-11 17:00:00	-38.0737	142.7744	15.000	170	31.3
2014-Feb-11 17:00:00	-37.2281	143.2006	17.000	190	28.0
2014-Feb-11 17:00:00	-37.0720	142.7402	22.000	160	34.1
2014-Feb-11 17:00:00	-37.7067	142.9378	17.000	150	30.2
2014-Feb-11 17:30:00	-37.6655	144.8321	21.000	180	24.8
2014-Feb-11 17:30:00	-36.8886	145.1859	21.000	220	32.0
2014-Feb-11 17:30:00	-37.0194	144.5203	30.000	180	31.0
2014-Feb-11 17:30:00	-37.3807	144.9654	21.000	180	23.7
2014-Feb-11 17:30:00	-37.5127	143.7911	24.000	130	27.7
2014-Feb-11 17:30:00	-38.0287	144.4783	22.000	190	22.2
2014-Feb-11 17:30:00	-37.7239	145.4092	15.000	160	28.2
2014-Feb-11 17:30:00	-38.4583	144.0883	13.000	190	21.1
2014-Feb-11 17:30:00	-36.7395	144.3266	15.000	230	35.3
2014-Feb-11 17:30:00	-38.1737	144.3765	18.000	190	21.9
2014-Feb-11 17:30:00	-38.2333	143.7925	26.000	100	21.6
2014-Feb-11 17:30:00	-38.0737	142.7744	22.000	180	29.5
2014-Feb-11 17:30:00	-37.2281	143.2006	15.000	160	26.3
2014-Feb-11 17:30:00	-37.0720	142.7402	21.000	150	33.7
2014-Feb-11 17:30:00	-37.7067	142.9378	17.000	150	29.8
2014-Feb-11 18:00:00	-37.6655	144.8321	18.000	180	24.0
2014-Feb-11 18:00:00	-36.8886	145.1859	22.000	200	30.9
2014-Feb-11 18:00:00	-37.0194	144.5203	22.000	190	29.6
2014-Feb-11 18:00:00	-37.3807	144.9654	21.000	190	21.9
2014-Feb-11 18:00:00	-37.5127	143.7911	22.000	140	26.5
2014-Feb-11 18:00:00	-38.0287	144.4783	22.000	200	21.8
2014-Feb-11 18:00:00	-37.7239	145.4092	11.000	180	27.2
2014-Feb-11 18:00:00	-38.4583	144.0883	11.000	200	21.1
2014-Feb-11 18:00:00	-36.7395	144.3266	21.000	140	33.3
2014-Feb-11 18:00:00	-38.1737	144.3765	18.000	180	21.2
2014-Feb-11 18:00:00	-38.2333	143.7925	31.000	110	20.1
2014-Feb-11 18:00:00	-38.0737	142.7744	18.000	180	28.7
2014-Feb-11 18:00:00	-37.2281	143.2006	9.000	170	26.0
2014-Feb-11 18:00:00	-37.0720	142.7402	22.000	160	33.2
2014-Feb-11 18:00:00	-37.7067	142.9378	21.000	130	29.0
2014-Feb-11 18:30:00	-37.6655	144.8321	18.000	180	23.0
2014-Feb-11 18:30:00	-36.8886	145.1859	21.000	200	29.6
2014-Feb-11 18:30:00	-37.0194	144.5203	24.000	180	27.9
2014-Feb-11 18:30:00	-37.3807	144.9654	17.000	190	20.8
[truncated: 176 more rows]
