# Supplementary material for: Real-time estimation of wildfire perimeters from curated crowdsourcing
Source: Sci Rep. 2016 Apr 11;6:24206. doi: 10.1038/srep24206 (PMC4827086; doi:10.1038/srep24206)
Supplement: Supplementary Dataset 6 [file srep24206-s8.zip › DEM.asc]

ncols        1464
nrows        1514
xllcorner    229578.629985412816
yllcorner    5660750.433490545489
cellsize     231.927083333334
NODATA_value  -32768
 88 87 87 87 88 87 87 88 89 87 87 88 88 87 88 89 89 90 88 88 88 87 87 87 88 88 88 87 87 85 87 87 87 87 87 88 88 87 89 88 87 87 88 88 86 87 87 87 87 88 88 89 89 88 87 87 87 88 88 87 88 86 87 88 92 90 87 87 87 87 87 86 86 87 91 94 95 99 103 115 119 116 113 107 109 112 99 97 87 86 85 85 86 86 86 86 85 85 84 85 84 84 86 86 85 86 85 86 85 86 86 87 86 86 87 85 85 87 86 86 86 86 86 86 87 87 87 87 87 86 87 87 86 86 87 86 86 84 84 86 86 86 86 86 87 87 88 87 87 87 87 86 87 87 89 90 87 87 88 88 89 87 87 88 87 88 89 87 88 87 87 87 87 88 88 89 88 87 88 87 88 89 87 89 89 88 88 88 89 89 88 89 89 89 88 87 88 89 89 89 89 89 90 92 92 93 91 91 90 90 90 91 92 91 92 92 97 98 102 100 97 93 93 93 91 91 91 91 91 92 92 92 93 94 94 93 93 92 92 92 93 94 93 93 97 96 97 95 96 94 96 93 94 94 97 97 95 94 98 98 96 96 95 95 95 96 96 95 95 97 96 99 98 98 97 96 96 97 97 98 98 98 97 96 97 98 98 96 98 97 98 98 97 98 97 98 98 98 100 99 99 99 99 100 100 99 99 101 100 100 103 103 103 103 105 106 105 105 106 105 106 105 104 103 103 101 99 96 96 97 96 98 97 99 97 96 95 95 98 96 95 96 95 95 95 98 99 96 96 95 98 97 109 113 122 119 102 102 104 105 105 105 107 107 107 106 107 108 109 109 103 102 99 104 103 101 101 99 101 101 103 101 100 99 101 102 100 100 99 97 97 99 97 100 102 102 97 98 99 98 98 98 100 101 103 100 99 99 102 99 99 99 99 101 98 98 98 98 99 100 100 98 99 99 99 100 100 99 99 99 100 101 100 100 100 100 100 99 99 100 101 101 104 101 102 101 102 101 102 101 102 101 102 102 101 102 102 102 104 103 103 102 102 102 102 103 102 103 106 104 103 103 103 103 102 102 104 104 104 104 104 104 104 105 104 104 105 104 106 105 105 105 105 105 105 105 104 104 104 105 105 104 105 105 106 104 105 104 105 105 106 105 104 105 105 105 105 105 105 106 106 107 106 105 105 106 107 107 107 107 106 106 106 107 106 106 107 107 108 107 107 109 107 107 108 109 109 109 109 109 108 109 107 108 108 109 112 111 110 110 108 108 111 109 109 111 111 112 112 112 111 110 110 111 110 111 112 111 111 111 110 109 111 110 110 112 110 110 110 109 109 110 111 109 109 110 110 109 111 111 111 111 112 113 114 115 113 112 114 114 115 115 111 113 110 112 111 112 113 112 112 112 113 114 112 111 112 113 112 113 115 114 111 114 116 112 114 112 113 114 115 113 114 115 116 116 114 114 114 115 115 115 116 115 116 116 117 116 116 116 116 116 118 115 117 117 117 116 117 117 117 117 117 118 117 116 115 116 116 116 116 117 116 117 116 115 115 117 117 116 115 117 118 117 117 117 118 117 119 119 118 118 119 118 119 118 117 119 120 119 119 120 119 120 122 124 122 123 121 122 122 120 119 120 120 120 121 120 120 122 121 124 121 122 121 122 122 123 124 120 122 123 124 124 123 123 123 123 125 124 124 125 123 126 126 127 125 127 126 126 126 127 126 125 126 127 126 126 128 128 128 126 126 129 128 131 129 128 130 130 129 130 131 130 130 131 128 128 129 128 129 129 128 129 129 129 131 132 131 129 130 129 129 131 130 130 130 130 131 131 131 132 132 133 132 131 131 133 132 132 133 134 132 134 133 129 127 130 131 130 129 129 129 131 129 138 136 129 133 132 136 131 131 132 132 132 128 128 131 133 131 129 129 135 137 135 137 131 142 138 129 137 139 140 141 138 142 137 133 134 133 133 128 129 133 128 130 134 135 136 135 140 135 136 139 136 132 132 142 139 141 139 142 142 138 140 133 129 134 134 136 133 132 135 136 142 141 139 140 137 135 138 138 134 132 142 141 142 142 145 143 141 142 140 133 139 135 137 133 133 140 146 142 146 148 146 146 143 147 145 145 144 145 146 145 145 145 147 148 148 151 153 155 156 167 168 177 175 174 166 162 158 155 154 153 153 152 152 151 151 151 151 152 151 151 151 152 152 151 151 151 151 153 151 153 153 153 153 157 157 156 155 156 156 159 159 160 159 159 157 158 160 156 156 157 155 155 155 154 155 153 156 158 156 155 154 155 154 155 153 154 154 152 153 155 155 151 150 153 157 154 159 155 157 158 157 156 156 157 155 151 152 151 146 145 145 148 146 146 145 147 148 142 147 148 144 144 146 145 143 147 145 145 143 147 146 146 146 146 146 149 146 148 146 146 148 148 149 149 148 147 145 145 151 150 150 148 152 161 165 166 173 178 179 184 192 210 232 243 225 210 196 185 182 211 246 291 314 308 272 280 268 298 328 345 356 330 337 365 390 365 319 297 275 281 265 234 221 227 248 244 259 240 243 210 197 197 196 194 195 196 197 195 194 194 193 194 193 201 200 193 203 203 197 194 192 195 195 197 201 202 198 201 195 186 182 184 185 194 196 198 198 196 198 202 200 202 204 209 214 224 235 249 253 259 267 261 265 258 242 234 229 224 235 222 220 222 199 180 180 180 180 180 180 180 180 181 200 223 216 222 225 220 209 183 180 180 180 180 180 180 180 180 180 180 180 180 180 180 180 180 180 180 180 180 182 189 180 180 180 180 186 197 220 222 231 242 239 240 267 252 223 215 203 197 214 235 198 181 180 180 182 185 189 192 192 192 189 187 181 180 180 180 180 182 180 180 180 191 206 206 210 258 271 289 288 315 350 381 354 305 219 206 190 181 181 182 183 182 182 183 199 228 240 254 239 227 237 268 282 273 276 284 287 299 315 435 510 565 567 505 449 420 410 425 409 474 477 506 609 645 674 699 742 753 746 734 682 654 622 603 602 601 597 597 592 594 600 605 607 615 601 587 558 514 498 492 499 542 534 487 470 484 476 440 381 342 286 275 265 274 292 318 371 341 297 295 301 349 360 299 312 299 274 232 236 250 240 241 245 252 263 267 285 308 308 279 356 420 415 399 324 358 435 489 506 553 619 672 665 595 545 524 514 499 498 517 556 598 557 536 527 560 519 437 374 354 361 362 369 381 418 459 503 561 577 588 611 630 746 854 945 929 737 637 574 535 507 463 447 440 436 432 420 408 403 401 409 429 471 540 544 558 550
 89 87 87 88 87 88 87 88 89 87 87 88 88 87 87 88 87 88 88 88 88 88 87 86 87 87 87 87 87 85 86 88 87 87 87 87 87 87 88 87 88 87 87 89 88 88 88 87 87 88 89 89 87 88 88 87 86 87 87 87 87 86 87 86 87 89 86 87 87 87 88 87 87 88 90 92 94 96 100 106 107 106 104 102 102 102 95 93 87 86 85 87 85 85 86 87 85 86 85 86 85 84 85 84 85 85 85 86 85 86 87 87 86 87 86 86 87 87 87 86 86 86 87 87 88 87 87 87 86 87 87 87 87 87 86 85 86 85 86 86 85 86 86 87 86 87 87 87 87 88 87 86 87 89 90 91 88 87 87 89 87 86 87 87 87 88 88 88 88 88 88 87 87 88 89 90 89 89 88 88 89 89 87 87 88 89 88 88 89 89 88 88 89 89 88 88 89 89 89 89 89 89 91 90 90 92 91 92 93 95 95 91 95 93 91 92 93 93 95 97 98 96 99 99 93 92 90 91 91 91 92 92 93 94 93 92 92 92 94 94 93 94 94 95 95 98 100 97 98 99 99 95 94 94 99 95 95 94 96 96 96 96 96 96 95 97 98 97 99 97 97 97 100 98 97 97 97 97 98 97 97 98 97 96 97 97 98 97 97 97 98 98 98 97 98 99 99 99 100 98 99 99 99 99 99 99 99 101 100 101 102 102 103 103 105 104 105 105 105 104 106 106 99 98 98 97 98 95 96 95 97 101 100 100 100 96 97 97 100 97 95 96 95 96 96 100 99 97 95 95 98 97 98 101 106 114 118 105 101 100 99 100 101 102 102 105 108 102 104 102 99 98 96 97 101 103 100 101 102 98 99 99 98 97 98 98 98 97 96 96 98 98 96 99 103 100 99 98 99 98 97 98 102 98 102 101 98 98 102 100 100 98 98 101 99 99 101 98 100 100 98 98 99 99 99 100 100 99 99 100 102 103 101 100 100 101 100 101 101 101 101 101 101 101 100 102 100 101 101 102 102 101 101 102 102 103 101 102 104 104 103 103 102 102 102 103 103 104 104 103 103 102 103 102 102 103 103 103 104 105 104 104 104 105 105 104 104 105 105 106 105 105 105 105 105 105 104 105 106 104 105 106 106 106 106 105 105 105 105 105 105 105 105 106 106 106 107 105 106 106 106 105 106 105 106 111 111 106 106 106 107 106 107 108 107 107 106 107 108 107 107 108 108 107 106 107 108 108 108 108 107 107 108 108 108 107 110 110 110 109 109 109 112 109 110 110 112 113 113 112 111 109 112 110 112 112 111 112 112 110 111 110 113 111 111 110 112 109 110 108 111 111 110 110 109 110 108 110 111 111 111 112 114 115 113 111 112 111 111 113 115 113 111 112 112 110 112 112 113 112 111 113 116 114 112 113 114 112 112 114 113 113 114 112 114 114 114 113 112 114 113 113 114 114 116 116 115 114 115 116 114 112 115 114 115 117 116 115 115 117 116 116 116 116 116 115 116 116 117 117 116 116 116 118 117 118 115 118 115 116 118 116 117 119 117 116 115 117 117 117 116 118 118 118 118 118 116 117 119 118 119 120 119 119 119 118 119 119 120 120 120 119 120 119 120 120 125 122 120 121 121 121 121 121 122 121 126 121 121 121 124 123 121 123 121 122 122 122 123 124 122 123 123 123 123 124 123 125 125 126 125 125 125 125 126 126 126 127 126 127 126 128 127 127 127 127 126 127 126 128 128 129 129 132 132 132 133 129 129 131 130 128 129 130 130 129 128 130 131 129 128 129 128 128 129 129 130 130 131 129 131 130 129 131 130 130 131 130 131 132 133 133 132 132 133 132 133 134 131 132 132 131 135 133 134 132 132 129 139 131 131 130 130 133 131 135 130 130 136 131 135 133 130 129 129 131 131 126 130 131 130 130 131 133 133 135 135 134 139 139 136 141 137 135 140 141 145 136 140 137 134 139 139 136 136 131 131 136 136 135 134 137 136 136 137 135 135 137 144 142 140 137 143 143 142 146 136 135 136 138 143 138 136 135 139 140 139 139 138 138 137 140 141 142 134 138 142 143 140 140 142 138 142 139 142 141 139 136 132 133 136 138 139 143 146 144 143 145 147 145 145 147 144 149 147 149 148 148 149 147 148 151 153 156 163 173 180 181 173 166 162 159 159 157 154 152 153 152 153 153 151 152 153 151 150 152 154 153 151 151 152 151 152 152 153 155 154 154 158 156 157 156 157 156 158 158 160 160 159 159 160 160 158 157 157 157 157 156 158 157 155 155 158 156 155 154 154 151 156 155 161 157 153 154 154 154 152 151 153 156 154 159 159 159 160 160 162 156 156 156 154 153 154 152 151 157 155 154 155 145 147 144 145 144 144 146 144 143 147 144 141 145 152 152 148 150 147 147 145 145 151 148 145 145 147 147 147 148 148 147 146 146 147 147 147 148 147 152 154 160 170 176 177 181 185 192 215 247 279 261 212 198 183 178 230 253 295 332 331 301 308 304 304 339 366 390 388 372 396 389 367 349 320 278 254 269 255 264 277 289 262 267 265 269 223 206 192 189 192 193 193 192 192 192 191 191 192 193 196 195 190 192 200 197 190 188 189 187 190 200 201 198 200 190 183 179 182 184 197 203 203 200 197 199 200 201 203 205 209 215 229 231 236 243 249 271 276 275 276 276 261 251 239 250 232 235 234 191 180 180 180 180 180 180 180 180 180 184 192 203 225 232 218 206 187 180 180 180 180 180 180 180 180 180 180 180 180 180 180 180 180 180 181 185 186 192 208 182 180 180 180 180 181 186 190 199 211 211 227 240 215 202 211 197 190 191 195 181 180 180 180 180 180 180 180 180 180 180 183 180 180 180 180 180 180 180 180 180 181 186 190 203 275 274 288 330 378 394 401 390 357 242 225 209 187 181 181 182 182 183 183 188 194 225 258 257 239 249 316 338 322 321 324 327 342 345 422 489 557 535 458 400 374 365 351 382 416 455 497 521 562 641 699 759 784 772 733 667 641 621 619 620 620 611 606 607 610 613 626 634 643 641 610 586 583 557 510 487 469 531 484 412 402 470 440 386 331 316 277 274 292 313 346 386 329 315 316 322 368 348 350 336 285 267 234 238 253 261 257 255 265 277 295 321 371 337 289 375 408 363 339 330 366 413 444 464 519 575 588 622 584 537 510 505 491 506 524 561 597 565 545 561 534 455 389 357 360 367 370 374 383 424 466 501 548 584 646 680 712 809 847 884 910 718 640 575 537 507 467 464 461 457 441 434 424 418 419 428 439 479 570 595 593 543
 87 87 87 87 88 89 88 87 88 88 88 89 88 87 88 88 87 88 89 88 87 88 88 87 88 89 88 87 88 88 87 87 88 88 86 87 87 87 87 87 87 87 88 87 88 88 88 88 87 87 88 88 88 86 88 87 88 89 88 87 87 87 86 87 89 90 91 91 89 89 89 88 87 87 87 90 91 93 96 100 99 99 97 97 97 97 92 89 85 85 88 86 86 86 86 86 86 85 86 86 86 85 84 84 85 85 85 87 85 86 87 86 86 86 86 87 87 87 87 86 86 87 88 87 87 87 87 87 88 87 87 86 86 87 86 86 86 87 86 86 86 86 85 87 86 87 87 85 88 87 88 88 88 88 87 88 87 87 89 88 87 88 87 87 87 89 88 88 87 87 87 87 86 88 89 90 90 88 89 89 89 88 88 88 88 88 87 89 89 88 88 89 90 89 88 88 89 88 89 91 90 90 90 89 90 91 91 90 93 98 98 99 94 92 92 92 95 95 94 101 99 102 98 96 95 91 92 92 91 91 92 92 93 91 92 92 93 93 93 94 93 94 95 95 97 99 95 97 98 99 99 99 97 96 96 95 95 95 96 94 95 95 96 95 96 97 99 96 95 96 96 97 100 100 97 97 97 97 98 98 97 97 98 97 97 96 97 98 98 97 98 98 97 102 101 99 100 99 98 99 98 99 100 99 100 99 99 100 102 102 102 102 102 103 102 101 105 106 105 104 100 99 100 99 99 98 98 95 97 99 99 98 99 99 98 98 99 99 100 100 100 102 103 102 99 98 98 95 97 97 98 96 99 97 101 99 105 119 111 104 99 97 97 98 99 98 99 100 101 97 97 98 95 97 103 102 99 99 100 99 98 98 100 97 98 98 102 97 97 97 97 99 97 100 105 104 101 98 99 98 98 99 100 98 99 102 99 98 99 102 102 98 98 99 99 100 98 98 101 100 99 99 98 98 100 102 100 100 99 104 101 102 104 100 101 101 101 100 101 102 103 101 102 101 100 101 101 102 102 101 102 103 102 103 102 102 101 101 102 104 103 102 103 102 102 102 102 104 104 104 103 103 103 102 102 103 103 103 106 106 104 104 104 104 104 104 105 105 105 105 104 103 104 105 104 104 104 104 103 104 105 104 105 105 105 104 105 105 105 104 106 105 105 105 106 106 106 105 106 107 106 106 106 106 108 107 107 108 109 109 106 108 108 109 106 107 107 109 107 108 107 108 108 108 108 108 107 107 108 108 106 108 108 109 110 107 108 107 108 108 108 109 110 110 110 108 109 109 110 112 112 111 109 110 112 110 111 111 111 110 109 110 111 111 110 110 110 110 110 109 112 113 110 109 110 111 110 110 111 111 112 115 116 111 111 115 112 113 109 111 113 112 111 111 112 112 112 111 112 113 112 112 112 112 113 115 114 114 114 112 114 114 112 111 115 112 114 114 114 113 114 115 114 114 113 114 114 113 114 116 116 114 119 122 116 116 116 115 116 116 117 116 115 116 117 115 117 117 117 116 116 116 118 116 115 116 115 116 116 116 116 118 117 118 117 117 118 118 117 116 115 118 115 118 118 118 119 117 120 118 119 119 119 119 119 119 120 118 120 120 119 119 120 119 120 122 120 123 120 120 121 120 122 121 121 123 129 124 121 122 123 120 126 122 123 123 124 124 124 121 123 123 124 122 124 123 122 122 125 123 125 125 125 125 125 127 126 127 126 127 127 126 126 128 127 127 128 127 128 128 129 130 130 131 130 130 131 129 131 129 132 129 127 129 129 130 128 129 128 128 129 128 128 128 129 129 128 129 130 131 132 130 130 131 131 130 131 130 133 134 139 132 133 132 133 133 133 134 133 133 132 133 134 136 135 133 133 130 133 130 129 129 130 133 137 130 129 128 131 131 138 133 132 130 130 127 131 129 131 129 129 132 127 126 129 130 128 127 134 143 134 141 138 137 142 141 139 129 133 132 131 134 133 131 134 132 132 135 135 135 136 136 137 136 136 135 135 137 139 145 142 143 142 145 140 144 141 140 140 141 142 140 140 139 141 139 139 137 137 138 138 139 139 136 134 142 145 139 144 141 142 143 142 141 145 143 143 143 142 142 143 139 134 135 148 146 145 143 147 146 147 146 146 147 147 149 149 150 150 150 150 149 156 157 161 165 177 179 171 166 162 166 164 157 154 153 153 153 154 153 153 152 152 152 152 152 153 151 153 154 151 153 154 153 152 154 153 156 158 157 157 157 158 158 159 159 160 163 159 159 160 161 158 158 158 161 159 159 160 160 160 160 159 157 157 156 156 154 157 159 159 156 154 153 156 154 153 153 154 155 155 154 157 158 157 159 160 158 158 156 158 155 155 155 155 159 158 155 154 152 154 153 153 144 147 147 146 145 151 150 145 147 151 147 147 147 145 145 150 152 148 150 146 147 147 145 146 145 147 147 146 148 145 148 152 148 147 149 151 155 163 177 179 183 185 191 210 239 272 242 193 192 181 175 221 262 285 275 316 338 345 356 360 381 384 403 406 408 409 398 392 312 272 250 236 247 253 280 299 278 211 207 214 214 212 193 187 189 189 190 190 189 191 190 188 188 190 197 198 195 187 187 192 189 188 187 185 181 184 198 201 195 193 186 184 182 180 185 204 210 204 200 199 199 200 200 204 206 211 214 221 224 229 235 241 269 292 296 302 312 276 236 218 222 208 205 190 182 180 180 180 180 180 180 180 180 180 180 191 213 240 234 213 206 199 183 180 180 180 180 180 180 180 180 180 180 180 180 180 180 180 180 186 202 209 203 200 183 180 180 180 180 180 180 180 183 196 196 225 226 198 188 191 186 182 180 180 183 181 180 180 180 180 180 181 188 186 189 197 186 182 181 181 182 181 180 180 180 180 180 180 193 230 223 245 289 367 337 301 314 345 292 267 237 205 181 181 181 182 182 182 183 187 217 243 263 263 282 309 304 329 338 389 409 426 444 481 513 533 503 480 437 380 340 320 346 364 389 426 483 532 584 658 751 783 764 721 660 651 656 652 656 657 639 625 624 635 639 658 699 700 672 633 630 640 641 604 558 499 444 424 403 408 385 377 347 319 312 274 282 292 358 388 398 339 366 352 368 383 361 370 364 316 295 241 237 257 282 270 268 277 289 340 376 392 326 294 410 394 350 325 345 361 385 393 443 476 500 498 549 539 506 507 488 492 507 534 575 600 576 588 585 461 398 364 363 369 373 381 380 384 409 432 459 488 537 589 627 666 707 749 809 793 786 675 596 555 521 485 495 496 487 465 451 445 439 439 465 469 489 540 590 601 567
 87 88 87 87 88 88 88 89 88 87 89 88 88 88 88 87 88 88 88 88 88 88 87 88 88 87 88 88 87 87 87 87 87 87 88 87 88 87 88 88 87 88 88 87 88 88 88 88 88 89 89 89 88 88 88 88 89 88 88 88 87 88 87 87 87 89 95 99 92 89 88 91 87 87 88 89 89 91 93 94 94 93 92 92 94 92 89 86 86 85 87 86 87 85 86 84 85 86 87 85 86 87 85 84 86 85 87 87 87 85 85 87 87 87 87 87 87 87 87 86 87 87 88 87 86 86 87 87 86 87 87 86 86 86 86 87 87 86 88 86 87 87 88 88 87 86 87 87 86 87 87 87 87 87 87 87 88 89 88 87 88 88 88 88 88 87 88 88 88 88 87 88 87 89 89 88 89 87 88 90 88 89 87 88 88 88 88 89 88 88 89 91 92 90 89 89 89 89 89 91 89 91 90 90 90 89 91 90 92 93 92 93 91 91 91 92 90 93 93 95 100 100 100 102 95 97 99 94 90 91 92 92 92 91 92 93 96 92 93 93 93 93 95 97 97 99 100 99 98 98 96 97 97 97 94 96 97 98 97 95 94 95 95 96 96 98 100 96 97 96 96 96 98 98 97 97 97 97 98 98 98 97 97 97 97 97 98 97 98 96 97 97 97 100 102 100 101 99 98 99 98 98 100 99 99 100 102 101 103 102 101 103 104 102 103 101 104 103 99 99 100 97 98 98 98 96 98 100 102 102 102 99 99 98 98 97 97 98 99 98 98 98 98 98 100 102 102 100 96 97 98 97 96 97 100 96 96 106 117 119 104 98 99 99 99 98 99 99 98 98 98 98 101 98 102 103 103 101 98 99 100 99 99 98 99 97 97 97 97 97 97 97 97 99 102 99 102 101 99 100 102 103 102 103 98 99 101 99 99 100 102 100 99 99 99 99 99 99 101 100 99 100 100 99 100 101 100 101 102 101 99 101 104 99 100 104 101 99 101 102 103 102 103 102 102 101 101 102 102 101 102 102 104 103 102 102 103 101 102 103 103 103 103 103 104 103 103 106 103 102 102 103 103 102 103 103 104 104 104 104 103 103 104 103 104 106 105 105 105 105 105 104 104 105 107 105 105 105 105 105 104 106 105 105 105 105 104 104 104 105 106 105 105 105 106 106 105 107 106 107 106 106 106 106 108 106 106 106 108 107 106 108 108 108 107 107 107 108 107 107 107 107 108 108 109 111 110 108 108 110 108 108 110 111 109 108 110 109 110 110 109 111 109 109 109 108 109 110 111 110 110 110 110 110 111 114 112 112 110 109 110 110 111 109 110 110 111 110 111 113 111 111 110 110 109 110 110 112 113 110 112 113 116 111 111 113 113 112 109 114 114 112 111 113 112 111 113 110 112 113 112 112 112 113 112 113 113 113 114 113 112 114 113 113 116 111 113 113 114 114 112 112 116 115 114 115 114 114 113 113 114 114 115 117 115 116 115 117 119 116 117 116 116 116 117 116 116 116 116 116 116 116 116 116 116 116 116 115 117 117 116 116 117 117 117 116 116 117 118 118 116 118 119 121 121 117 118 117 119 119 119 118 119 119 119 120 120 120 120 123 120 119 121 119 126 123 122 123 121 121 121 121 121 120 121 121 122 121 121 121 124 124 122 123 122 123 128 129 124 122 123 123 123 123 124 124 124 124 124 124 123 126 126 126 126 127 126 127 126 125 124 127 126 128 129 128 127 128 128 130 129 128 129 132 129 130 131 131 131 130 130 130 129 128 130 131 129 129 129 130 129 129 129 129 130 131 130 131 131 130 132 131 132 133 131 131 135 132 134 132 138 135 135 134 134 134 133 135 134 133 132 136 136 133 134 134 134 134 132 132 130 129 129 135 134 130 130 130 136 138 140 134 129 129 128 129 134 137 133 142 131 128 126 126 128 131 132 125 129 137 141 135 137 139 139 136 131 129 129 131 130 130 129 127 132 136 136 136 134 136 137 139 136 137 137 136 134 133 133 141 140 140 139 142 143 140 140 140 139 141 141 142 136 141 140 139 139 141 142 138 139 143 139 142 140 143 148 146 144 145 143 143 142 147 144 146 147 143 141 143 141 142 140 139 136 148 144 147 150 146 149 148 148 147 148 152 154 153 154 153 152 152 154 159 160 163 176 177 171 167 167 170 166 159 157 154 156 154 153 154 153 152 154 152 153 153 152 154 153 152 152 152 152 153 154 153 154 157 157 158 157 157 158 159 160 159 160 163 160 160 168 169 159 159 160 160 158 160 161 163 165 161 159 160 159 161 159 159 158 160 157 159 156 156 157 153 150 154 155 154 157 157 157 158 155 156 158 162 161 158 158 156 154 155 157 167 163 154 155 156 154 153 153 155 156 152 152 154 150 148 147 148 145 149 149 148 145 145 154 150 146 149 148 146 149 147 146 146 145 146 145 149 149 148 151 157 148 153 153 158 169 181 182 185 187 190 205 226 256 231 200 190 182 174 194 220 222 218 271 301 323 349 384 404 418 425 423 425 417 398 374 299 289 265 228 212 213 232 240 222 198 194 190 191 197 191 186 186 188 188 187 186 188 187 187 187 194 209 206 198 189 183 184 183 182 183 182 181 184 200 198 191 188 182 181 180 180 183 199 207 206 202 204 203 206 202 205 207 209 213 219 226 234 238 245 276 298 323 330 303 256 227 209 186 181 180 180 180 180 180 180 180 180 180 180 185 181 183 190 203 241 242 221 216 217 195 183 180 180 180 180 180 180 180 180 180 180 180 180 180 180 181 192 204 215 212 195 188 186 187 185 186 181 180 180 180 183 185 211 200 184 180 180 180 180 180 181 201 200 197 196 205 195 195 200 201 202 202 204 196 197 207 207 202 204 196 190 188 180 180 180 180 185 204 219 248 304 276 241 247 273 302 245 211 192 181 182 183 193 182 182 182 192 231 259 253 265 258 220 221 251 268 357 374 395 452 518 496 470 463 502 468 395 343 312 347 374 385 392 453 522 616 657 737 768 796 787 704 706 723 701 718 725 676 646 636 681 689 691 719 746 728 700 657 667 677 652 608 528 513 495 475 426 380 358 346 330 283 281 290 302 365 431 431 364 392 415 382 336 314 319 332 290 259 238 248 265 286 290 281 289 314 407 429 376 316 330 426 388 349 332 339 352 355 350 399 406 413 421 494 494 477 495 477 492 509 539 579 569 565 588 568 422 368 366 368 378 383 387 389 392 406 416 432 447 493 509 541 563 612 650 698 728 794 696 623 573 528 525 532 534 519 499 481 475 461 462 483 513 547 588 612 635 641
 90 90 89 87 88 89 89 88 87 88 88 88 88 86 87 88 88 89 87 88 89 88 88 88 89 88 89 88 88 88 87 87 87 88 89 88 88 87 87 88 87 88 88 88 87 88 88 87 88 88 88 88 88 89 88 88 88 88 88 88 87 88 89 88 88 89 98 96 89 87 88 89 88 87 88 87 87 89 89 89 91 89 90 89 90 90 85 86 87 87 87 87 86 85 88 86 87 86 86 86 85 87 85 85 85 86 86 87 86 87 85 86 87 87 87 87 87 86 87 87 88 87 88 87 87 86 87 89 87 86 87 87 87 86 87 87 86 87 86 86 86 86 87 87 85 87 87 87 87 88 88 87 87 87 89 87 88 88 88 88 88 88 88 90 88 87 88 87 88 86 89 87 87 89 88 88 87 88 89 88 88 87 88 88 88 88 89 88 89 89 88 91 90 89 88 88 89 89 89 90 89 89 90 90 91 90 94 90 90 91 91 91 92 91 91 91 90 91 90 93 100 100 100 100 98 102 99 94 92 92 92 91 92 93 94 95 94 92 93 92 93 93 94 94 97 98 95 93 97 97 100 95 95 95 94 94 99 97 95 95 94 95 96 95 97 96 98 96 96 96 97 97 99 99 98 96 97 98 97 97 98 97 98 98 98 98 98 98 97 96 97 98 97 97 99 99 101 98 99 99 98 100 99 100 99 99 105 101 103 104 103 104 104 102 104 103 100 99 98 101 98 97 99 97 96 95 97 103 103 103 103 103 103 103 103 102 100 100 100 99 98 98 97 98 98 99 99 100 99 100 96 95 96 97 99 96 96 100 104 111 117 105 102 102 100 98 99 99 98 97 96 100 103 99 103 105 104 101 98 97 97 98 99 98 99 98 99 98 100 96 98 97 97 98 98 98 98 102 100 103 101 101 103 103 98 98 101 102 99 100 104 100 99 99 99 99 97 99 100 102 100 99 100 98 99 101 103 102 102 99 98 100 101 99 99 101 100 100 102 103 104 102 101 104 102 101 101 101 102 101 101 102 104 106 106 103 103 103 102 103 103 102 103 104 104 107 107 103 102 102 102 102 104 103 103 103 104 104 104 104 104 104 103 103 105 105 105 105 104 104 104 104 103 105 105 105 105 105 105 106 106 106 105 105 105 105 105 105 105 105 106 105 104 105 105 106 106 107 108 105 105 106 106 107 107 107 106 106 106 108 108 107 107 107 107 107 108 108 108 108 107 107 109 108 108 109 109 108 108 110 110 109 109 111 109 108 109 109 111 111 110 111 111 110 110 108 109 112 111 110 110 109 110 110 115 114 110 110 110 109 110 110 110 109 110 110 110 109 111 112 109 110 110 110 110 111 110 113 113 111 112 112 111 110 111 111 111 111 113 110 112 113 114 112 112 112 116 111 108 110 111 113 114 115 113 112 112 112 112 115 113 113 112 113 115 113 113 112 113 114 115 114 114 113 113 114 117 113 112 115 114 114 116 115 116 117 114 115 117 117 116 116 117 116 116 116 117 116 117 116 117 116 116 117 117 117 119 116 115 117 116 117 118 117 117 117 117 116 117 119 117 118 118 117 118 117 118 117 119 119 119 119 118 120 122 119 121 120 120 121 122 120 119 119 123 120 122 122 121 121 121 122 121 120 121 120 121 120 121 119 122 122 123 122 122 122 129 123 122 122 123 123 122 123 125 124 124 125 124 125 125 126 126 128 125 127 127 126 126 127 126 126 126 126 127 128 127 128 128 128 128 125 128 130 129 130 130 130 132 132 130 129 130 129 126 130 128 130 129 131 128 127 129 130 132 128 130 130 130 128 129 129 129 131 133 130 129 130 131 131 134 132 133 132 134 132 132 133 133 133 133 134 134 133 133 133 134 135 133 130 131 130 129 132 133 136 135 133 137 136 132 133 131 130 128 130 133 137 138 140 129 130 129 132 134 130 132 130 132 133 133 138 139 140 141 131 128 133 134 133 133 130 130 131 135 134 136 136 135 136 139 138 137 136 136 136 135 135 132 138 143 141 140 140 140 140 139 142 141 137 134 137 137 138 138 140 145 146 144 139 137 142 140 142 139 140 141 138 140 146 142 141 142 145 146 145 141 140 138 138 143 143 141 132 130 147 146 149 150 146 149 148 148 150 150 152 155 154 152 152 154 156 157 157 159 162 173 179 173 169 174 171 164 161 157 160 156 154 154 155 155 154 153 152 152 152 152 153 152 153 154 152 152 152 153 153 155 155 158 157 161 162 159 159 161 160 161 162 161 162 164 166 161 160 164 161 161 162 163 167 167 162 160 160 160 159 158 159 157 159 158 159 158 157 160 154 157 156 156 156 157 158 161 163 160 159 159 160 164 163 162 157 154 156 160 184 160 157 157 157 156 155 153 154 153 153 152 155 149 144 145 149 148 149 152 154 148 147 151 149 147 147 148 145 146 148 144 145 144 148 149 148 146 151 147 150 155 150 153 154 168 185 181 185 191 193 205 220 242 238 202 182 173 170 199 201 194 200 237 261 270 294 312 355 397 421 427 394 398 376 345 326 322 275 232 216 210 209 208 206 196 192 189 186 189 188 185 181 185 185 184 186 184 184 184 184 188 215 210 199 191 181 182 182 179 179 180 181 189 202 197 192 191 184 180 177 177 183 194 206 212 204 209 207 206 205 209 209 210 212 219 227 236 245 250 278 302 333 319 265 236 214 198 181 180 180 180 180 180 180 180 180 180 180 180 200 187 189 199 225 241 260 244 234 211 198 186 181 180 180 180 180 180 180 180 180 180 180 180 180 180 182 185 195 205 205 194 192 194 198 203 209 191 180 180 180 180 180 183 180 180 180 180 180 182 198 203 213 213 219 215 223 248 252 229 225 225 215 211 212 207 223 243 238 253 224 209 199 182 181 186 183 180 181 185 203 254 240 226 229 247 260 240 216 188 182 182 183 201 195 188 185 187 206 231 221 215 198 192 191 209 227 277 273 313 394 430 400 378 402 422 393 334 301 291 333 366 404 452 487 575 657 702 746 788 830 813 763 778 792 778 786 743 715 698 666 717 739 749 754 770 777 760 739 703 700 677 621 556 529 485 422 380 427 392 361 319 288 293 300 326 380 435 461 413 404 431 376 359 329 275 270 264 262 240 264 311 306 322 301 306 323 435 384 337 368 406 444 384 354 341 330 329 330 342 353 356 368 376 442 438 449 463 475 500 520 557 570 541 496 485 484 390 368 373 378 387 389 394 399 401 415 423 442 458 541 589 609 639 722 754 785 788 871 785 705 601 550 636 625 610 585 550 520 505 486 478 503 543 609 641 647 665 668
 90 89 87 88 88 89 89 89 89 87 86 89 88 88 87 88 89 89 89 89 88 88 88 89 88 89 88 89 87 87 87 87 88 87 88 88 89 88 88 88 89 88 87 88 88 88 88 88 89 88 88 88 89 89 89 88 88 88 89 88 87 88 89 88 88 88 90 89 89 88 88 86 87 87 87 86 87 87 87 87 89 88 88 87 88 88 88 89 89 89 91 90 86 86 86 86 86 87 86 86 85 86 86 86 86 87 85 85 86 86 84 85 86 87 87 87 87 87 87 87 88 86 87 87 87 86 87 87 87 86 88 87 87 88 87 87 87 87 86 87 87 87 87 87 85 87 86 87 88 87 87 87 87 88 87 87 89 88 88 87 87 89 89 90 88 88 89 88 87 87 88 88 88 88 87 88 88 89 89 88 88 88 87 89 89 89 89 89 90 91 90 89 89 89 89 88 89 90 89 90 89 90 90 90 90 90 91 90 90 90 91 91 91 91 91 91 90 90 91 93 92 96 96 98 101 100 100 97 97 93 93 92 91 92 92 93 92 92 93 92 93 94 100 100 100 97 94 95 95 94 102 94 93 95 94 94 95 97 95 96 97 96 96 95 95 96 98 97 98 97 96 97 98 98 97 96 99 98 97 97 98 97 97 97 97 98 97 98 97 97 99 98 98 97 98 100 102 100 99 100 99 101 99 99 99 99 105 103 101 101 104 105 103 103 105 102 98 97 98 102 98 97 96 95 96 96 97 104 102 102 102 106 103 103 103 104 102 102 102 102 103 103 102 100 101 99 99 100 99 102 101 96 98 98 100 97 96 98 100 99 102 117 107 103 102 101 101 104 102 99 98 97 98 99 103 104 103 104 97 97 97 98 98 100 99 102 100 99 100 99 98 98 98 98 98 97 97 101 103 101 99 99 99 102 104 106 101 103 101 101 103 101 99 99 99 100 102 104 106 104 101 98 98 100 99 99 103 103 103 99 98 100 100 105 100 98 100 101 101 101 104 102 100 100 101 101 102 102 102 100 102 101 103 102 101 107 106 108 104 104 103 105 106 109 106 109 110 107 103 103 103 103 103 103 103 103 104 105 104 105 104 105 104 104 106 105 106 105 104 105 104 104 104 104 105 106 106 105 105 105 105 107 106 105 105 104 105 106 104 106 105 105 105 105 105 105 106 106 106 106 106 106 106 108 106 107 107 107 107 108 108 107 107 107 107 107 107 108 108 109 108 107 108 109 108 109 109 108 109 110 109 110 110 112 109 109 109 109 109 110 111 110 112 110 111 111 111 111 111 111 110 110 110 111 112 112 111 110 110 110 110 111 111 109 109 111 111 109 111 110 112 111 110 109 111 110 111 114 113 111 112 110 111 110 112 111 112 115 113 112 112 112 113 111 112 113 112 111 112 111 112 113 114 113 114 113 113 114 113 113 113 112 111 112 112 113 114 114 113 114 115 113 115 114 114 115 116 116 117 115 114 114 117 115 115 116 115 116 115 116 115 116 116 116 116 117 116 116 115 116 117 115 118 118 119 117 117 118 116 117 116 117 118 116 116 117 117 117 116 117 117 118 117 117 117 118 119 118 118 118 118 119 123 124 119 119 119 119 120 118 120 121 122 120 121 120 121 120 121 121 121 121 122 121 121 121 122 122 121 121 121 121 121 126 122 126 132 123 122 122 124 123 124 123 124 126 125 123 126 126 128 126 125 125 125 127 124 126 126 127 127 127 126 126 128 127 127 128 127 128 128 129 127 129 131 136 136 134 134 136 134 130 132 128 130 128 128 129 131 129 128 128 130 129 130 129 129 130 129 130 130 130 131 129 129 130 131 130 132 132 134 133 132 132 132 132 133 134 133 133 132 135 133 134 131 133 133 134 133 130 132 133 132 133 138 133 135 134 135 131 131 131 135 128 128 129 131 142 143 134 133 133 133 137 135 130 132 133 130 129 135 131 131 137 143 132 136 131 132 132 135 133 134 136 135 136 136 137 135 137 142 137 136 136 134 136 136 137 136 136 141 139 140 141 139 140 139 141 132 128 134 136 137 138 137 137 141 141 145 137 138 142 139 139 139 141 142 139 144 142 142 141 146 147 146 145 133 132 141 134 143 145 141 136 130 149 148 151 149 152 150 150 149 156 153 154 157 153 154 154 155 158 159 158 161 163 168 176 179 174 177 171 162 160 157 156 154 155 155 154 155 155 155 154 152 154 154 155 154 155 154 151 152 152 154 155 160 160 157 158 162 162 161 160 162 162 163 163 164 163 162 163 163 165 170 168 167 164 166 171 169 165 162 162 162 161 164 164 159 159 159 158 158 157 160 155 154 156 157 157 158 161 161 160 159 159 158 158 159 160 164 156 156 157 161 166 161 160 156 155 156 155 154 154 153 153 153 153 148 145 146 146 145 147 153 157 152 150 152 148 146 145 147 146 146 146 145 146 143 145 149 153 150 147 149 152 155 155 149 147 153 171 184 185 190 199 212 224 240 215 198 177 169 169 178 183 193 202 225 244 251 266 288 358 380 388 398 351 368 379 369 364 343 277 241 221 210 203 202 199 195 192 189 187 187 185 186 182 183 183 184 184 182 183 182 183 184 200 212 203 189 181 182 180 178 176 176 182 189 205 201 197 191 182 178 176 177 182 191 207 213 200 211 209 205 202 205 207 212 212 221 225 231 240 245 271 296 303 277 247 237 229 217 187 180 180 180 180 180 180 180 180 180 180 191 209 198 199 201 219 262 284 258 230 202 195 188 184 183 182 182 181 181 180 180 180 180 180 180 180 180 183 184 192 197 196 200 203 212 218 220 217 190 180 180 180 180 180 180 180 180 181 184 181 200 243 257 233 235 252 245 248 282 311 289 275 282 251 222 234 225 235 284 312 275 236 214 205 196 193 191 186 180 180 180 182 216 224 214 218 241 205 194 188 184 181 181 181 188 221 207 197 190 186 191 189 188 190 192 191 194 197 223 235 293 379 368 323 303 310 317 302 283 276 287 348 381 393 431 540 593 624 663 759 806 853 826 796 814 857 872 820 797 794 764 700 723 736 751 762 779 786 792 774 691 685 625 530 465 437 409 399 414 429 375 338 300 299 305 322 372 458 493 511 472 443 459 432 394 337 276 280 289 285 244 258 298 334 355 334 328 352 414 358 393 417 480 441 386 366 355 343 344 340 337 350 351 354 364 402 413 428 441 470 521 543 571 586 531 454 422 422 384 372 378 385 393 399 403 408 411 424 440 461 487 586 658 708 723 856 895 891 863 893 791 680 609 736 780 748 734 715 648 586 537 509 493 516 559 613 647 662 663 636
 90 88 89 88 88 89 89 90 88 88 88 88 89 87 88 88 91 89 90 89 88 89 89 88 89 88 88 88 89 88 88 88 88 87 88 88 87 87 88 88 89 89 88 88 88 89 87 89 88 88 89 89 89 88 88 88 88 88 88 89 89 88 88 88 88 87 88 87 87 87 86 87 87 88 87 87 86 87 85 86 88 87 89 88 89 88 92 93 94 95 95 95 90 85 87 87 87 86 86 85 85 86 86 86 87 88 86 87 86 87 87 87 87 85 86 86 87 88 87 87 87 87 88 87 86 86 87 87 87 88 87 87 88 88 88 87 87 86 87 87 87 88 86 87 86 87 87 88 87 87 88 87 88 88 88 87 89 88 87 88 87 89 89 90 89 88 88 88 87 88 88 88 88 87 89 88 88 90 89 88 89 89 89 89 88 90 89 89 89 89 90 90 90 90 89 89 90 90 90 90 90 90 92 90 90 90 91 92 89 92 91 91 92 90 92 92 92 91 91 91 89 90 94 93 93 100 99 100 95 93 92 92 92 92 92 92 91 91 93 94 94 95 97 96 101 97 94 93 93 94 96 96 93 93 93 96 97 97 96 97 100 98 97 93 95 95 98 96 99 97 97 97 98 98 97 94 99 98 97 97 96 97 96 98 98 98 98 98 101 96 97 97 98 97 100 100 100 99 100 100 99 100 99 99 99 100 101 101 101 101 102 100 102 104 103 100 96 97 97 100 98 98 95 96 96 97 100 104 101 100 99 103 103 103 104 103 103 102 103 101 102 104 104 103 104 102 101 102 101 98 98 101 98 99 99 96 96 96 100 101 98 108 110 103 100 102 103 102 101 99 97 97 97 100 104 103 104 104 99 98 97 96 96 98 100 102 101 98 99 98 98 98 99 99 97 98 98 99 102 103 101 100 101 102 99 99 101 101 100 100 103 101 103 101 100 102 104 102 104 102 99 98 99 102 99 99 99 99 102 99 99 99 99 105 99 98 99 99 103 101 101 102 101 101 101 102 103 105 102 102 102 106 103 101 102 103 102 105 107 104 104 103 102 103 103 101 105 102 103 102 102 103 103 104 105 104 105 105 105 106 104 105 104 106 108 104 104 105 105 105 105 104 106 105 105 106 106 106 105 106 106 107 106 106 106 106 105 108 106 107 105 105 105 105 106 107 106 106 105 106 106 106 106 107 106 107 106 107 107 107 107 107 107 106 107 107 107 108 107 107 107 107 108 107 108 108 109 109 109 109 109 109 109 109 109 109 110 111 110 110 110 110 111 111 112 111 111 111 112 110 111 112 112 111 110 111 111 112 112 112 110 111 110 110 111 109 109 110 110 111 110 110 112 111 110 110 111 111 111 111 110 112 110 111 111 111 114 113 112 111 111 110 111 112 113 112 113 109 114 114 113 112 112 112 114 113 113 113 113 114 113 113 115 112 116 116 113 113 113 114 113 112 114 112 113 115 114 118 115 114 114 114 114 115 114 115 114 115 115 117 117 116 117 116 117 115 116 118 116 116 116 118 118 117 117 116 116 116 116 117 118 117 116 116 116 117 119 118 119 117 117 118 119 118 118 116 118 119 118 120 118 119 120 121 119 120 119 120 121 119 120 121 121 121 121 124 122 121 121 120 121 121 121 121 121 120 121 121 120 120 121 121 122 123 121 125 127 123 122 124 123 123 125 124 125 125 125 123 125 125 131 128 124 126 126 128 127 126 125 126 127 129 127 128 127 131 127 129 129 128 127 128 128 129 131 137 139 137 137 138 134 131 133 130 129 129 129 129 129 129 127 127 130 129 130 128 129 129 129 129 130 130 131 130 128 129 130 130 134 134 131 131 131 131 132 132 137 134 134 135 132 131 131 133 134 134 133 134 133 131 131 132 134 130 131 132 131 132 130 131 132 131 131 132 131 130 132 136 134 130 134 136 136 137 132 132 135 137 133 131 129 131 129 142 141 133 133 130 131 131 132 133 134 135 137 136 139 138 139 136 139 137 137 137 135 135 137 136 136 137 136 135 144 143 141 134 133 130 130 134 138 135 136 135 136 140 139 141 141 141 140 140 140 140 139 143 140 139 141 140 138 139 147 149 148 147 135 137 135 135 144 147 143 140 137 149 147 150 149 150 150 149 149 165 159 159 163 155 156 161 159 159 162 162 162 162 169 177 182 180 170 164 157 159 158 155 155 154 155 156 155 155 155 156 155 154 153 155 155 155 154 153 153 154 154 155 157 157 158 158 159 161 162 161 162 164 165 165 168 166 165 164 165 169 177 180 177 167 170 174 174 168 165 164 170 166 170 166 160 160 158 162 158 160 159 158 155 158 159 159 158 160 159 160 161 158 160 160 160 160 158 157 158 159 159 164 159 164 161 157 155 157 156 155 154 154 155 154 148 143 143 143 146 149 157 153 150 154 148 149 145 147 145 148 145 147 143 144 145 149 148 151 153 148 148 149 156 154 149 149 152 168 184 191 193 197 224 213 210 192 176 172 167 170 191 202 223 247 274 303 314 328 339 331 332 352 345 338 361 389 406 391 360 317 296 243 228 212 205 196 193 192 192 192 180 180 179 180 183 182 183 180 181 180 180 180 180 187 196 198 184 176 177 178 177 175 178 182 188 210 207 196 190 185 182 179 177 178 192 199 200 195 205 207 207 204 206 208 211 213 225 230 233 233 235 264 273 275 284 276 250 217 201 180 180 180 180 180 180 180 180 180 180 182 205 224 204 216 215 213 240 259 247 225 203 197 194 190 188 187 186 186 184 181 180 180 180 180 180 180 183 185 187 194 199 199 204 212 226 244 216 197 184 180 180 180 180 180 183 185 187 199 198 201 225 287 336 267 274 301 280 303 332 367 363 347 340 279 241 264 280 279 309 350 285 247 223 208 203 205 196 190 180 180 180 180 198 201 200 212 244 195 180 181 181 181 180 180 204 258 235 212 197 189 187 187 189 194 197 198 196 196 203 222 274 325 304 279 253 255 258 262 275 284 297 382 441 468 471 558 624 686 728 792 814 853 858 851 853 908 942 891 851 806 755 710 747 757 762 768 784 782 772 751 660 662 605 499 438 427 433 434 438 438 398 347 306 310 325 349 403 498 529 514 483 428 402 393 349 307 304 309 308 278 247 262 281 332 411 408 387 408 386 380 429 467 506 437 401 381 371 353 357 352 345 354 359 353 357 384 415 450 459 475 543 576 582 583 508 435 407 400 379 378 383 388 402 406 411 416 426 439 460 485 514 653 732 791 835 931 959 949 934 787 728 688 673 884 917 886 862 845 741 644 568 541 524 554 587 616 641 657 635 608
 89 89 89 90 89 90 91 88 88 88 88 88 89 88 88 88 90 90 88 88 89 89 88 89 90 89 88 89 89 88 88 88 88 88 88 89 88 88 89 88 89 88 88 89 88 88 89 88 88 88 89 89 89 87 89 88 88 89 89 89 89 88 87 87 87 88 87 88 88 87 86 86 88 87 88 87 86 86 87 86 88 88 88 89 91 92 95 97 99 106 106 99 92 87 87 86 87 87 86 86 86 86 87 86 85 86 87 87 85 85 86 88 88 86 85 87 87 88 87 88 88 87 88 88 87 88 88 87 87 87 89 88 88 88 88 87 87 87 86 87 87 86 87 87 88 88 87 88 89 88 88 88 87 87 88 89 88 88 88 89 87 87 89 89 89 87 88 88 89 89 88 88 88 88 89 88 88 89 89 89 88 89 89 90 88 88 89 90 88 88 89 89 89 90 90 90 89 89 90 91 91 89 90 90 90 90 90 90 90 92 92 91 92 91 91 92 91 92 93 92 96 94 95 93 93 101 99 99 98 99 95 91 91 94 92 92 94 92 94 94 93 96 99 97 100 97 95 94 96 96 94 94 92 93 93 93 97 97 97 94 97 97 97 97 96 97 97 95 100 99 98 99 98 98 96 96 98 97 97 97 97 96 97 98 98 100 98 97 98 97 98 97 98 98 101 98 100 101 99 98 101 99 99 100 100 100 100 101 100 99 101 101 104 103 99 98 97 96 97 101 99 96 95 98 98 98 104 104 103 98 98 101 104 104 103 103 102 102 103 102 101 102 103 102 103 101 102 101 100 98 98 98 100 100 97 100 98 99 98 97 98 98 102 111 106 101 98 102 103 100 97 96 98 101 105 105 108 104 103 100 97 97 97 97 98 99 101 98 97 98 98 97 99 100 97 97 98 98 99 100 100 100 100 102 99 98 98 101 99 99 102 102 106 102 103 103 101 101 103 102 100 99 102 102 101 101 99 99 99 102 99 101 101 104 99 99 99 99 100 101 102 101 101 101 101 101 106 105 102 104 106 104 101 102 101 105 103 102 106 106 106 105 102 103 101 103 105 103 103 102 103 103 103 104 105 104 104 104 104 105 104 105 105 105 105 105 105 105 106 105 104 105 104 105 106 104 105 106 106 106 106 107 106 105 106 107 106 107 106 105 105 106 105 105 106 106 106 106 106 106 107 106 106 107 107 107 106 107 107 107 106 107 107 107 107 107 107 107 108 107 108 109 108 109 109 108 108 109 109 109 109 109 109 109 108 109 111 110 109 110 110 110 110 110 111 110 111 115 114 109 110 110 110 110 109 110 111 110 109 111 111 111 110 110 110 110 109 109 109 110 110 111 111 110 111 112 111 111 112 111 112 112 110 111 110 111 111 119 111 111 111 110 112 116 112 114 112 112 114 114 112 112 112 111 114 112 112 113 114 113 113 113 113 113 115 115 112 111 113 114 113 113 114 113 115 116 115 117 118 115 115 115 116 115 115 115 114 113 115 116 116 116 117 116 116 116 114 115 117 115 116 117 117 116 117 117 117 117 117 117 117 117 116 118 118 117 117 117 118 117 118 120 122 117 120 118 119 119 118 118 119 119 120 119 118 120 120 120 121 120 119 120 121 120 120 127 128 127 120 120 120 121 120 122 121 121 122 121 121 122 122 121 122 122 124 121 123 123 122 124 124 124 126 124 124 125 125 125 124 126 125 128 125 125 127 127 126 126 126 128 126 129 128 127 129 129 127 128 128 129 128 129 128 128 131 135 137 138 141 137 136 132 134 134 130 130 130 129 128 129 129 130 128 128 129 130 129 130 131 130 131 130 130 130 130 133 132 132 133 133 133 132 133 131 132 131 140 135 133 133 131 133 133 133 134 135 136 136 134 135 132 131 134 133 133 133 131 132 132 132 131 129 129 131 129 128 131 134 132 139 144 139 135 136 133 129 131 135 135 128 127 129 132 131 131 133 134 135 131 130 133 133 137 137 137 137 139 138 138 136 139 140 136 137 136 137 136 135 137 137 137 135 139 144 144 140 136 136 136 137 136 137 139 137 136 138 138 136 138 139 139 141 142 143 145 143 139 140 144 142 142 141 144 147 149 148 132 135 141 138 145 146 142 137 136 148 149 150 148 152 148 148 150 159 164 163 163 163 163 161 163 165 164 167 166 165 173 180 178 182 167 164 158 158 159 156 156 156 156 155 157 155 155 157 156 156 154 154 155 154 153 153 153 153 155 154 156 158 160 165 160 160 160 159 161 161 163 164 165 169 166 164 168 173 180 178 178 172 179 183 178 171 169 168 172 176 173 170 165 161 159 160 159 159 157 157 156 159 163 159 162 161 160 161 161 161 162 167 166 163 160 160 161 160 158 161 164 161 158 158 157 157 157 157 158 155 154 155 151 145 147 148 151 152 152 151 145 148 151 149 147 151 148 147 146 146 145 146 148 147 149 155 151 149 148 152 156 154 152 147 150 153 158 175 179 186 225 193 181 177 170 172 167 180 196 219 237 238 239 271 310 344 312 258 290 313 311 346 366 375 389 370 370 359 341 286 259 228 209 202 196 193 188 190 180 177 178 178 182 180 180 179 179 178 178 178 178 179 184 192 187 176 174 173 174 174 177 184 194 210 203 196 189 182 181 177 176 176 185 188 192 194 200 204 207 201 201 208 214 211 218 222 222 227 234 263 249 244 258 237 223 204 184 180 180 180 180 180 180 180 180 180 180 187 206 226 214 224 234 227 230 235 241 228 216 209 203 200 196 190 190 189 187 184 180 181 181 180 181 183 186 188 191 192 198 202 209 221 238 258 219 201 189 186 182 183 186 186 218 220 224 220 209 217 238 303 385 318 316 352 337 363 408 436 430 418 357 289 257 309 341 337 349 381 314 258 228 214 209 203 201 198 187 180 180 181 180 180 182 196 215 190 180 180 180 180 180 191 237 250 218 207 201 201 198 197 199 204 205 208 207 204 197 209 235 247 257 248 233 243 296 310 327 322 346 405 484 538 549 596 657 714 771 855 866 872 882 911 911 936 973 966 898 819 760 742 771 777 788 793 793 776 744 714 657 638 568 499 479 461 436 413 400 409 386 334 307 328 366 406 428 478 474 465 448 351 338 325 311 310 345 370 330 289 258 291 291 314 383 444 486 474 443 459 462 466 515 500 434 405 391 370 369 365 360 355 363 364 358 383 416 438 455 553 578 553 517 512 489 420 398 390 381 383 391 396 407 415 420 426 439 455 484 511 554 720 791 837 885 980 966 925 888 863 856 821 751 916 999 971 909 856 721 659 623 608 552 583 625 638 612 623 607 590
 90 88 89 88 89 89 89 88 88 89 89 89 89 88 89 88 88 88 88 88 89 88 88 88 88 89 90 89 89 87 89 89 88 88 88 88 88 89 89 88 88 89 88 90 88 90 89 88 87 89 89 89 89 88 88 88 89 89 88 88 88 89 88 87 87 89 89 88 88 87 87 88 87 88 87 87 86 86 86 87 88 88 89 91 95 95 99 103 105 119 115 102 94 88 89 86 87 86 86 86 87 86 89 85 85 85 86 85 86 87 86 85 86 86 86 87 88 88 87 88 87 87 86 88 87 87 87 88 87 89 89 87 87 88 87 86 87 87 88 87 86 87 86 86 86 88 88 88 89 88 87 87 88 87 87 87 88 88 89 88 88 89 88 89 89 89 89 89 87 88 88 88 88 87 89 89 89 88 89 88 89 89 89 89 89 89 89 89 88 89 89 88 89 89 89 89 89 89 89 89 90 89 90 90 90 89 90 90 90 91 91 91 91 90 91 90 91 92 91 92 96 98 95 94 98 98 97 98 99 98 97 95 93 92 93 92 94 95 103 99 99 94 99 98 101 96 95 93 96 95 94 93 94 94 93 93 96 99 95 94 95 94 97 96 96 98 96 95 96 97 97 98 98 98 97 96 99 98 97 98 97 97 98 98 97 101 99 98 97 99 101 100 100 101 101 98 98 98 99 99 99 99 101 102 101 99 100 101 101 104 101 101 101 101 97 97 97 97 97 99 96 98 98 98 98 101 103 103 104 102 98 100 103 104 103 102 103 102 103 103 101 100 101 103 102 102 102 101 101 99 99 98 95 102 101 101 99 96 96 96 97 99 101 104 112 113 105 103 104 101 98 97 99 102 105 106 106 108 106 104 105 102 98 97 99 98 98 100 99 98 98 96 97 100 99 98 98 99 98 99 100 99 98 100 101 99 98 98 100 99 100 101 100 99 102 99 99 102 108 103 99 99 101 103 103 100 99 99 99 101 99 101 102 105 99 99 102 101 100 100 101 100 101 101 101 103 104 104 105 103 102 102 101 100 101 102 101 101 105 104 103 104 102 102 101 103 105 106 102 103 102 103 102 102 103 103 103 104 103 104 104 105 105 105 104 105 105 104 105 105 106 105 105 105 106 105 105 105 105 105 106 107 106 106 106 106 105 105 105 106 107 106 107 106 106 106 106 106 108 107 106 106 106 106 108 107 107 107 107 107 107 107 109 108 107 108 107 108 108 109 108 108 109 109 108 109 110 110 110 109 111 110 109 109 109 109 110 109 109 109 110 110 109 109 110 109 111 113 112 111 110 110 112 111 112 118 110 110 110 109 109 109 111 109 109 110 110 110 109 110 109 110 110 111 111 111 111 111 110 111 112 110 110 109 111 111 112 117 112 111 113 112 113 116 113 112 114 111 111 113 112 113 113 113 113 112 112 112 113 114 114 113 114 114 114 114 113 112 113 115 114 114 114 115 114 115 115 118 116 115 116 115 117 115 114 117 115 116 116 117 116 116 117 114 117 116 118 116 117 117 117 116 117 117 117 117 117 117 117 117 117 117 117 118 118 117 118 117 117 117 118 121 118 118 119 118 119 118 119 119 119 118 120 119 120 120 120 119 119 119 119 120 121 121 121 124 128 126 119 120 120 121 121 120 123 121 122 121 122 121 123 120 122 122 122 123 122 123 124 124 121 123 124 124 126 125 123 126 124 125 125 126 125 126 125 126 126 125 125 127 127 127 127 126 127 130 128 127 128 128 128 128 129 127 133 134 134 135 142 137 133 130 135 135 131 130 129 129 129 129 129 128 129 130 129 131 132 131 130 130 131 130 129 130 130 133 131 131 134 135 135 134 134 134 133 133 135 133 133 133 133 135 134 133 134 136 134 137 134 134 134 134 136 135 134 136 135 134 132 133 133 129 131 131 131 130 135 133 137 144 139 130 135 140 136 131 135 138 133 131 129 129 140 135 133 131 132 131 132 134 132 133 133 135 135 139 137 138 138 135 140 141 139 138 140 139 136 135 136 136 137 136 136 138 143 139 132 136 139 138 139 140 140 139 137 136 138 137 140 138 139 140 140 144 141 140 141 141 142 143 146 145 138 143 149 147 141 131 132 138 145 142 143 143 147 147 147 152 149 151 150 149 149 157 166 168 168 171 168 163 162 165 174 176 168 169 173 173 171 174 164 161 159 159 157 157 159 159 157 157 155 157 155 156 157 155 155 156 155 156 154 154 152 153 154 154 156 159 166 166 162 159 161 162 162 162 163 164 166 168 168 166 166 169 172 172 174 173 176 179 179 174 171 171 173 184 175 168 165 164 163 162 160 159 160 158 160 162 166 163 161 164 159 160 162 161 166 172 168 163 161 160 161 162 164 163 162 162 159 159 158 157 159 158 157 155 155 154 154 151 149 145 147 148 150 151 147 147 150 145 150 150 146 149 147 149 147 146 148 146 146 151 150 151 148 148 156 149 152 151 151 149 154 177 192 202 223 184 169 164 169 167 163 163 172 178 188 197 229 282 325 329 282 215 228 238 266 285 306 347 360 346 363 350 323 264 241 219 212 209 208 200 188 185 180 177 178 179 179 178 179 179 176 176 176 176 176 175 178 193 190 172 172 175 173 172 173 177 189 214 215 197 189 180 177 173 174 173 185 189 197 203 206 203 204 200 197 202 206 209 215 218 225 233 240 257 247 230 237 204 192 192 184 180 180 180 180 180 180 180 180 180 182 189 203 225 225 238 262 255 242 247 259 246 233 227 216 207 203 195 193 193 190 185 183 184 183 181 182 183 186 193 192 196 196 206 216 237 276 290 217 206 200 199 186 188 191 189 230 248 242 247 218 225 256 322 387 365 389 431 389 400 468 493 461 455 367 297 277 362 384 365 363 392 312 255 233 223 212 211 211 210 207 182 180 181 182 180 180 180 181 180 180 180 180 180 181 214 281 238 219 210 210 221 216 209 217 220 220 220 218 222 205 201 214 225 259 238 226 251 328 343 334 313 348 413 471 487 496 642 676 706 752 885 902 919 921 932 949 957 973 1009 952 876 821 815 810 790 802 814 807 784 758 734 683 656 608 539 542 510 465 417 386 360 351 322 317 370 436 463 458 464 449 421 391 329 331 331 334 346 343 394 354 297 254 293 324 338 393 455 518 497 445 495 520 514 533 526 460 422 397 394 389 376 373 363 364 370 366 374 404 413 438 561 543 478 454 460 445 404 392 392 390 390 394 401 411 421 428 436 448 466 504 547 604 800 865 904 950 985 963 937 925 952 959 891 840 966 1045 1033 999 931 818 787 743 685 589 596 623 642 601 582 584 583
 88 87 89 89 89 90 89 88 88 89 90 89 90 89 87 88 88 88 88 89 87 89 89 88 88 88 89 89 90 87 88 89 88 88 87 89 90 89 89 88 89 88 89 88 88 89 90 87 87 87 90 88 87 88 89 87 88 89 88 88 88 89 89 87 89 89 88 87 88 87 87 87 87 87 86 86 86 86 87 89 90 91 92 93 96 99 102 106 111 124 113 102 97 92 90 87 87 85 86 86 87 87 86 85 86 85 85 85 86 88 86 86 85 87 85 87 87 88 88 88 87 87 87 87 87 86 87 89 88 88 88 88 88 87 87 88 87 89 88 87 87 86 88 87 88 88 87 89 89 88 88 88 89 88 88 88 88 89 88 88 89 90 89 92 89 89 89 89 88 88 88 88 89 90 88 88 88 89 89 88 89 89 89 89 88 89 89 90 89 88 89 88 89 88 90 89 89 89 89 90 91 90 90 90 90 90 90 90 91 91 90 91 91 91 91 91 93 92 89 92 94 97 95 96 98 95 103 96 96 97 96 95 94 93 94 94 98 100 101 98 104 97 99 96 99 96 94 94 95 94 95 94 95 94 95 95 95 96 94 96 94 95 97 95 97 97 96 95 96 96 95 96 98 98 97 97 97 98 97 97 99 97 98 96 97 98 98 98 98 97 98 99 101 101 102 99 99 98 101 101 99 99 102 100 101 100 99 100 100 104 99 100 97 97 98 96 96 96 96 100 104 103 103 103 103 104 104 103 105 103 103 101 103 103 103 103 102 102 103 102 102 102 102 102 102 102 101 101 100 99 98 98 98 100 98 96 97 97 97 97 96 97 99 101 100 107 113 105 101 100 96 96 97 99 103 106 104 113 107 105 106 106 104 101 100 100 98 97 98 99 100 98 99 100 99 98 99 98 99 99 99 99 98 99 101 101 98 99 99 99 99 99 98 99 99 99 99 99 107 107 100 98 99 101 104 100 99 99 99 103 100 101 100 102 102 100 102 101 100 100 103 101 101 100 100 103 105 100 101 101 102 100 100 100 101 102 100 100 102 106 102 103 100 102 104 105 107 107 103 102 102 102 101 101 101 102 103 103 104 105 104 106 106 105 104 104 104 104 105 105 105 105 105 105 105 105 105 106 105 105 105 106 106 106 106 106 108 106 106 105 106 106 106 106 106 108 107 108 108 106 107 106 105 106 107 106 107 107 107 108 108 108 109 107 107 108 108 108 108 109 108 107 107 107 107 107 108 108 109 108 110 109 109 108 108 109 109 109 110 109 110 109 109 108 109 109 111 113 112 111 109 109 111 111 113 115 111 111 112 110 110 110 111 110 110 110 110 110 110 111 110 110 111 111 110 111 111 111 110 110 109 111 111 111 112 113 113 112 111 111 110 110 112 113 112 111 113 113 112 113 113 114 114 113 111 115 113 115 112 113 113 114 115 114 115 114 113 112 113 114 114 115 116 117 115 114 115 115 114 117 116 116 117 114 114 115 116 117 116 119 119 117 119 115 117 118 118 117 116 116 117 117 116 117 117 117 118 116 116 117 116 117 117 118 117 117 118 118 117 118 118 118 117 118 118 119 118 119 119 119 119 118 120 120 118 118 123 119 119 120 120 120 119 120 121 121 120 121 120 120 120 120 123 121 122 122 123 121 122 122 124 122 123 122 122 124 122 123 122 125 124 124 126 127 124 124 128 130 125 125 126 127 125 126 126 125 126 126 125 126 126 128 126 127 127 127 127 127 129 127 128 129 128 128 130 132 133 135 139 135 131 130 132 130 131 128 130 129 129 129 129 129 130 129 130 133 132 129 131 131 132 132 130 130 131 131 130 131 137 137 138 138 136 135 134 134 132 133 133 133 133 133 133 133 134 133 133 134 136 135 133 133 135 138 135 135 134 136 134 134 133 134 133 132 132 131 129 139 143 143 138 142 134 137 141 137 145 139 130 129 127 131 132 135 133 133 132 134 133 141 135 134 136 135 133 133 134 134 138 136 140 137 138 136 138 137 137 137 136 137 136 136 136 137 141 137 136 136 136 135 136 136 140 138 138 140 140 140 142 140 140 140 140 144 139 141 141 141 144 141 143 145 141 142 144 147 144 130 130 130 131 133 137 144 152 148 149 155 151 150 154 153 152 157 159 159 163 166 170 168 165 166 176 181 176 177 176 171 169 168 163 161 160 160 161 160 159 158 157 158 156 156 156 156 159 156 156 155 157 155 153 153 154 154 154 154 157 158 161 164 163 161 161 163 163 164 164 165 165 164 170 166 167 168 170 172 174 176 181 184 185 177 172 174 177 177 172 170 167 165 168 165 159 159 162 162 161 162 170 169 172 170 162 162 162 164 167 162 164 162 162 159 160 160 161 165 161 160 159 162 162 158 158 157 156 156 155 156 153 152 150 147 147 145 146 147 149 148 150 151 151 150 151 151 149 147 148 148 147 145 146 151 152 152 149 146 148 151 149 154 156 150 163 185 206 239 224 182 160 158 161 163 162 159 169 176 186 199 239 280 307 268 224 202 199 208 221 239 299 344 324 342 355 319 278 246 235 222 221 237 209 195 184 180 180 176 175 178 178 177 178 177 175 175 174 173 174 175 173 177 178 169 168 172 170 169 171 171 181 210 212 200 190 177 174 172 173 176 183 188 200 208 205 204 202 196 201 200 204 210 218 221 231 243 249 251 241 223 221 189 182 180 180 180 180 180 180 182 184 185 185 182 202 201 214 235 239 255 265 272 260 264 279 275 239 227 216 209 205 199 196 195 192 186 184 185 185 184 188 192 194 201 196 197 202 209 224 243 271 261 221 216 217 213 194 194 201 199 195 203 209 229 230 240 271 338 421 437 474 514 476 451 519 552 512 495 393 326 317 404 399 385 385 394 312 258 240 230 230 225 225 230 265 198 180 180 180 180 180 180 180 180 180 180 180 180 200 259 329 254 228 218 239 262 243 229 244 244 238 229 233 264 219 205 225 228 214 215 214 219 252 267 266 286 353 372 397 434 500 679 727 752 786 889 905 925 943 935 931 922 920 954 941 902 869 853 814 816 829 832 818 785 756 721 663 646 619 553 574 565 498 442 396 354 338 328 329 380 438 455 462 450 436 402 363 349 366 366 373 372 355 395 364 303 262 255 270 295 400 462 523 512 446 478 517 537 609 591 521 452 408 444 429 396 390 374 372 379 378 367 381 403 446 548 499 447 434 432 415 401 400 402 405 404 411 420 419 424 435 441 464 476 508 569 658 790 905 967 986 936 973 1009 1005 1009 1000 933 964 1041 1044 1062 1082 1036 921 874 788 703 628 628 626 624 602 568 565 579
 88 89 89 88 89 88 89 88 87 88 90 89 89 89 88 87 88 89 89 90 89 88 88 88 88 89 89 88 88 88 88 88 89 88 88 89 89 88 88 87 89 89 89 89 88 89 89 88 87 89 89 89 88 88 88 88 88 88 89 88 89 90 88 89 90 87 89 88 88 87 87 89 87 87 87 86 87 88 89 92 95 96 99 100 100 99 101 106 111 111 104 100 98 91 88 87 87 86 86 86 86 87 87 86 85 87 87 86 87 88 86 86 86 87 86 85 85 84 87 88 88 89 87 87 87 87 89 89 88 88 88 88 88 87 87 87 88 88 88 87 86 86 87 88 88 89 88 88 87 89 89 88 89 87 87 88 87 88 88 88 87 88 89 91 91 91 90 89 89 89 88 89 89 89 90 89 88 88 88 88 89 88 89 88 90 91 90 90 89 90 89 89 88 89 90 90 89 89 89 90 92 91 90 90 90 90 90 91 91 91 91 91 91 90 91 92 92 90 95 100 98 95 94 101 98 96 100 99 98 97 94 93 96 94 94 97 104 104 101 101 100 95 95 97 97 94 94 94 97 95 95 96 94 95 95 97 94 94 94 96 97 97 96 94 95 97 96 96 96 97 96 97 98 97 97 97 98 98 97 99 99 96 98 97 99 98 99 99 98 98 98 98 97 99 99 99 99 98 98 99 99 102 101 99 99 98 98 98 97 102 99 101 101 100 100 99 98 97 97 104 104 104 104 104 103 103 102 104 103 102 103 104 104 104 103 103 103 102 102 101 102 102 103 101 101 100 100 100 101 99 97 98 97 96 98 101 96 97 97 97 98 96 97 97 98 99 105 111 105 98 97 96 98 99 100 107 107 107 107 104 104 105 105 102 102 100 99 97 97 96 98 100 100 101 99 98 100 98 99 99 99 99 101 100 98 102 102 102 98 99 99 100 100 99 98 99 99 99 102 101 104 98 101 100 103 100 101 102 104 103 99 100 100 99 101 99 102 99 100 102 104 104 103 100 100 102 105 101 102 102 101 100 101 102 101 101 100 101 101 103 102 102 102 102 100 101 104 106 103 102 102 102 100 101 102 102 102 103 103 105 104 107 107 107 105 104 104 104 105 105 105 104 105 105 109 111 108 106 106 106 106 106 106 105 106 106 106 106 105 105 107 106 106 105 106 111 107 107 108 107 107 106 106 106 106 108 107 107 107 106 108 108 108 107 107 106 108 107 108 108 109 108 108 107 108 109 110 108 108 108 109 109 109 109 109 109 108 109 111 109 109 109 109 108 109 109 112 111 112 109 109 110 110 110 112 111 112 112 118 110 111 109 111 109 109 110 108 110 111 111 108 110 112 111 110 110 110 111 112 111 110 110 112 110 110 110 111 112 111 112 111 110 113 115 113 113 111 114 114 112 112 113 113 113 112 113 113 114 113 113 114 114 113 114 115 113 114 114 114 114 114 114 115 120 116 115 114 114 115 116 116 113 116 115 115 118 116 119 116 121 121 118 116 116 117 117 117 117 116 116 118 116 116 117 117 116 117 117 117 118 117 118 118 118 117 117 119 117 118 118 117 118 118 118 119 118 119 119 119 119 120 119 120 119 119 121 120 119 118 119 120 120 120 120 121 122 120 121 121 121 121 121 121 121 122 122 122 122 122 127 126 120 121 124 123 124 123 124 123 124 126 126 126 127 125 124 127 125 126 125 126 127 126 125 125 127 127 126 128 126 126 128 127 128 127 126 128 127 129 132 133 131 132 128 131 129 131 134 134 131 130 131 131 130 129 128 129 130 129 129 132 132 130 128 129 130 131 132 131 130 134 133 131 131 130 132 131 134 140 142 141 142 140 139 136 135 134 134 133 134 133 133 133 134 133 133 133 136 135 134 133 135 135 136 134 134 135 137 135 134 134 131 132 131 132 130 138 141 145 145 141 142 143 142 136 140 146 151 137 135 133 132 136 136 135 135 133 131 133 137 132 136 140 137 137 135 136 135 136 137 135 136 137 137 136 135 138 138 139 137 136 137 135 137 140 136 136 136 135 137 137 145 140 137 137 139 139 138 139 144 141 141 144 144 142 141 142 141 145 142 143 144 144 143 146 142 144 137 131 131 130 134 141 148 150 150 151 152 152 149 150 160 153 157 157 160 163 166 173 171 169 172 175 184 177 180 176 170 168 166 162 161 160 160 169 167 164 163 157 159 157 156 157 157 161 157 156 156 154 156 154 155 155 155 154 154 156 157 159 162 163 164 164 167 162 164 164 167 167 167 169 171 167 175 173 174 178 181 190 196 200 179 176 177 184 181 176 172 168 168 170 167 161 160 162 162 161 162 168 171 177 173 165 166 166 164 160 161 162 163 160 161 162 160 162 163 164 161 160 164 168 163 163 156 157 157 156 158 156 158 157 154 152 149 150 151 152 150 148 147 152 149 151 151 152 150 150 152 152 147 147 154 152 152 144 147 154 156 153 152 151 152 153 174 208 242 194 160 151 151 156 158 162 158 160 164 177 212 294 310 284 224 200 189 187 190 197 235 261 269 274 316 340 323 283 276 255 243 247 247 197 190 183 179 174 173 174 177 177 175 176 174 173 173 172 171 172 172 170 170 168 167 167 172 169 169 169 167 172 200 198 197 190 173 170 170 174 186 188 188 194 197 202 204 199 192 196 195 201 205 217 219 229 244 254 232 226 215 204 181 180 180 180 180 180 180 180 198 213 220 224 205 218 222 227 249 247 273 307 308 300 290 297 293 260 244 222 210 208 201 200 198 195 187 186 186 187 187 189 192 197 201 201 201 202 208 222 227 241 253 240 234 235 236 196 197 219 225 204 206 204 210 242 244 278 359 431 473 518 568 580 537 577 620 615 502 423 367 352 454 431 420 402 407 335 276 249 240 265 248 247 273 283 234 194 180 180 180 180 180 180 180 180 180 180 182 213 263 326 280 238 225 240 295 272 257 287 280 256 239 254 283 223 208 205 207 216 237 255 232 226 241 254 285 406 447 479 511 574 708 716 699 711 833 797 805 841 831 837 854 862 895 893 866 843 838 840 851 855 833 805 774 753 736 679 655 621 602 588 585 539 478 418 360 344 340 346 369 405 429 450 456 458 428 398 390 412 414 434 442 418 445 391 318 283 266 255 274 388 419 453 513 466 453 485 518 592 627 574 485 425 517 495 444 419 387 382 383 387 372 372 391 422 503 502 449 425 419 406 409 411 415 417 426 444 464 431 432 438 448 471 482 509 574 655 764 857 899 857 927 1006 1056 1071 1055 1012 974 1014 1083 1071 1074 1099 1062 897 826 747 688 657 650 636 615 581 549 547 570
 88 89 89 88 88 90 88 88 89 88 88 87 88 89 89 88 88 89 89 90 89 88 89 89 90 88 89 89 88 89 88 88 90 89 91 89 89 89 89 89 89 89 89 89 89 89 88 87 87 87 89 89 88 88 89 89 88 88 88 88 89 89 87 88 88 88 88 88 90 88 89 88 88 89 88 88 89 90 92 95 99 104 109 108 104 97 98 101 104 102 100 96 93 88 87 87 88 86 86 87 86 86 87 86 86 86 86 85 85 87 87 86 88 87 88 86 84 86 87 87 88 87 88 87 87 87 88 88 88 88 88 87 87 87 87 89 88 88 87 87 88 87 86 88 88 88 89 88 89 90 89 89 88 88 88 88 88 88 89 88 88 88 90 90 90 89 88 89 89 89 91 88 89 89 89 89 89 88 89 89 90 89 89 88 89 90 89 89 89 89 89 90 89 89 89 90 89 89 89 90 90 90 90 91 91 90 91 91 90 91 91 91 91 91 91 91 92 90 94 100 104 91 99 98 94 93 96 100 95 96 94 96 94 96 94 100 99 100 101 102 103 95 95 96 96 95 94 95 95 94 98 96 97 97 97 96 96 95 95 95 96 97 95 96 97 99 98 97 98 98 96 97 101 97 97 97 98 99 99 98 98 98 98 97 99 98 98 99 97 99 100 98 98 98 99 98 98 98 98 99 98 98 100 96 96 96 96 98 96 101 98 97 98 97 96 101 102 103 102 103 103 106 105 103 103 102 104 106 102 103 103 103 103 104 103 102 103 101 101 101 101 101 103 102 101 99 100 102 101 96 96 97 97 97 98 99 100 98 99 98 99 96 97 97 97 96 100 108 112 103 98 97 99 101 101 104 107 107 104 107 106 104 105 103 101 100 100 98 98 97 97 96 100 100 99 99 98 98 97 97 99 99 99 99 97 98 100 99 97 98 99 99 101 100 99 99 99 99 98 99 100 100 101 102 102 99 100 99 99 99 100 100 99 101 101 100 102 101 102 105 105 103 103 100 100 101 103 104 106 103 101 101 101 102 101 101 102 101 101 101 100 102 104 102 101 103 106 104 102 102 103 101 104 101 101 102 102 103 103 104 103 111 105 103 106 105 105 105 104 105 105 105 107 106 106 107 105 106 106 107 106 106 105 106 107 106 106 106 106 106 105 105 106 106 106 106 105 105 107 108 107 106 106 107 107 108 107 107 107 106 108 108 109 108 107 108 107 108 109 110 108 108 109 108 108 110 108 108 107 109 109 108 108 109 109 110 108 110 110 109 109 109 109 108 108 109 110 112 110 109 110 110 111 111 112 112 111 111 113 111 110 109 110 111 112 113 111 120 118 117 110 112 113 110 114 112 111 110 110 111 111 111 110 110 111 110 111 111 110 114 113 111 113 115 114 113 112 112 112 111 113 112 112 113 112 114 112 114 114 113 114 114 112 115 116 113 114 113 115 114 114 114 114 116 116 115 115 115 115 115 117 115 115 116 116 118 116 119 119 118 119 117 116 117 117 118 117 117 116 117 118 117 116 117 117 116 117 117 118 119 118 118 118 118 117 118 118 118 119 118 118 120 119 118 117 119 118 119 119 119 118 119 120 119 120 118 119 120 119 120 120 122 123 123 121 121 123 122 121 123 122 121 121 123 123 122 123 122 123 123 124 124 123 123 122 123 124 125 125 127 124 125 125 125 123 125 124 124 127 125 126 127 126 125 125 126 126 126 129 126 126 127 126 127 129 127 126 127 127 130 127 127 127 129 128 127 127 127 130 128 129 130 129 128 128 128 128 128 128 131 135 129 129 128 130 130 131 131 130 131 133 131 133 132 131 130 132 136 145 147 148 147 144 141 139 137 133 135 133 134 132 135 132 133 133 135 136 134 133 134 134 135 136 134 131 135 134 137 136 137 136 135 132 130 132 133 139 141 143 144 143 140 144 141 137 142 151 150 145 135 138 136 138 138 138 136 135 136 135 136 134 136 144 141 143 145 140 136 137 138 136 137 138 135 137 135 136 135 135 137 136 137 138 138 139 136 133 136 137 135 136 143 140 137 137 137 139 138 140 144 141 140 143 143 141 140 142 142 142 145 143 143 144 145 145 149 149 148 148 149 144 145 148 148 149 151 154 150 151 154 154 155 156 156 157 160 163 166 171 174 180 186 180 185 183 182 174 172 170 166 164 164 161 161 172 166 159 162 158 159 158 158 156 157 161 157 157 156 155 156 154 157 157 156 156 156 156 157 162 163 165 164 162 167 168 167 167 168 169 168 169 173 170 172 174 176 179 184 189 195 194 180 181 184 185 184 180 173 171 168 170 165 162 163 164 160 160 158 164 162 162 163 173 173 168 164 162 165 163 161 161 162 163 161 164 162 164 160 159 161 163 160 158 159 160 160 158 158 155 154 155 153 153 154 154 153 153 155 154 152 159 155 154 153 151 145 147 148 149 149 147 155 149 153 150 149 150 151 151 153 155 152 151 157 194 241 159 148 150 150 154 155 156 158 156 157 167 195 247 255 269 224 195 178 182 189 199 224 229 233 242 299 323 335 314 303 284 280 270 234 198 189 186 186 176 172 173 176 175 174 174 173 170 171 171 170 170 169 168 167 166 165 165 165 163 165 166 166 167 187 188 184 183 170 168 170 175 183 190 189 189 190 202 199 200 192 195 198 201 209 218 221 232 248 258 229 222 215 206 201 197 184 180 180 180 180 180 193 203 225 252 242 262 272 259 279 265 277 281 301 290 269 258 257 236 226 216 212 209 213 204 201 199 190 187 189 193 190 194 193 194 200 204 204 205 206 212 212 224 234 242 248 260 257 205 199 217 240 222 221 215 211 230 237 261 317 380 398 463 524 581 635 656 699 718 581 510 431 406 474 437 420 416 434 335 293 272 263 313 286 306 362 322 285 251 217 180 180 180 180 180 180 180 180 180 180 190 214 272 296 255 238 236 293 296 294 337 308 263 256 296 317 241 233 220 219 226 262 310 305 227 237 258 287 397 483 549 593 622 637 619 604 672 725 704 704 724 765 799 841 861 879 870 855 866 867 861 846 807 769 752 732 714 711 674 657 636 626 619 576 539 490 461 375 351 351 372 396 431 454 470 474 483 478 468 474 483 488 517 524 504 488 424 369 300 278 261 275 337 360 393 467 491 464 469 502 562 596 598 510 444 542 556 524 477 410 400 390 390 380 375 385 409 472 507 462 423 414 413 417 422 429 437 457 499 492 446 445 445 455 476 489 506 546 619 771 783 740 763 962 1028 1077 1104 1086 1044 1038 1066 1119 1101 1091 1113 995 896 804 737 698 657 645 634 617 566 536 531 544
 88 89 90 90 89 90 88 89 88 89 88 89 89 89 88 89 89 90 90 91 90 90 89 90 89 89 89 89 88 89 89 90 89 88 89 88 88 89 88 89 89 89 89 89 89 90 88 88 87 88 89 88 89 89 89 89 89 89 88 88 88 89 89 88 88 89 88 88 89 88 88 88 88 88 89 88 90 93 98 104 109 109 114 112 105 95 96 95 95 95 93 92 90 88 87 87 87 86 86 87 86 86 87 87 88 87 87 86 87 87 85 88 89 88 87 87 86 87 86 87 87 88 88 87 88 88 88 89 88 87 87 88 88 88 87 88 87 87 88 87 88 88 86 87 87 89 89 89 88 89 89 87 89 89 88 89 87 88 87 87 88 89 89 90 91 88 90 88 88 88 90 90 89 89 89 88 89 88 88 89 89 88 89 89 89 89 89 90 89 89 89 90 89 89 89 89 90 89 90 90 89 90 90 90 91 91 90 91 91 90 90 91 91 91 91 91 92 91 90 93 94 93 96 97 96 97 98 98 100 102 98 97 100 103 99 99 98 98 101 98 96 95 93 94 95 95 95 94 95 98 95 95 95 94 94 95 96 96 95 96 95 96 96 96 96 100 98 99 96 97 96 97 97 97 97 97 98 99 100 99 98 98 97 98 99 98 98 98 99 98 100 99 99 98 98 98 98 98 98 99 98 97 96 96 96 96 97 97 96 100 98 97 96 97 98 100 101 102 104 104 103 104 103 103 101 103 102 103 102 103 102 103 103 103 102 102 102 100 101 100 100 101 103 102 102 99 98 101 102 96 96 97 98 98 99 100 100 102 97 98 98 97 96 95 97 98 100 101 104 105 101 97 98 98 98 103 103 104 106 104 104 102 106 105 103 101 99 96 98 97 97 98 98 98 101 99 99 98 98 98 99 99 98 98 98 97 98 98 99 98 97 98 99 98 98 98 100 99 99 99 100 104 104 102 100 98 99 99 100 99 100 100 100 103 100 100 101 101 105 103 104 102 103 103 100 101 101 105 107 102 101 102 101 98 100 101 101 101 101 102 104 105 103 103 102 106 106 104 104 104 102 104 107 103 102 102 103 104 104 104 104 107 104 103 106 105 104 104 104 104 105 105 105 105 108 105 104 105 106 106 106 106 107 107 105 105 106 106 107 106 106 107 107 107 106 106 107 108 109 109 107 107 107 106 106 109 107 108 107 108 108 107 108 108 107 107 108 107 108 109 107 108 108 109 109 109 108 108 108 108 109 110 109 108 109 109 109 109 109 110 110 109 108 109 109 110 111 112 112 109 109 110 111 110 112 110 109 110 110 108 109 110 108 110 115 116 111 114 111 116 113 113 114 112 113 112 110 110 111 110 111 111 111 111 111 111 114 111 112 115 115 114 114 114 115 115 112 113 112 113 113 113 113 113 113 115 113 113 114 115 114 114 114 114 115 114 114 114 113 113 114 114 114 114 116 115 114 115 115 115 115 116 117 117 116 115 116 120 118 117 115 117 116 116 117 117 117 117 117 118 116 116 116 116 117 116 117 118 116 118 118 120 118 117 117 119 119 117 118 118 118 122 119 119 118 118 118 118 119 119 118 119 120 119 120 119 117 118 119 119 120 123 126 122 120 122 122 122 119 121 123 121 121 120 121 122 121 122 123 122 125 122 124 123 123 123 126 123 124 126 124 124 122 124 126 124 124 124 125 124 125 127 126 126 125 126 126 125 125 126 126 126 126 126 128 127 127 127 128 130 127 128 128 127 128 128 127 127 130 129 129 128 128 129 128 129 128 129 130 131 132 130 131 131 131 133 132 130 131 129 131 132 132 131 131 131 137 142 152 154 153 150 146 147 143 140 134 134 134 133 134 137 135 134 134 135 134 135 137 134 135 136 137 132 133 136 135 137 139 137 139 138 136 132 133 136 131 132 139 140 143 143 138 137 144 149 148 146 137 135 135 135 136 139 136 139 137 137 138 137 136 139 144 139 138 140 146 136 136 139 138 141 139 136 136 135 136 134 136 137 137 135 135 137 140 135 134 143 140 138 136 143 145 139 138 137 138 139 141 144 138 141 147 143 143 144 141 143 142 143 148 148 145 145 144 145 149 153 153 151 151 148 149 150 150 153 154 152 153 150 151 152 153 155 156 159 162 165 169 175 187 191 188 188 186 188 178 179 172 168 166 165 163 163 168 161 161 162 159 159 159 160 155 158 160 158 157 156 156 159 160 155 156 156 156 156 155 157 164 170 167 166 165 166 165 166 168 167 173 173 173 171 172 173 176 178 181 191 192 194 190 188 190 188 181 175 177 179 177 173 174 169 166 165 164 159 158 160 164 164 165 163 175 172 166 166 165 165 164 162 161 161 162 162 163 163 162 161 162 163 161 160 160 160 157 157 159 159 155 155 154 153 158 157 153 155 154 153 153 154 156 156 148 148 147 146 146 145 144 149 151 150 149 147 151 150 147 152 150 153 153 151 153 152 165 188 149 149 148 151 152 154 152 152 153 153 161 185 182 194 227 211 184 177 178 181 187 215 205 201 216 254 272 289 310 275 273 294 288 255 210 212 212 202 178 172 173 174 173 172 174 173 170 169 169 170 171 166 166 167 166 163 163 163 163 164 163 163 163 177 181 178 178 170 169 174 181 189 190 193 194 196 199 200 197 187 194 198 203 214 225 230 236 250 264 246 237 237 223 209 189 180 180 180 180 180 180 206 218 220 229 250 343 352 323 312 280 302 306 308 269 258 251 239 227 223 219 216 214 210 206 204 201 190 190 194 200 198 199 202 205 203 206 204 208 211 213 216 218 224 235 252 273 252 212 202 216 251 254 237 228 222 219 241 250 267 301 358 406 450 505 624 685 728 745 658 586 490 466 510 457 438 454 484 394 343 307 293 335 350 382 415 351 305 268 235 185 180 180 180 180 180 180 180 180 211 210 202 242 309 270 252 249 269 294 312 348 305 270 282 327 342 281 298 274 277 243 273 308 321 235 251 263 289 367 406 462 531 575 548 530 554 582 631 675 722 759 775 814 874 911 882 871 878 902 901 840 810 778 738 703 691 676 664 644 641 627 616 620 618 581 530 413 394 374 353 373 418 440 457 469 495 512 535 560 586 594 601 586 519 511 493 460 416 334 288 266 276 318 343 384 446 511 483 466 480 526 552 602 567 496 566 593 582 570 475 430 405 400 387 379 383 403 472 515 471 426 416 421 428 431 434 453 477 529 526 467 464 463 470 498 532 546 535 649 684 661 726 818 975 1024 1057 1084 1132 1117 1113 1124 1174 1143 1120 1124 948 848 778 742 701 643 633 623 599 593 556 525 509
 89 89 90 88 89 90 89 90 90 89 88 89 88 88 89 89 89 89 90 91 89 89 89 89 88 90 89 90 89 88 88 89 89 89 89 88 89 87 89 88 90 90 90 88 90 91 89 88 88 88 88 89 88 88 89 88 89 89 90 89 89 88 88 88 88 89 89 89 89 87 88 89 88 89 88 90 91 96 102 112 118 112 111 107 102 94 92 93 92 91 90 89 88 87 87 87 86 86 86 87 86 87 87 87 88 87 87 85 87 87 87 87 87 87 88 87 87 87 85 87 86 86 88 87 87 89 89 89 88 88 88 88 88 88 87 87 88 88 87 87 88 87 88 87 86 90 89 90 90 88 89 88 88 88 87 88 87 87 87 87 87 88 89 89 89 89 89 90 89 90 88 90 89 89 89 88 89 89 89 89 89 89 89 90 89 90 89 90 89 89 90 91 90 90 90 89 89 89 89 90 89 90 90 91 90 91 91 90 91 90 91 91 91 92 91 91 91 93 92 92 94 95 95 96 99 99 100 100 100 100 99 97 99 100 98 98 98 100 105 98 99 96 94 95 97 95 94 96 97 96 96 96 95 95 94 95 98 99 98 96 95 99 96 96 94 94 98 96 96 95 96 97 97 97 98 98 98 101 100 97 98 100 98 98 99 98 98 98 99 98 99 98 99 98 98 98 99 97 97 97 97 96 96 98 97 96 98 97 97 98 97 97 98 96 98 98 101 103 102 103 104 104 102 104 101 101 102 102 102 103 103 102 103 102 103 104 102 101 101 101 101 101 101 101 100 98 97 99 101 98 95 97 99 99 99 100 101 101 97 96 98 97 97 96 96 96 97 97 98 103 110 97 97 97 97 97 99 103 103 102 102 104 104 104 101 101 98 97 97 97 97 98 97 97 100 101 98 98 98 98 98 99 98 98 98 99 98 98 98 98 99 98 98 101 99 100 99 99 99 99 99 101 101 99 98 100 100 99 99 99 99 99 100 103 105 101 100 101 102 102 103 103 102 103 100 99 101 100 104 106 103 103 102 100 101 103 100 101 102 101 103 104 103 103 103 104 105 104 105 104 106 107 106 105 103 104 105 104 104 103 104 110 109 107 110 104 105 104 104 105 106 105 105 104 104 104 105 104 106 106 106 105 106 105 106 106 106 106 106 106 107 108 107 107 107 107 106 107 108 107 107 107 106 107 107 107 107 109 108 107 107 107 108 108 108 109 107 107 107 107 107 107 108 108 108 109 109 108 108 109 109 109 110 108 110 109 109 113 109 108 109 108 107 107 109 109 110 111 111 110 109 111 113 110 110 110 109 109 111 109 109 109 109 111 111 112 111 110 111 111 111 110 112 114 112 112 110 111 112 112 111 112 112 111 112 111 112 111 113 113 112 110 110 114 111 111 113 113 112 113 112 113 113 113 114 112 113 113 114 115 115 113 114 113 116 115 114 115 113 114 114 112 116 114 115 114 115 114 115 115 115 116 115 116 117 117 115 117 117 117 116 116 116 116 117 117 116 116 115 116 116 115 121 119 117 117 116 116 117 118 117 119 118 118 118 119 118 118 118 119 118 120 119 118 119 118 119 118 120 118 119 119 120 119 120 120 121 118 121 120 121 122 122 122 119 118 121 120 120 125 127 123 120 122 123 122 122 126 121 123 126 122 122 122 121 123 124 124 123 124 123 123 125 126 124 124 124 124 125 125 125 127 127 125 126 125 126 126 126 126 126 127 127 126 127 127 129 128 129 128 127 127 126 128 125 128 128 128 129 130 132 127 129 129 128 129 127 129 130 131 131 131 132 131 129 131 130 131 130 131 129 133 132 131 131 131 136 137 142 155 159 157 152 151 145 140 136 135 134 134 135 139 135 135 139 135 138 138 139 135 138 142 138 137 136 134 137 136 135 136 136 137 135 134 135 135 132 131 133 135 135 131 132 129 136 142 147 143 131 134 134 137 136 138 135 135 135 145 142 139 140 138 141 139 136 137 142 138 137 139 137 138 141 138 137 137 136 135 136 136 136 137 136 140 142 137 138 137 139 146 138 139 137 138 139 140 142 141 145 141 140 140 145 144 141 141 145 143 142 143 143 145 148 145 145 145 147 148 147 148 149 151 150 148 149 151 153 151 151 152 151 152 153 155 157 159 162 164 171 173 177 184 197 200 194 193 180 174 171 170 166 166 171 167 168 164 165 158 161 161 161 158 159 159 161 160 159 157 154 156 155 155 153 157 157 158 157 160 163 167 171 172 168 165 163 167 174 177 171 169 174 173 172 177 178 182 187 215 211 207 204 199 196 187 181 177 182 183 180 174 169 166 166 166 166 162 163 164 165 166 167 163 169 168 168 169 168 163 165 162 163 163 161 164 165 164 163 161 162 162 161 160 160 159 158 158 157 158 159 157 156 156 157 156 155 154 158 151 153 154 156 154 150 145 146 148 146 145 145 148 148 148 148 148 153 152 152 152 148 149 152 151 149 152 151 150 151 150 150 150 150 151 149 150 149 152 156 166 161 174 192 196 184 169 170 175 175 182 181 187 206 212 235 239 251 228 225 259 298 261 211 221 223 208 179 170 171 172 170 170 172 171 168 169 168 168 167 165 165 165 165 162 159 162 161 162 163 164 166 172 173 174 173 171 168 172 187 196 193 194 200 206 201 196 190 186 198 205 209 214 232 241 251 258 268 267 252 233 212 181 180 180 180 181 180 180 180 202 219 232 234 242 362 390 356 309 316 313 305 290 264 255 247 239 233 227 224 219 222 213 207 206 200 194 196 198 203 211 214 218 221 208 210 209 215 224 217 220 219 221 234 249 269 273 217 211 234 258 282 253 248 238 222 234 262 277 292 327 362 398 430 528 567 630 667 626 586 533 534 575 524 511 524 518 461 392 368 345 366 357 351 345 278 245 225 209 190 181 180 180 180 180 180 180 180 233 235 208 224 306 295 288 271 274 276 299 352 314 288 331 370 333 343 380 362 332 253 302 339 305 244 258 277 293 340 376 432 500 503 491 505 537 566 652 712 754 798 816 840 892 914 860 872 888 912 921 852 844 819 764 692 666 649 636 619 622 613 602 612 623 594 529 440 408 374 377 400 449 452 470 482 548 566 597 634 640 632 586 518 443 447 446 409 368 290 268 271 286 318 350 381 440 531 521 494 484 520 561 603 600 560 601 599 586 604 557 499 435 417 398 384 385 399 499 541 493 436 420 426 429 435 441 468 492 549 559 484 484 489 486 534 598 651 640 577 617 685 768 865 1008 1050 1082 1116 1151 1150 1150 1153 1167 1141 1090 1059 916 841 828 779 715 631 612 600 581 607 587 552 514
 89 88 90 89 89 89 89 89 88 90 91 89 89 89 90 89 88 90 90 90 91 89 89 90 89 88 89 89 90 88 89 90 89 89 89 89 89 89 90 89 90 90 90 89 89 91 89 87 88 88 87 87 88 89 89 89 88 89 90 89 89 88 88 89 89 89 89 89 89 89 89 88 88 90 91 91 91 96 100 104 108 111 107 102 98 92 92 91 90 89 89 89 89 88 86 86 88 88 87 87 86 86 87 87 87 87 86 86 87 88 88 86 87 86 87 87 88 87 87 88 88 88 87 88 89 89 88 88 88 88 88 88 89 89 87 88 88 88 87 88 87 88 87 87 86 88 89 90 89 88 89 88 89 88 88 88 88 88 88 89 89 89 89 89 89 89 89 89 90 88 89 90 90 89 90 90 89 88 90 89 90 88 89 88 90 90 90 90 89 91 90 90 90 90 90 90 90 89 90 90 91 90 90 92 91 91 91 90 90 91 91 91 91 92 92 91 92 92 92 92 91 92 92 94 95 96 98 98 97 98 96 96 96 97 99 99 98 97 99 105 99 95 94 96 96 96 95 97 97 96 96 96 95 96 96 96 99 100 97 98 99 98 96 94 95 93 95 94 94 95 95 97 98 97 97 98 98 97 99 99 100 99 97 98 99 99 98 98 99 98 99 98 98 98 98 98 98 97 97 97 97 95 96 98 96 97 98 96 99 98 99 98 97 97 97 96 98 102 102 104 105 103 102 102 103 102 102 102 102 102 103 102 103 101 102 102 102 103 102 101 100 102 102 102 101 101 101 100 102 97 98 100 100 99 100 101 100 100 96 97 96 96 96 96 95 95 95 97 99 100 105 99 99 100 100 97 97 97 99 99 101 103 105 101 97 98 99 98 97 100 98 97 97 99 98 100 99 99 97 99 98 99 98 98 99 101 99 98 98 98 98 98 98 99 99 97 100 100 101 99 99 100 101 99 99 100 98 99 98 99 99 99 100 100 103 100 100 101 100 103 102 101 101 105 101 100 101 103 107 104 103 103 102 101 102 103 101 103 102 101 104 107 104 103 103 104 105 105 105 105 106 104 106 106 105 103 102 102 104 104 104 105 108 106 106 105 104 103 104 104 103 104 103 105 105 105 105 106 105 105 105 105 105 104 105 105 106 107 105 105 105 108 109 106 107 106 106 106 108 105 105 106 106 106 106 106 107 107 107 107 107 107 108 107 108 108 107 107 107 106 106 108 108 108 109 109 107 107 109 108 108 108 108 111 111 111 109 111 109 108 109 110 109 109 109 110 110 111 110 109 110 114 115 111 109 110 109 109 110 111 109 110 109 110 110 113 116 110 110 110 111 110 111 113 111 111 111 112 111 111 111 110 111 111 111 111 110 111 110 111 111 111 111 111 111 112 111 113 112 113 113 112 112 112 113 111 113 113 114 117 114 114 113 114 115 113 114 114 113 114 115 112 115 114 114 114 114 115 114 115 115 114 117 114 116 116 116 116 116 116 116 116 117 116 117 118 119 116 117 117 116 118 117 122 121 118 118 117 118 118 117 118 118 118 118 119 118 118 118 118 119 121 118 118 119 120 119 119 118 119 119 119 119 119 119 119 120 119 119 118 119 121 120 121 120 121 120 120 121 122 121 120 120 122 122 122 121 124 124 128 124 123 122 123 122 123 127 125 122 124 122 123 124 124 125 124 124 125 125 125 126 126 126 128 127 127 127 127 126 126 126 130 136 127 128 127 128 128 130 129 128 127 128 127 127 129 129 128 128 130 129 129 128 128 127 129 129 129 129 130 133 133 129 130 131 130 131 131 132 134 133 130 130 130 130 129 132 134 143 148 155 162 155 152 146 143 138 136 133 133 134 133 133 134 135 134 137 135 134 134 136 137 141 142 138 136 135 135 134 135 136 135 135 134 136 135 136 134 134 129 131 130 133 140 134 129 140 136 132 135 135 136 138 138 140 139 139 139 136 136 139 141 140 138 139 137 138 138 137 138 137 138 139 139 138 138 138 139 137 136 135 139 137 141 141 139 140 136 138 146 137 138 136 136 137 137 140 141 144 141 144 145 145 142 145 142 142 144 145 144 146 148 147 148 148 146 146 147 146 147 148 151 154 153 150 149 151 150 151 152 152 152 154 155 156 159 162 164 169 178 190 198 202 199 191 183 175 172 172 169 171 169 173 169 170 160 161 160 160 166 161 158 157 160 159 160 159 159 158 158 157 156 157 158 158 158 158 160 162 163 174 178 174 167 168 171 179 179 170 172 175 171 172 179 182 185 191 209 212 214 215 197 199 195 185 185 189 183 179 178 172 171 168 168 168 166 165 162 164 166 165 164 167 167 166 166 164 166 165 164 165 165 162 164 164 165 163 162 161 163 166 163 161 159 160 158 158 157 155 157 158 158 156 156 154 153 157 152 153 157 157 157 156 151 146 146 146 146 148 148 147 148 148 148 149 149 148 147 149 149 151 150 151 152 152 151 149 151 151 150 149 151 149 150 149 151 151 155 159 158 167 199 199 169 164 168 167 171 174 183 198 194 211 215 209 202 214 257 282 240 187 185 180 185 180 170 167 170 170 169 169 167 167 166 166 167 167 163 164 161 161 162 162 161 163 163 164 165 164 166 166 167 168 168 168 176 190 193 192 194 200 203 195 194 182 180 194 200 205 213 236 251 263 277 297 302 256 218 195 180 180 180 180 186 187 189 196 220 224 243 262 277 355 389 348 310 352 329 296 284 265 259 250 249 238 231 230 233 231 217 217 208 202 197 201 205 209 211 213 219 223 218 216 216 223 221 215 219 220 224 241 246 260 276 234 215 234 276 323 289 280 253 232 230 262 273 281 358 390 413 421 453 488 546 603 602 579 586 595 653 637 602 588 580 527 469 443 408 354 330 299 276 243 225 214 207 202 202 193 182 180 180 180 180 181 223 245 224 221 278 320 321 288 282 296 316 382 351 321 368 386 371 386 440 439 378 275 311 335 276 253 273 284 296 353 387 421 448 451 513 562 618 639 745 776 812 833 874 889 886 858 793 803 834 871 898 877 849 821 768 684 668 645 622 609 607 602 591 579 594 566 556 444 392 385 397 423 462 478 504 526 604 617 652 675 580 538 521 485 411 402 392 355 328 272 275 281 294 323 339 375 413 536 549 524 516 508 539 575 606 599 606 561 523 532 565 554 499 465 416 391 388 400 478 520 498 438 429 427 433 445 448 471 498 543 576 505 503 510 517 596 660 736 710 617 684 758 841 942 1042 1074 1113 1137 1112 1114 1111 1112 1090 1068 1024 983 952 932 892 795 720 637 606 582 572 605 596 561 537
 89 90 89 91 89 88 89 88 87 90 89 90 90 89 89 89 89 89 89 90 91 91 90 90 90 89 90 89 89 90 89 89 89 89 90 89 89 90 90 89 90 90 89 89 90 89 89 88 88 88 88 89 89 88 87 88 89 89 89 89 89 89 89 89 90 90 89 88 89 89 89 89 91 92 94 92 93 98 101 103 105 106 103 100 97 95 92 92 91 90 89 88 88 87 88 86 88 88 87 88 87 87 87 88 87 87 86 85 87 88 87 87 87 87 88 88 87 88 87 86 88 89 86 88 88 89 88 89 89 88 89 89 88 87 88 88 88 90 88 88 87 89 87 88 87 89 89 89 89 89 88 88 88 88 89 87 89 89 87 89 90 88 89 89 89 88 89 90 89 90 89 89 90 90 91 90 89 89 90 90 89 90 89 89 89 89 89 91 91 90 90 90 90 90 90 90 90 90 90 90 90 90 91 90 91 91 92 90 91 91 91 91 91 91 92 92 91 91 93 93 93 92 92 93 93 94 96 95 95 94 95 94 93 95 99 98 94 92 93 101 97 96 97 96 95 96 95 97 99 96 95 95 96 96 95 96 98 98 97 98 99 96 95 94 96 97 95 96 95 95 95 95 96 97 97 98 98 98 98 98 98 98 98 98 99 98 97 98 99 100 98 98 99 98 98 99 97 98 98 98 97 98 98 99 98 97 96 96 99 97 97 98 97 97 96 95 98 100 100 104 106 104 102 101 101 102 102 102 102 102 101 101 102 103 103 103 102 103 103 103 102 102 102 101 101 102 102 103 104 103 104 105 102 102 104 104 102 98 96 97 97 95 97 96 96 96 96 96 97 100 99 102 99 99 104 97 97 97 98 99 104 105 105 102 97 98 97 100 98 97 97 97 99 99 100 99 101 102 101 101 103 102 101 101 102 101 101 101 101 100 99 99 99 99 99 98 99 100 102 102 99 100 100 99 100 101 99 99 99 98 100 99 99 100 100 103 101 98 101 104 102 101 99 104 100 101 102 104 105 102 102 101 104 99 100 100 101 101 102 102 103 103 103 102 104 104 104 104 104 105 105 103 104 104 103 103 102 103 104 104 106 108 105 107 108 107 105 105 105 104 104 105 106 107 107 105 106 105 104 104 106 105 107 104 106 105 105 105 105 106 106 107 107 107 107 106 106 106 106 106 106 106 108 108 107 108 108 109 107 106 106 108 108 108 108 108 107 108 107 107 106 110 108 108 108 109 109 110 110 109 111 109 109 111 110 111 110 110 109 109 108 107 108 109 108 110 110 109 109 109 110 115 117 110 108 110 109 109 108 109 110 109 110 111 112 115 113 110 110 110 110 110 109 110 111 110 109 111 111 110 111 111 110 110 111 110 111 112 112 110 112 112 112 112 112 113 111 111 112 112 113 113 112 114 113 112 112 115 113 115 111 113 113 114 114 114 115 116 114 114 114 114 115 114 114 115 114 115 115 115 116 115 117 117 115 116 117 116 117 116 116 115 116 115 116 117 117 116 121 122 120 125 116 117 118 120 117 119 119 117 118 118 118 118 118 119 119 118 117 118 118 120 119 118 119 119 119 120 119 119 121 120 119 120 119 120 118 119 118 119 119 120 121 121 121 122 120 121 122 121 122 123 124 120 121 121 122 121 126 122 127 123 122 123 123 122 125 124 123 124 124 122 123 124 124 122 124 126 124 124 126 127 126 125 125 126 127 125 127 126 127 132 133 127 126 128 128 129 128 128 128 129 128 129 128 128 128 130 128 128 129 129 130 132 128 128 128 129 129 130 133 130 131 132 130 129 129 129 131 134 132 134 131 131 131 130 133 135 143 147 150 154 150 150 151 148 138 136 133 133 133 136 133 134 135 134 137 134 134 134 134 138 140 143 137 135 136 138 134 136 135 135 134 135 135 136 137 136 136 134 133 133 132 139 136 135 140 138 138 136 137 136 137 141 140 136 137 138 137 136 137 140 139 137 137 137 138 139 135 140 144 143 143 141 139 137 137 137 137 136 138 138 138 142 135 140 140 138 140 139 138 140 136 134 139 138 139 138 143 139 140 147 144 141 143 142 142 146 144 145 148 145 146 148 146 145 149 147 148 149 153 151 152 156 158 154 154 151 151 152 149 152 154 155 157 159 161 162 168 177 198 196 191 189 184 180 175 173 174 174 169 169 175 170 169 166 164 162 160 166 162 160 158 162 161 160 161 163 162 159 160 156 158 161 160 160 160 161 161 164 167 169 172 171 172 177 183 176 171 173 175 172 174 181 188 193 192 197 204 212 218 210 211 196 185 186 184 179 175 174 172 168 168 166 171 166 165 164 164 165 164 164 167 166 165 168 164 165 165 166 168 169 164 164 164 169 165 163 164 164 162 162 162 161 161 160 159 157 156 156 156 156 158 161 157 157 157 155 156 156 155 158 155 155 148 146 146 145 147 147 147 146 147 147 150 150 151 149 149 149 152 151 150 151 150 153 153 155 151 151 153 150 149 150 150 148 151 152 154 154 159 164 162 164 160 162 163 172 179 190 192 181 194 200 194 191 203 228 237 220 179 174 171 170 166 167 170 171 170 168 169 165 168 166 165 165 164 165 163 163 161 165 164 164 164 163 161 163 161 163 163 163 165 166 170 177 183 188 191 190 191 194 190 187 177 180 192 198 208 213 241 258 287 298 320 291 232 202 187 180 180 180 180 197 199 206 216 246 243 248 267 282 331 373 347 343 358 332 309 294 277 271 266 252 243 240 244 251 227 226 230 215 205 198 204 210 213 218 218 225 233 231 229 226 234 224 217 222 224 227 252 260 259 280 257 228 221 253 352 360 310 276 243 232 243 242 252 301 354 417 477 513 530 593 637 610 606 605 629 686 668 643 639 628 596 554 500 453 387 371 338 315 293 250 225 223 222 225 216 189 180 180 180 181 190 228 256 240 235 280 314 350 308 283 300 328 393 435 410 437 437 422 436 487 483 421 325 322 338 285 263 290 318 356 422 437 494 518 498 550 602 644 699 792 806 821 841 865 853 841 823 741 726 747 782 836 844 819 784 747 678 659 641 619 598 589 591 600 573 544 513 466 431 422 440 439 443 475 500 531 557 631 653 675 639 504 469 463 450 390 344 320 295 283 281 290 302 324 363 367 361 395 514 557 554 528 494 522 560 574 608 616 552 505 496 519 537 546 498 429 396 392 401 459 501 473 437 435 435 438 446 455 472 494 517 559 542 523 534 549 672 743 774 755 702 751 768 790 854 934 974 1036 1084 1072 1063 1052 1046 1018 1000 973 940 1001 1004 884 772 709 628 599 568 555 601 597 560 526
 89 89 89 90 89 87 88 88 88 88 88 88 89 89 89 88 88 89 88 89 89 90 90 89 90 88 89 89 89 90 89 89 90 90 90 89 90 89 90 89 89 90 89 90 88 89 89 88 88 89 88 89 89 88 88 88 90 90 90 89 88 89 89 89 89 89 89 88 89 90 91 91 91 93 95 95 98 103 105 106 107 107 103 99 97 97 93 92 92 91 88 89 89 88 88 87 88 87 86 86 87 88 89 88 87 87 86 87 87 87 86 87 87 86 87 87 88 88 88 86 88 88 89 89 88 88 88 88 88 87 89 89 89 88 89 89 89 88 88 88 88 88 86 87 88 89 90 88 88 88 89 88 89 89 88 89 88 90 89 89 89 87 90 89 88 88 90 91 90 90 89 90 89 90 90 89 89 90 90 90 91 90 89 89 89 89 89 91 92 90 88 90 90 90 91 91 90 90 90 90 90 91 90 91 90 93 91 91 91 91 91 92 91 91 93 92 92 92 92 91 93 93 91 93 93 93 94 95 94 93 94 93 94 94 94 93 92 92 93 99 100 97 96 104 104 98 104 102 98 98 95 95 98 97 96 96 95 95 94 95 97 95 95 94 95 97 95 94 97 95 95 96 97 96 97 98 97 99 97 98 98 98 99 98 100 98 98 99 98 98 99 98 98 99 99 98 96 96 96 96 96 98 99 102 100 99 97 98 102 99 98 96 98 97 96 95 99 100 100 103 103 104 102 104 103 102 102 102 101 101 101 101 101 100 103 103 102 102 102 103 102 102 103 102 101 102 102 103 102 103 104 105 103 104 105 103 101 100 98 96 98 98 96 96 97 96 96 97 96 99 98 101 100 101 102 100 99 100 99 100 105 105 104 102 99 99 97 98 97 97 97 97 98 97 98 98 99 101 100 99 98 101 99 98 99 98 98 99 99 98 101 102 102 98 101 101 99 99 101 101 98 99 100 99 99 99 99 99 99 99 100 99 99 100 99 102 104 103 101 102 101 101 102 106 102 102 105 101 103 101 101 101 104 101 100 101 100 101 100 100 102 102 101 101 102 103 104 105 105 105 104 105 107 104 104 102 102 104 104 108 111 107 109 107 105 104 105 105 105 107 106 107 110 109 111 107 105 104 104 106 107 104 105 104 105 104 105 105 105 106 105 106 106 105 106 106 106 105 107 106 107 108 107 107 107 108 107 107 106 106 106 106 107 107 107 107 107 107 107 107 106 109 108 107 108 109 110 110 109 108 109 109 108 108 109 110 109 110 109 108 109 108 108 109 110 110 110 109 108 109 113 110 113 109 109 109 109 109 110 110 110 110 110 110 110 110 110 110 109 110 109 111 110 113 110 112 111 112 111 110 112 113 111 108 112 111 111 111 111 112 110 111 111 113 112 111 112 112 112 113 112 113 112 113 113 113 112 114 113 117 114 114 114 113 115 112 114 118 115 114 114 115 115 115 114 114 114 114 115 114 115 115 115 119 116 116 116 116 115 116 116 117 116 115 115 116 116 116 118 121 119 118 122 118 117 116 118 118 116 118 118 118 118 118 118 120 120 119 118 118 117 118 117 118 119 119 120 119 118 118 120 119 119 119 119 119 118 119 120 119 119 120 120 121 121 121 120 120 121 120 124 124 122 121 119 124 123 121 123 121 122 122 124 124 124 123 123 124 123 123 124 123 124 123 125 125 124 125 125 123 125 126 126 127 127 127 127 127 128 126 126 132 131 128 128 129 131 132 130 129 129 128 129 130 130 130 129 129 129 128 128 129 130 132 129 128 128 129 129 128 131 130 129 129 129 130 131 130 129 133 131 130 131 132 130 131 133 137 140 143 147 148 143 142 145 146 138 133 134 132 134 136 135 133 134 135 138 134 134 135 135 143 138 143 140 135 135 138 134 137 136 136 135 136 135 135 137 136 136 137 135 132 142 144 139 133 134 138 140 135 136 135 137 138 142 139 138 140 140 141 140 139 138 136 138 137 138 136 137 148 151 148 146 142 140 139 138 136 136 137 139 139 139 141 136 139 141 140 142 143 144 141 140 142 140 139 139 145 142 139 139 144 145 142 143 146 146 150 148 147 146 144 146 148 146 148 149 145 147 148 149 151 150 149 151 154 152 152 153 153 154 153 152 154 157 159 160 162 175 175 179 181 200 202 192 182 181 178 176 181 175 174 176 177 172 167 165 161 162 162 160 159 160 166 163 159 161 171 164 163 162 167 161 159 160 160 160 160 161 163 168 168 172 172 176 181 181 177 175 174 177 175 179 184 193 191 189 192 200 204 203 213 213 200 197 184 179 177 176 175 172 170 168 170 171 167 165 164 167 166 163 164 167 166 166 167 168 165 166 165 166 168 165 165 165 165 164 165 165 165 162 161 164 163 165 164 159 160 159 160 158 162 162 160 159 160 161 159 158 158 157 160 157 156 154 147 147 145 146 150 150 146 148 147 150 150 151 150 151 152 150 148 148 152 151 150 151 151 151 150 151 151 149 151 149 148 151 152 152 152 153 157 154 155 157 157 159 189 201 192 185 176 185 186 185 188 202 221 208 191 178 171 166 164 166 167 168 170 167 167 166 166 168 165 165 164 163 162 164 163 161 160 164 165 162 161 160 161 164 167 164 164 163 166 171 177 183 189 188 182 180 183 188 181 173 178 184 189 200 207 246 276 306 337 354 252 223 203 185 180 180 180 180 203 210 213 221 238 251 258 266 274 324 372 365 383 403 365 349 335 298 284 268 260 258 249 255 275 242 231 241 231 219 201 207 215 218 224 231 241 247 251 248 245 245 233 221 224 228 230 253 274 272 291 271 246 230 240 348 413 388 334 255 245 247 245 242 281 313 373 447 525 552 603 661 654 644 628 654 690 689 690 682 632 609 582 544 515 445 404 394 380 298 257 249 244 235 215 194 184 180 180 182 203 223 233 272 280 251 318 338 357 316 298 319 333 357 500 511 496 469 457 483 523 514 466 371 384 379 311 262 306 376 450 533 547 578 617 596 586 637 648 680 742 774 804 824 820 819 838 831 720 693 697 715 756 778 782 778 761 683 654 633 616 592 576 592 618 590 543 494 457 451 474 485 463 469 495 505 540 557 614 642 648 587 454 425 420 417 337 297 293 296 290 293 307 329 370 404 410 405 398 468 543 592 564 501 513 537 555 638 653 587 526 490 478 491 516 481 432 399 397 405 430 453 453 439 446 450 447 453 477 487 498 519 562 588 561 570 620 707 778 859 871 823 822 862 907 920 973 1027 1071 1094 1077 1060 1054 1053 1052 1026 961 913 1034 1000 871 765 706 616 592 559 543 564 567 548 515
 90 91 90 89 89 87 88 88 90 90 91 91 90 89 89 89 89 89 89 89 89 89 91 89 89 89 89 90 89 90 89 90 90 91 90 90 89 90 90 90 90 90 89 89 88 89 88 88 88 90 89 88 88 89 88 89 88 90 91 90 89 89 89 90 89 91 90 90 92 94 94 93 93 96 98 99 103 119 116 112 110 111 106 100 98 100 96 96 95 93 88 87 88 89 87 88 87 87 87 88 88 87 88 87 87 87 86 88 86 87 87 88 87 87 88 87 88 88 87 87 88 87 88 88 88 89 89 89 88 88 89 88 88 89 89 89 88 89 88 88 88 88 88 89 87 87 87 87 88 88 88 88 88 88 89 88 89 89 88 89 89 88 88 89 90 89 90 90 90 90 90 90 90 90 90 90 90 91 92 91 90 90 90 90 90 90 90 91 90 88 89 89 89 90 90 90 90 91 91 90 90 91 90 91 91 93 92 91 92 90 91 92 92 92 92 92 92 92 92 92 93 94 92 92 94 92 93 94 93 93 94 94 93 96 94 94 92 94 97 99 99 97 94 101 101 102 102 101 99 97 96 97 104 97 93 97 96 95 96 95 95 95 96 96 95 95 94 96 101 95 95 97 96 98 97 97 96 96 97 97 98 99 99 100 101 98 99 99 98 98 101 99 98 99 99 97 96 96 96 97 97 97 96 98 101 101 98 99 103 99 99 99 98 98 98 98 101 99 100 102 103 103 104 103 102 102 101 102 102 103 102 102 103 103 103 103 104 103 103 105 106 105 104 102 102 102 101 101 102 103 105 105 102 104 105 103 102 101 101 98 97 96 99 95 96 96 96 97 96 95 97 99 101 99 101 99 98 96 97 97 99 100 101 103 104 103 102 99 97 96 96 97 97 98 97 98 99 99 97 99 98 99 98 98 98 98 98 99 99 99 100 99 99 100 98 100 102 102 101 100 99 100 99 99 99 99 98 98 99 98 98 100 100 101 101 100 101 103 104 100 101 101 101 103 106 105 105 103 102 101 101 101 102 102 101 100 101 100 100 102 102 101 101 101 100 102 102 104 104 104 106 106 105 103 103 103 102 103 105 109 106 104 111 109 109 105 105 105 105 109 109 107 106 104 112 109 106 104 103 105 106 105 107 104 105 106 106 105 106 106 105 106 105 105 105 107 106 107 106 106 106 106 107 107 107 108 106 106 106 106 107 108 107 106 107 107 107 107 108 110 109 108 108 109 109 108 109 109 109 109 108 108 108 109 109 109 110 110 108 108 108 108 108 108 110 110 110 109 109 109 109 113 114 108 109 109 109 109 110 110 109 110 110 111 110 111 110 111 110 110 110 111 110 109 111 111 112 110 110 112 112 110 112 109 110 110 112 111 112 111 111 110 110 113 112 112 112 112 112 112 112 112 111 114 112 113 114 116 116 115 113 114 113 114 113 114 115 115 116 115 118 116 115 114 115 114 114 114 114 116 115 116 116 117 119 116 116 117 116 116 116 116 116 117 117 116 117 116 120 122 117 116 117 116 118 117 116 124 121 116 116 118 117 119 120 118 119 118 118 118 118 118 119 119 119 120 119 120 119 118 119 119 119 119 119 119 119 118 119 119 118 120 121 121 122 121 119 121 121 122 122 121 122 121 121 124 123 122 122 122 123 122 124 123 125 123 124 124 124 124 126 123 124 124 126 124 124 124 125 126 127 128 126 129 127 128 128 129 127 129 129 132 128 127 128 128 135 135 134 133 129 131 131 130 130 131 130 130 135 132 130 131 130 130 129 130 132 134 130 131 129 130 131 131 129 132 131 132 130 135 135 136 132 131 131 131 138 138 144 144 148 147 138 140 140 142 138 138 135 135 133 134 136 135 135 134 135 136 134 136 140 145 136 137 137 135 138 139 135 134 135 134 136 135 136 138 139 139 135 136 136 135 146 148 146 134 136 139 139 136 138 136 140 138 141 138 137 140 143 145 144 137 137 136 138 139 138 137 137 145 151 146 144 144 149 143 142 140 138 137 140 137 137 136 137 139 141 141 141 143 148 139 142 136 140 139 139 143 140 140 140 143 141 140 144 147 147 152 145 146 146 147 149 146 146 146 145 148 147 147 148 151 149 150 149 153 151 151 151 153 151 154 153 159 159 160 162 164 187 190 185 182 200 196 187 182 186 182 180 186 176 180 182 172 167 162 160 164 164 164 163 162 161 162 164 164 162 170 170 165 165 166 164 165 164 161 162 164 166 168 170 169 170 174 177 181 186 183 176 174 177 177 184 181 186 186 189 188 189 194 203 210 217 213 207 184 182 179 178 176 172 170 169 170 167 167 167 168 167 167 166 165 166 168 166 168 168 165 165 166 168 167 166 166 167 167 164 165 163 165 164 163 164 164 162 160 161 161 161 161 161 162 163 162 161 163 165 163 162 161 160 158 159 156 155 152 146 145 144 147 149 148 148 152 152 150 153 153 152 151 152 150 148 149 152 152 151 153 156 151 150 152 149 151 149 151 151 151 152 151 151 157 155 161 160 160 158 173 174 171 160 170 184 177 176 182 198 215 203 181 176 173 164 164 165 165 165 168 170 169 166 168 165 164 163 163 164 164 162 163 159 162 166 159 162 161 160 160 160 161 161 161 163 167 173 179 183 189 192 184 178 190 182 175 173 170 178 187 195 204 254 283 299 326 364 287 247 204 181 180 180 180 181 197 208 222 229 248 269 274 288 305 342 391 409 430 474 417 376 337 295 280 274 263 284 264 266 286 243 249 258 241 222 205 210 216 223 229 235 242 250 285 280 272 268 241 229 227 229 234 255 277 289 295 280 255 239 252 347 397 431 361 271 258 272 263 252 266 300 361 420 454 485 560 625 696 703 677 690 651 651 663 678 641 610 570 543 524 472 454 442 403 324 280 252 230 206 195 192 184 180 183 190 206 223 260 288 326 297 335 355 371 353 309 329 360 383 505 542 515 483 471 535 575 553 488 358 349 325 277 275 332 429 522 616 642 663 685 684 684 725 721 719 779 793 798 796 796 812 821 791 701 683 666 671 696 719 737 726 724 675 651 640 625 586 580 598 613 579 505 474 498 552 525 499 471 487 517 513 545 565 590 612 601 540 423 397 389 386 319 295 327 331 305 307 328 364 406 456 456 484 446 491 559 621 595 509 527 551 579 647 674 615 561 512 471 464 462 448 409 399 398 408 427 435 442 448 469 466 467 473 497 503 505 519 542 627 645 650 702 794 833 905 963 964 965 920 945 1024 1111 1148 1177 1172 1118 1108 1112 1112 1042 960 893 913 909 843 792 722 623 591 568 550 533 545 558 537 502
 91 89 91 89 88 88 89 88 90 89 89 91 90 90 89 90 89 89 89 89 89 89 90 89 91 89 88 90 90 89 90 90 91 89 89 89 90 90 89 90 88 90 90 89 88 89 89 88 88 88 89 90 90 90 89 91 89 90 91 91 89 90 90 91 90 93 95 97 97 97 98 96 97 99 99 101 107 135 125 116 114 113 104 103 100 101 99 97 95 93 85 82 86 89 87 88 88 87 87 88 87 88 87 87 87 86 87 87 87 87 87 88 88 87 87 88 87 88 87 87 88 89 87 88 87 88 89 90 89 89 87 88 88 89 88 89 89 89 88 88 89 90 88 87 88 88 88 89 88 89 89 89 88 89 88 88 89 89 88 88 88 89 89 90 89 90 90 90 89 89 90 90 90 90 90 90 89 91 90 90 89 90 90 91 90 90 90 91 90 90 90 90 89 91 91 90 92 91 91 90 90 90 91 91 91 92 93 92 93 93 92 91 91 91 92 92 91 91 93 91 92 92 93 93 92 92 92 93 94 94 94 93 94 94 94 95 94 94 98 100 102 99 95 97 101 101 102 102 102 98 103 99 102 105 100 96 96 95 95 96 95 95 95 96 97 97 95 96 96 95 97 99 100 96 96 96 96 98 96 97 97 99 100 99 99 99 98 99 98 98 100 100 99 100 99 97 96 96 96 96 96 97 97 95 98 102 101 98 101 96 96 95 96 97 96 97 98 98 101 101 103 102 103 102 102 102 101 102 103 103 103 102 102 103 104 103 105 104 103 105 104 108 108 105 105 103 102 103 101 103 105 105 105 104 104 105 102 101 101 100 97 96 96 97 96 96 96 95 95 95 96 98 100 103 103 102 98 97 97 97 97 97 100 102 104 104 105 101 99 96 98 97 96 97 98 98 98 98 98 97 99 101 99 98 98 99 100 100 98 98 101 101 100 99 98 99 99 101 101 101 101 101 100 99 99 99 99 98 98 99 100 99 99 100 99 100 101 101 101 101 102 103 100 103 105 106 105 104 101 101 101 102 101 100 100 101 101 101 101 102 101 102 101 100 101 102 103 102 104 104 107 105 108 103 104 103 103 107 109 110 107 103 106 106 104 105 106 104 106 110 105 105 105 107 105 104 105 105 104 105 105 105 108 106 105 105 105 105 105 104 104 105 105 104 106 112 106 106 106 106 107 106 107 106 106 107 106 105 106 106 106 106 107 106 107 107 108 108 108 108 107 107 107 110 109 109 108 108 107 108 110 110 108 109 110 110 111 109 109 108 107 108 108 108 110 109 110 109 109 108 109 112 115 112 107 108 108 108 109 111 110 109 111 112 112 112 113 111 112 111 114 117 110 108 109 108 111 113 111 109 113 112 108 108 111 111 117 113 114 112 111 111 111 113 111 113 114 112 110 112 111 111 112 113 113 113 112 114 114 113 114 114 113 114 114 111 113 114 116 114 116 117 115 114 116 116 114 115 115 116 116 116 116 115 118 119 117 116 116 115 115 116 117 117 118 117 117 118 122 123 123 120 118 117 117 116 116 117 118 117 117 117 117 118 120 121 119 118 119 119 118 119 118 118 120 122 122 119 118 118 119 120 119 120 120 120 119 119 121 120 118 119 121 120 120 119 122 121 120 121 122 120 121 121 122 123 123 125 123 124 122 122 123 122 124 125 124 124 123 122 124 123 124 124 125 125 124 125 124 125 128 128 126 127 126 126 127 128 127 127 126 130 128 128 126 128 133 135 139 134 133 134 131 130 130 131 131 130 136 130 129 129 131 128 128 128 129 133 129 131 131 130 129 131 130 132 133 133 131 130 132 131 130 130 132 130 135 139 145 148 150 144 136 135 135 135 139 136 135 133 134 134 135 135 135 135 134 136 135 136 139 150 138 136 135 135 137 136 134 136 137 134 134 135 137 136 137 138 136 136 134 135 148 149 147 132 138 137 139 139 139 139 139 138 138 140 140 140 137 136 139 138 138 137 138 142 140 142 149 149 142 137 136 138 141 139 137 137 136 136 137 136 137 140 146 137 143 136 137 137 138 141 138 138 141 141 140 144 141 140 140 146 141 143 143 143 142 142 145 146 144 148 152 151 149 146 146 146 147 150 148 151 152 151 152 153 150 150 151 152 153 153 153 155 155 156 160 164 183 184 195 196 205 202 190 186 187 185 189 182 183 173 168 164 161 162 161 163 161 162 162 162 163 166 164 167 164 174 171 167 166 166 173 174 166 164 164 166 167 174 173 172 175 177 182 186 188 192 176 176 178 178 181 185 186 190 193 191 193 194 197 208 211 217 211 190 188 182 184 183 174 171 173 174 167 168 167 166 165 165 167 166 165 165 168 170 169 168 169 167 167 168 167 166 167 166 167 164 163 171 167 167 167 164 163 164 163 163 162 163 165 164 167 165 165 167 167 167 169 167 163 162 161 157 156 158 149 147 146 146 147 148 149 148 152 154 151 156 153 152 150 150 148 149 150 152 153 156 155 153 150 153 152 151 150 150 150 153 152 154 156 161 154 158 160 160 158 158 156 153 155 169 183 175 169 191 210 227 201 177 163 162 161 163 164 164 165 167 174 179 175 172 165 164 164 163 162 162 162 159 157 161 161 157 159 161 159 160 161 160 160 162 161 166 172 178 184 189 203 194 179 184 163 162 167 168 169 176 186 200 239 261 282 317 363 296 239 195 180 180 180 180 182 195 205 220 237 263 280 298 314 315 365 412 447 490 495 429 408 358 293 290 282 268 315 300 276 287 260 255 243 229 217 207 214 225 229 238 238 244 254 283 313 295 270 242 236 229 232 238 260 281 298 309 269 258 260 244 314 373 439 433 307 284 288 278 268 258 278 314 351 381 440 505 541 650 705 721 699 613 606 626 649 652 613 570 541 497 434 399 387 361 298 261 237 225 203 203 205 189 188 193 197 206 218 247 272 317 307 324 344 355 375 340 334 342 357 472 538 511 482 483 557 597 539 454 329 298 276 263 286 320 381 463 587 602 628 652 677 690 736 780 798 819 797 771 771 782 778 760 730 678 663 648 642 654 659 651 647 660 654 627 608 599 575 579 590 587 530 497 493 527 555 527 500 520 557 538 525 540 570 591 604 580 509 426 389 368 357 318 306 335 326 315 329 343 386 438 538 543 526 484 564 601 645 619 528 526 553 587 669 682 620 574 534 479 474 465 444 414 408 403 405 435 439 450 455 482 483 488 495 514 521 522 534 540 604 674 751 797 932 975 1023 1077 1094 1078 1039 1045 1063 1211 1226 1208 1195 1168 1153 1105 1055 961 894 861 824 731 693 683 663 594 568 548 549 528 533 535 525 509
 91 90 88 88 88 88 89 89 88 90 90 89 89 89 90 90 91 89 90 89 89 89 90 90 90 90 89 88 89 90 91 90 91 89 90 89 89 90 90 89 90 90 90 89 89 88 89 89 89 88 89 89 90 90 90 91 89 88 89 92 90 89 91 91 90 99 107 108 103 101 101 102 103 104 102 104 109 122 127 122 120 114 107 105 102 104 100 98 96 94 86 82 84 90 87 89 88 88 88 87 89 88 88 88 89 87 88 87 87 87 87 86 86 88 87 87 87 87 88 89 87 87 87 88 90 88 87 89 88 88 88 88 89 90 90 89 89 88 89 88 88 88 88 87 89 89 88 89 89 89 90 88 89 89 88 88 89 89 88 88 87 88 89 89 89 89 89 91 90 90 91 90 89 90 90 90 89 91 91 91 90 90 90 90 90 90 90 90 90 90 89 91 91 91 90 90 91 89 92 90 91 91 91 90 91 93 94 93 92 92 92 93 93 93 93 92 92 92 92 93 93 92 92 94 91 92 92 92 92 93 92 93 93 94 94 95 95 99 99 101 102 100 101 101 99 102 101 100 97 96 99 100 101 100 100 98 96 96 95 94 96 96 96 95 97 101 100 99 100 99 98 100 99 95 95 95 97 97 98 97 98 99 99 99 99 100 98 98 98 99 99 100 98 100 99 97 97 96 97 98 96 98 99 96 97 101 100 99 99 98 99 96 96 97 96 96 96 96 98 99 105 105 102 103 103 103 102 102 103 103 102 102 102 103 105 106 104 103 106 105 105 104 105 104 107 105 105 103 103 105 108 106 105 105 105 105 103 101 101 101 99 98 96 99 97 98 96 95 95 96 97 97 98 99 99 99 99 99 97 96 97 97 100 101 101 102 101 99 98 100 98 97 100 97 97 97 97 98 98 97 99 100 98 97 98 100 100 99 98 98 101 101 100 98 98 99 99 99 98 100 101 105 104 102 100 100 100 100 98 99 99 100 99 99 99 102 100 101 100 103 102 100 101 100 105 103 103 102 100 101 102 102 102 101 101 99 102 102 102 103 102 103 102 102 103 102 102 102 104 102 106 107 106 103 102 102 104 104 108 109 108 105 104 103 101 104 109 105 105 112 104 105 104 108 102 107 106 104 104 104 106 105 105 106 107 105 105 105 108 108 103 104 105 105 105 108 107 106 108 106 106 107 107 106 105 106 106 106 106 106 106 106 106 107 107 107 108 107 109 108 107 107 106 107 109 108 107 107 109 110 109 111 108 108 109 109 108 109 109 110 108 108 107 108 110 108 109 109 109 108 109 111 113 110 109 107 108 110 109 113 109 109 111 110 114 114 114 113 112 112 110 110 115 113 111 112 112 113 111 111 115 116 113 111 114 111 116 113 113 115 114 112 112 113 112 114 114 113 112 113 112 113 113 113 113 113 113 114 114 114 113 113 114 113 113 113 114 114 116 112 113 116 117 114 114 116 115 115 115 115 115 116 116 116 115 118 115 116 116 116 116 116 116 116 117 116 120 125 119 125 124 121 119 118 116 115 117 118 118 117 117 118 119 118 120 121 120 118 118 118 119 118 118 119 119 120 120 121 120 118 119 119 118 119 119 117 120 120 121 119 120 120 120 120 120 120 120 121 120 121 121 121 120 121 121 122 121 121 122 122 123 123 122 124 121 124 123 123 124 123 125 125 124 124 124 124 125 126 125 126 131 131 128 128 131 126 126 128 127 127 128 131 127 128 128 130 132 137 140 136 138 134 132 132 130 131 133 132 131 129 129 129 130 128 128 130 132 130 128 129 129 129 129 128 129 132 136 136 134 131 131 130 130 130 131 133 135 139 147 152 151 141 135 134 134 134 134 134 135 134 135 134 134 133 135 135 136 136 137 136 139 149 145 135 136 136 136 135 138 136 138 138 138 136 136 136 135 138 137 135 134 137 149 143 138 133 135 138 136 136 138 136 136 145 140 138 138 138 137 139 138 139 141 141 139 140 139 143 146 143 141 140 143 140 138 137 138 137 137 135 137 137 136 144 138 140 141 136 135 135 137 137 136 144 139 141 140 147 141 143 145 144 144 144 142 143 143 144 145 143 144 148 152 152 150 147 147 147 148 149 148 151 152 155 154 156 152 151 152 153 154 153 155 154 155 159 161 164 170 177 189 200 199 197 198 199 194 190 193 183 184 180 168 162 162 162 163 161 160 165 163 163 162 165 163 163 165 179 173 169 169 167 174 172 169 168 165 168 169 175 179 179 182 187 185 185 188 186 180 177 179 183 182 182 186 188 196 197 194 196 197 203 210 212 202 197 190 187 182 179 173 173 171 175 167 167 174 174 170 169 170 168 171 166 169 168 168 172 169 167 166 170 168 168 172 166 169 168 168 170 167 167 168 166 166 166 166 167 165 166 168 168 170 170 171 174 173 173 171 170 167 162 162 162 161 163 154 151 151 150 149 147 149 148 149 150 150 151 155 152 152 151 157 151 153 155 153 154 152 154 155 152 152 152 150 150 150 151 152 153 157 157 158 156 158 159 160 156 154 151 153 164 171 167 168 182 194 227 220 188 162 160 160 163 163 163 162 164 179 195 201 190 167 164 161 159 158 160 160 162 159 164 160 157 158 158 159 161 162 160 160 160 161 162 167 174 180 188 191 185 171 164 159 161 162 161 163 174 187 201 242 265 286 310 319 235 212 192 180 180 180 180 183 202 214 226 237 267 288 301 328 356 419 455 512 535 434 396 359 330 320 318 285 280 342 306 280 281 256 240 228 222 215 210 218 226 230 244 246 251 259 301 315 290 268 249 241 237 236 239 265 272 274 301 293 281 281 263 313 349 430 493 368 349 325 296 279 267 267 284 302 371 424 439 468 561 613 636 658 584 570 599 623 663 629 578 521 479 442 395 364 341 285 260 245 233 215 215 214 199 196 201 207 212 221 245 272 321 333 311 338 352 365 402 410 395 375 454 533 519 489 496 575 585 498 418 324 300 273 277 297 333 396 470 512 486 513 551 583 608 662 718 773 753 744 747 758 782 779 757 724 679 660 647 634 621 618 612 608 613 631 607 576 563 569 573 580 573 524 527 527 518 571 564 542 595 607 571 570 585 594 590 582 559 496 408 387 360 343 326 340 358 333 341 371 385 427 484 634 631 579 542 627 625 611 600 540 540 577 586 667 666 641 613 555 505 520 495 458 422 415 412 410 442 451 456 460 491 493 502 522 552 538 541 558 564 613 682 777 872 1001 1090 1132 1161 1188 1185 1185 1175 1196 1220 1225 1214 1214 1169 1113 1046 1003 907 912 939 832 765 700 644 608 564 548 529 524 518 504 517 543 547
 89 89 89 88 89 89 90 91 89 88 89 90 89 90 90 90 90 91 90 90 89 90 91 90 90 90 91 89 89 90 91 89 91 90 91 89 91 90 90 90 90 90 90 89 90 89 89 89 89 88 89 89 90 90 89 90 89 89 89 91 92 91 91 91 94 106 117 118 109 105 106 107 110 112 107 107 110 116 125 125 119 115 108 106 106 108 103 103 101 99 96 87 87 87 86 89 90 89 88 88 88 88 88 88 88 88 87 87 88 89 90 88 87 88 86 87 88 87 87 89 89 90 89 89 90 89 89 89 89 90 90 88 90 89 89 89 88 89 89 88 87 88 89 88 89 90 90 90 89 89 88 88 89 88 89 89 90 89 89 89 90 87 89 90 89 90 90 90 91 91 90 89 89 90 90 90 90 91 92 89 90 90 91 91 91 90 90 90 90 90 90 91 90 90 90 91 91 90 91 91 91 91 91 91 90 91 92 92 91 92 92 92 94 93 93 92 92 93 92 93 92 93 91 93 92 92 92 93 93 92 93 93 93 94 94 94 94 96 99 104 104 102 102 102 101 102 102 104 99 99 99 101 98 97 98 98 100 96 95 96 95 96 97 97 98 100 99 98 98 99 100 100 95 95 96 96 97 95 97 96 98 99 102 101 101 100 98 99 98 100 100 99 98 99 99 96 98 98 99 96 97 97 97 97 98 101 99 101 98 95 97 96 97 96 97 98 98 98 102 96 99 103 104 104 105 102 102 102 102 103 102 103 104 104 105 105 103 102 102 102 102 102 103 104 106 106 106 105 107 105 107 106 104 105 105 104 103 101 100 100 100 98 94 102 101 98 96 97 96 96 95 96 96 97 99 100 100 98 96 96 97 97 98 101 100 100 100 99 96 99 98 98 98 97 98 98 97 98 99 98 98 99 101 100 103 98 99 98 98 99 100 99 100 100 101 99 99 100 100 100 100 102 103 101 103 102 101 100 99 100 99 99 100 100 99 102 101 101 101 101 100 101 101 101 104 101 100 100 101 101 101 101 103 101 101 101 102 102 102 102 102 103 102 103 109 101 101 101 104 103 105 104 104 103 102 103 105 104 107 105 105 106 102 102 101 104 111 104 104 110 106 106 106 111 108 107 108 105 104 105 105 105 105 106 107 105 105 106 109 105 103 106 106 105 105 107 108 106 107 107 106 106 106 105 105 106 105 106 107 106 106 105 106 106 107 107 107 106 107 107 107 108 108 108 107 108 107 107 108 107 109 108 108 108 108 108 110 110 111 107 108 107 108 108 110 110 110 108 108 109 110 110 110 108 112 107 109 108 109 109 109 110 111 110 112 112 111 111 110 111 110 110 114 111 110 113 116 116 112 110 112 111 111 118 116 115 115 115 115 111 113 115 112 112 112 113 112 112 114 117 115 112 111 112 112 112 111 113 114 114 114 114 114 115 114 114 114 114 114 114 114 115 115 115 115 116 116 116 115 116 117 116 117 117 117 116 116 116 116 116 116 117 116 116 117 116 120 124 118 118 120 121 118 116 118 116 118 117 118 120 118 118 118 119 120 120 119 116 119 118 118 118 118 119 118 120 119 120 120 119 119 119 120 118 119 120 118 120 121 119 120 122 119 121 121 120 120 121 123 122 123 120 121 121 122 121 121 122 122 123 125 125 122 121 122 122 122 123 122 123 123 123 124 123 123 124 124 125 125 128 126 129 128 129 127 128 126 131 126 128 129 129 129 129 129 131 132 137 140 138 137 134 133 132 132 133 134 134 133 131 132 130 131 128 134 134 131 131 130 129 129 128 129 129 130 133 134 135 134 130 131 131 130 129 133 134 140 143 147 147 146 141 133 134 134 134 135 134 137 137 136 134 134 135 135 134 135 135 135 134 143 147 148 140 141 135 136 138 139 135 137 136 138 136 138 138 137 136 140 137 133 136 143 138 143 134 132 131 135 132 133 132 135 136 138 137 137 139 137 137 138 141 139 138 140 140 142 140 142 139 136 137 137 137 138 139 138 137 137 138 137 138 137 137 137 139 141 138 137 136 140 136 146 143 138 140 140 146 141 140 143 142 143 142 144 143 143 145 145 144 146 145 151 150 147 148 148 147 148 150 149 151 152 151 152 154 151 152 155 153 153 153 157 155 154 155 160 161 169 176 176 181 182 188 201 204 202 196 196 188 182 178 169 163 163 163 162 169 163 168 166 163 166 164 167 163 166 178 175 172 171 172 174 171 172 168 167 168 168 174 184 182 188 193 185 182 181 180 180 178 181 183 188 188 189 192 195 201 203 203 203 201 203 203 205 208 197 187 183 182 176 175 172 172 171 169 172 170 172 172 169 166 163 168 170 170 168 169 169 166 167 170 169 174 172 168 168 168 169 167 169 172 170 169 169 168 169 171 169 173 173 172 175 175 186 196 179 177 174 171 168 165 165 164 165 160 158 158 157 154 154 152 151 150 151 150 151 147 149 150 149 149 152 152 152 150 151 150 153 154 153 154 152 152 151 151 151 151 152 153 153 156 155 155 156 158 157 156 156 153 152 157 158 164 169 180 194 210 206 191 159 158 161 163 162 161 160 163 179 193 216 221 171 161 159 159 157 157 159 160 161 162 160 158 159 159 158 162 160 159 161 161 161 162 165 172 181 184 187 174 162 160 160 160 161 161 161 166 180 198 233 255 291 281 265 207 192 181 180 180 180 181 187 211 221 241 261 278 287 323 365 420 472 534 576 550 398 364 340 349 353 318 292 300 335 288 271 257 242 234 226 222 218 217 222 228 235 247 254 261 264 304 310 293 279 251 245 248 244 240 253 259 272 298 357 321 311 279 319 366 421 484 479 446 375 313 294 293 280 274 284 347 399 391 419 508 517 525 572 552 565 600 616 657 615 551 510 493 475 449 417 386 296 255 235 231 229 226 221 201 195 203 209 215 227 245 261 292 326 333 320 328 347 423 461 471 459 454 524 524 507 516 603 604 513 433 350 306 278 306 327 332 385 443 436 422 447 478 526 566 584 607 675 697 718 742 774 812 807 789 747 683 662 647 640 630 632 630 626 607 571 558 548 558 569 578 588 593 558 567 578 580 589 599 618 640 631 622 623 642 643 587 552 534 501 382 366 337 323 336 346 354 352 370 438 469 480 537 665 690 668 623 661 630 603 580 567 567 595 633 686 651 613 580 550 566 543 495 503 452 429 424 421 443 454 458 472 497 507 514 543 577 560 560 574 600 620 677 733 803 990 1093 1126 1158 1207 1214 1214 1199 1188 1186 1193 1196 1204 1134 1066 994 943 926 967 1014 996 891 817 748 661 567 547 527 513 500 482 499 530 554
 90 88 89 88 89 88 89 90 89 88 89 89 89 90 90 90 90 91 91 91 89 89 90 89 90 90 90 89 90 90 89 89 90 91 91 91 91 89 90 90 90 90 89 89 91 90 92 90 88 89 90 90 90 91 96 102 94 89 90 91 90 90 90 92 97 109 118 119 113 111 110 113 119 127 110 107 109 114 123 125 120 117 114 111 114 112 108 109 108 105 103 92 89 86 86 89 88 88 87 89 88 88 89 88 88 88 88 88 88 89 87 86 87 87 86 88 87 88 88 89 88 91 89 89 89 88 87 89 88 89 88 89 89 90 90 89 88 89 88 90 88 88 88 88 90 89 90 91 89 87 88 88 88 88 89 90 89 89 89 88 90 90 89 90 89 89 89 90 90 90 90 90 90 90 90 92 91 90 90 89 90 91 90 90 91 90 91 89 90 90 90 90 89 90 91 92 91 92 91 90 90 91 90 91 90 90 93 91 91 92 93 93 94 96 92 92 92 93 92 93 92 92 93 91 91 90 91 93 93 93 93 93 93 94 93 95 95 97 98 102 100 102 99 101 100 103 102 99 95 95 95 96 95 94 101 99 97 96 95 96 95 95 96 97 99 103 101 100 99 100 100 97 96 95 98 97 96 97 95 97 98 100 99 100 102 101 99 99 99 99 99 99 99 101 101 99 98 99 99 95 96 97 98 96 99 101 97 97 98 98 98 96 97 96 98 97 99 99 97 96 96 101 103 104 102 102 102 102 100 103 102 102 102 104 105 105 104 103 103 102 101 101 102 104 105 105 107 104 104 108 102 104 103 103 104 107 103 105 101 100 102 101 99 99 101 100 98 96 96 97 95 95 97 97 100 104 96 97 96 97 97 97 98 101 103 101 100 97 97 98 99 99 98 99 97 99 98 99 98 98 98 100 98 98 98 98 98 98 98 98 100 100 100 99 100 98 100 103 100 100 99 99 100 99 100 99 99 101 101 103 99 99 99 99 99 102 101 101 101 101 101 101 101 100 99 101 101 101 102 101 99 102 102 101 101 102 102 101 102 102 102 102 102 103 103 102 102 104 104 104 104 104 103 105 106 105 110 106 109 109 105 104 102 103 102 102 110 105 104 107 107 104 104 109 113 109 110 111 104 103 105 104 105 104 104 105 104 105 105 104 105 107 105 105 105 105 106 105 105 106 105 105 106 106 106 106 106 106 106 106 106 106 107 106 106 106 106 107 106 108 108 107 108 109 107 107 107 107 108 108 108 109 108 108 108 108 109 108 107 107 108 107 107 109 110 110 109 109 109 108 108 108 108 109 109 109 109 109 109 110 109 109 110 110 111 110 110 112 111 111 109 111 113 110 111 111 112 108 108 114 111 111 117 114 110 113 112 111 112 112 111 112 115 114 113 111 113 111 114 117 116 115 112 112 111 112 114 112 115 115 114 117 119 115 114 113 113 114 117 112 115 115 115 117 114 114 116 117 116 116 117 116 116 116 116 119 118 116 118 122 118 118 118 119 121 119 118 124 117 116 116 118 116 118 117 119 119 117 118 118 118 117 119 119 120 118 118 119 120 118 118 118 119 119 120 119 120 119 119 118 122 120 121 118 119 122 120 120 118 120 119 126 121 120 120 121 121 121 122 120 121 119 119 119 121 122 121 121 122 123 122 121 122 122 122 121 123 123 123 122 122 124 128 124 124 124 124 125 124 126 127 130 127 129 130 131 130 130 131 131 130 135 131 130 130 130 133 135 138 141 140 137 134 133 135 138 138 138 137 133 130 129 135 130 132 132 132 131 131 130 129 129 129 130 130 130 133 133 131 129 130 130 131 130 131 135 143 145 144 139 142 136 133 133 134 135 135 133 138 138 135 135 134 135 135 134 135 140 138 136 143 145 139 137 135 136 135 136 136 134 135 135 137 139 137 135 137 136 139 135 133 141 143 142 137 137 134 131 135 144 132 131 132 138 138 138 137 137 137 137 136 140 137 137 142 139 144 141 139 137 135 137 137 136 138 140 136 137 137 136 136 137 136 139 139 141 142 139 137 137 142 140 140 137 138 140 140 147 144 141 141 142 142 143 145 144 146 148 146 145 145 148 150 149 150 152 150 149 149 149 150 149 152 153 151 154 153 152 154 153 153 154 159 157 155 156 157 159 164 167 170 175 178 179 187 192 204 215 211 190 179 174 167 164 165 164 164 166 165 171 168 167 164 166 168 165 168 180 181 176 177 181 177 174 170 170 170 169 170 173 191 193 196 196 188 183 181 178 178 182 182 184 185 195 195 197 203 212 212 214 214 205 210 216 221 224 203 191 188 187 179 174 173 172 172 170 170 167 169 169 169 171 169 170 169 171 170 169 170 171 171 169 169 171 172 169 169 170 169 171 173 172 173 172 173 175 175 174 173 175 179 177 181 185 206 234 186 183 179 176 168 169 169 168 167 161 163 164 167 161 164 168 165 162 162 162 163 152 152 152 150 149 148 149 152 152 152 153 153 153 152 153 156 155 151 152 152 151 152 155 152 154 156 155 155 156 155 154 160 154 153 155 160 169 179 187 178 163 161 161 155 156 160 160 161 159 160 165 178 186 200 227 180 160 157 158 158 156 164 159 161 158 161 160 161 159 162 164 160 160 160 159 159 161 162 174 174 166 162 160 160 159 160 161 163 161 161 163 181 198 230 261 294 269 239 197 185 182 180 180 180 186 197 214 229 249 275 295 310 324 374 440 553 604 619 576 418 371 374 420 344 317 305 328 324 285 280 259 244 235 230 234 217 225 224 230 238 250 260 267 272 288 300 308 289 258 256 262 256 245 253 263 282 310 386 376 319 286 295 329 382 443 557 492 406 347 333 339 321 299 292 310 358 358 379 450 443 445 506 520 566 600 601 639 597 547 523 508 509 486 447 403 295 262 276 262 241 238 218 197 195 206 216 218 224 252 262 277 314 373 350 340 338 378 420 472 502 500 549 534 534 593 631 610 525 454 331 300 283 322 405 387 373 385 419 450 440 449 490 512 529 562 609 681 722 767 804 841 846 832 779 690 665 648 642 637 631 623 605 588 559 545 542 553 570 589 598 599 575 600 637 630 607 605 634 659 693 689 691 668 619 549 522 495 478 370 341 325 334 367 379 370 379 395 457 532 577 610 658 687 728 732 661 635 610 585 600 602 598 644 725 673 627 602 578 582 526 522 542 516 469 438 422 433 445 458 470 492 505 527 540 603 606 604 595 616 713 781 808 840 1004 1098 1150 1176 1181 1174 1168 1163 1149 1149 1136 1132 1114 1061 1005 953 949 985 1034 1072 1103 1009 866 768 690 587 558 532 510 494 476 476 505 531
 90 89 89 89 89 88 89 89 89 89 89 89 90 90 90 90 90 91 92 91 90 89 88 90 90 90 90 90 90 91 91 91 90 92 90 90 90 90 91 94 90 90 90 91 90 90 90 90 89 89 90 90 90 92 119 141 102 88 89 90 92 92 98 95 100 117 120 120 117 120 115 122 125 126 113 110 109 112 120 122 123 122 117 113 117 113 111 117 116 112 106 96 91 89 88 89 88 88 88 88 89 88 88 89 87 88 88 87 87 88 87 88 88 88 87 88 88 88 88 89 89 91 90 89 90 88 87 88 88 89 89 89 89 89 88 90 88 88 89 89 88 89 88 89 89 89 90 90 89 88 89 90 89 89 89 88 89 88 89 90 90 89 89 90 89 89 89 92 91 91 90 89 90 91 91 91 89 90 90 90 92 90 90 91 90 90 90 90 89 90 90 90 90 90 91 91 91 92 91 91 91 93 91 91 92 91 91 91 92 93 92 93 95 95 93 93 93 93 93 92 93 92 92 91 91 93 93 93 93 93 93 93 94 94 93 94 97 97 102 100 98 103 102 99 102 101 99 98 95 96 96 96 96 102 100 98 97 95 94 95 95 95 96 96 99 101 100 103 105 101 101 98 97 95 97 98 98 98 96 96 96 100 99 101 101 100 101 99 100 99 99 100 100 104 100 99 99 99 101 98 97 99 99 96 98 102 100 98 98 98 97 97 97 96 96 96 98 96 96 96 96 96 100 102 102 102 102 100 102 103 104 103 104 108 105 103 104 105 102 102 102 101 102 103 104 103 104 104 105 104 105 106 104 104 104 105 104 105 104 99 100 99 99 99 100 97 97 96 96 95 96 96 96 96 100 103 97 97 98 97 97 97 97 104 97 99 100 99 98 97 100 100 97 98 98 99 98 99 99 98 100 101 98 100 98 99 98 99 98 98 100 99 99 100 102 100 105 106 100 99 99 99 99 100 101 99 99 101 102 102 101 102 100 101 100 100 100 102 100 101 102 101 100 101 100 101 101 102 101 102 101 101 102 101 101 101 102 102 102 102 102 103 101 102 101 102 103 102 103 103 105 104 103 104 104 106 107 108 107 110 105 104 103 102 104 103 110 105 105 106 106 104 104 107 111 114 110 104 104 104 104 105 105 104 104 105 104 105 104 104 105 106 104 104 106 105 106 105 104 105 105 105 106 105 106 106 107 106 105 105 107 105 107 108 106 106 107 106 107 108 108 108 108 107 106 107 108 110 111 110 108 109 109 109 107 109 109 108 106 107 107 108 107 109 109 110 109 109 108 107 109 110 109 108 108 112 109 108 109 109 109 110 111 111 110 111 110 110 112 112 110 112 113 112 111 111 109 110 109 109 112 110 111 109 109 109 112 112 111 114 113 113 111 112 112 112 113 112 112 113 117 117 111 111 112 112 114 114 114 113 114 116 116 114 116 114 116 116 115 114 115 114 116 114 117 115 116 115 116 116 116 116 116 115 116 118 119 120 120 118 119 116 116 120 118 115 119 121 120 115 116 116 116 118 117 117 117 118 118 117 118 119 117 119 123 117 116 118 119 119 119 119 119 119 119 119 119 119 120 119 119 120 121 119 119 120 118 119 118 120 120 119 121 123 120 121 122 121 122 121 120 120 119 122 120 121 122 121 122 123 122 121 121 124 124 124 123 122 123 122 122 125 124 124 123 124 123 125 124 125 125 128 126 129 133 135 135 130 133 133 131 136 131 130 130 130 133 136 139 143 138 137 139 134 139 143 144 141 139 132 131 132 131 128 129 129 129 128 129 129 129 130 129 129 130 129 132 130 131 131 133 130 130 130 131 136 139 141 141 137 138 135 135 132 134 135 133 133 135 134 134 139 135 135 135 134 135 142 140 145 140 145 141 136 136 135 135 136 136 136 136 135 136 136 138 135 137 138 139 138 137 141 143 136 137 140 133 132 138 140 142 134 137 137 138 138 139 138 138 138 137 143 139 141 141 139 141 143 141 142 144 137 138 140 137 140 137 137 136 136 136 136 140 137 136 136 137 140 138 139 140 137 137 137 137 141 142 145 142 147 140 141 143 142 142 143 144 148 145 145 145 146 146 146 147 147 149 153 152 153 152 153 152 152 151 161 161 159 158 154 153 155 160 154 157 156 157 156 162 167 166 171 178 182 185 185 196 222 214 186 179 172 167 167 163 165 172 168 164 178 169 171 165 165 171 165 168 181 186 183 187 189 175 173 173 174 172 172 173 174 182 188 201 200 190 183 179 182 183 182 182 183 183 189 193 196 203 203 204 216 229 216 218 228 229 223 204 195 195 190 180 175 173 173 171 172 170 172 168 171 170 170 172 169 170 171 172 172 172 170 173 171 171 172 171 173 171 171 170 172 174 175 176 175 179 180 179 179 177 178 181 182 186 202 234 236 190 187 184 179 170 171 171 173 172 168 169 170 174 171 172 175 172 173 173 169 179 157 154 152 150 148 151 149 153 152 152 154 153 153 151 154 154 154 158 155 157 155 157 156 152 156 156 158 158 159 156 152 155 157 155 152 154 168 184 166 156 153 151 153 154 155 154 155 159 158 161 167 180 186 196 211 183 162 157 158 157 157 158 163 161 159 165 163 159 165 163 163 163 159 159 159 159 159 160 167 163 161 164 162 160 160 161 161 161 160 160 161 180 204 246 278 291 262 235 203 204 195 180 180 180 187 203 222 232 249 262 338 381 374 366 409 600 618 588 553 444 443 432 441 370 338 320 339 303 291 288 269 247 238 234 225 219 227 229 233 238 255 265 274 288 313 318 316 301 275 271 276 266 253 253 266 278 286 348 375 329 294 288 319 343 386 547 547 470 401 431 424 388 352 315 297 312 330 360 379 376 404 441 492 566 582 570 614 590 549 538 542 486 453 420 376 293 281 321 304 282 254 216 197 203 213 231 232 227 248 267 303 353 436 404 379 354 379 382 424 478 537 581 569 573 645 674 650 578 489 381 335 289 319 415 451 461 458 498 536 505 500 515 557 578 600 656 760 804 819 840 853 862 844 791 699 676 657 633 619 605 598 593 590 573 549 541 549 575 595 605 607 596 634 660 644 638 621 625 644 671 688 687 662 609 524 497 463 416 350 328 338 357 407 424 396 384 416 457 506 547 599 665 685 726 748 659 632 614 599 598 613 615 652 729 701 659 626 607 581 590 611 600 595 523 466 430 435 446 461 469 481 498 533 549 596 610 632 642 644 803 890 931 957 1093 1157 1188 1198 1164 1143 1124 1119 1093 1086 1069 1055 1033 994 973 974 989 1054 1099 1105 1074 938 838 758 679 590 558 533 508 487 468 466 491 515
 89 90 89 89 90 90 88 89 89 90 89 90 90 90 89 90 90 91 91 91 90 90 88 91 92 91 91 90 90 89 90 90 91 91 92 90 91 91 90 91 90 90 90 90 91 90 89 90 89 90 91 91 89 94 114 126 101 90 90 90 91 92 96 97 100 116 116 117 120 129 119 126 129 124 116 113 112 115 121 124 127 128 120 118 115 112 111 119 120 119 111 98 95 91 89 88 88 88 88 88 88 88 89 90 88 87 89 89 87 88 88 89 86 88 86 87 90 88 88 88 91 89 89 89 89 88 89 89 89 90 89 89 89 89 89 89 90 88 89 89 88 89 89 89 88 89 90 87 87 88 89 89 90 90 89 88 89 89 88 88 89 89 89 89 90 91 90 90 90 90 91 90 90 91 89 90 90 90 91 89 90 91 91 91 90 91 91 90 90 89 90 89 91 90 91 91 91 91 92 92 92 91 91 91 91 91 91 91 90 91 92 92 94 94 94 94 93 92 93 92 92 93 91 93 93 93 94 93 93 93 93 94 94 94 93 93 95 96 101 101 101 100 100 102 100 99 97 95 96 95 96 96 95 102 99 98 98 96 96 96 97 96 96 97 98 104 102 101 101 103 102 97 96 96 97 97 98 100 97 97 98 101 101 100 102 101 99 99 100 100 99 99 101 104 100 100 100 101 100 99 99 98 98 99 101 102 99 99 96 97 98 96 96 97 96 97 98 96 96 98 97 96 96 99 102 103 103 102 103 105 107 106 104 107 104 106 104 106 104 102 103 102 103 102 103 102 102 102 103 103 103 104 103 103 104 105 103 102 102 103 103 103 104 102 106 98 96 97 95 96 96 96 96 96 99 101 98 97 96 97 97 97 100 101 99 101 103 102 101 97 100 98 98 98 99 98 98 99 99 98 99 100 98 98 98 98 97 98 98 97 101 101 100 102 98 98 99 102 99 100 99 99 100 99 99 99 99 101 102 101 100 100 101 103 103 101 101 100 100 100 103 102 100 101 101 101 101 102 102 102 101 101 105 103 101 101 102 103 102 103 102 105 105 102 101 102 102 103 104 103 103 103 102 103 103 105 107 107 104 104 105 104 103 104 104 103 108 109 105 106 109 107 104 105 106 111 110 110 106 104 103 104 105 105 105 104 104 104 106 105 105 104 104 106 104 105 106 105 106 105 105 105 105 105 105 107 104 105 106 105 105 106 107 106 106 107 107 107 107 107 108 107 107 107 107 107 108 109 108 107 108 107 107 108 108 108 108 109 107 107 106 107 108 109 109 109 110 110 111 108 111 110 108 108 107 109 108 109 108 109 110 110 108 111 111 111 109 109 110 112 110 110 111 111 110 108 111 111 110 115 116 114 112 110 109 111 111 111 112 113 113 111 111 111 112 112 112 112 111 113 116 116 113 113 113 113 112 114 114 114 116 115 114 114 114 114 115 114 116 114 114 114 116 117 117 116 117 115 115 116 116 116 117 116 116 118 119 122 118 117 120 116 115 118 116 115 121 123 116 117 116 117 117 116 117 117 118 117 117 118 118 121 119 119 123 119 120 119 119 120 119 119 120 120 120 119 119 119 119 119 118 117 121 120 118 119 119 120 119 118 121 120 121 119 122 120 119 120 120 120 120 120 120 120 121 120 121 120 123 123 123 121 121 122 121 122 122 123 123 124 123 124 124 124 125 125 124 124 125 125 125 126 125 128 132 133 134 133 136 137 135 134 136 132 131 132 134 138 145 145 138 140 137 137 137 142 146 148 142 133 130 131 131 129 129 129 129 129 128 130 133 132 129 131 130 132 135 130 131 134 129 131 131 131 132 132 133 136 139 135 136 133 134 133 133 134 134 134 135 134 134 137 140 137 134 135 137 141 145 149 145 141 141 143 140 137 136 136 136 137 136 137 138 138 137 136 141 139 137 140 136 136 142 135 136 138 133 136 138 144 145 145 142 134 136 137 138 139 138 140 141 144 140 142 142 138 137 137 140 141 139 140 139 137 137 137 138 137 137 137 136 137 139 137 138 137 136 139 137 141 137 143 137 136 141 140 142 145 144 145 146 146 143 142 143 144 145 152 145 145 145 147 148 147 147 147 148 152 149 150 149 151 153 152 153 158 161 160 160 154 154 153 158 157 159 157 157 158 159 165 163 165 174 171 174 181 205 213 215 194 177 170 168 167 166 168 165 169 168 171 169 168 168 169 171 168 168 182 186 195 199 188 181 177 179 183 176 175 177 178 181 186 197 197 187 184 182 182 184 182 181 182 183 186 189 190 194 201 211 218 219 220 213 211 216 225 203 190 187 185 181 175 174 174 171 171 177 177 171 175 172 172 172 167 169 171 175 173 172 171 175 169 171 170 171 169 169 171 172 177 178 182 180 180 186 188 186 187 183 184 184 185 192 211 240 216 196 193 188 180 174 176 177 177 174 179 183 186 182 178 175 178 178 193 182 177 195 177 159 153 151 151 152 152 152 150 153 153 153 154 155 156 152 155 152 154 156 157 153 152 156 155 158 154 156 157 156 156 154 156 158 155 156 157 156 154 155 151 154 158 154 153 155 156 158 158 161 170 178 186 197 210 212 170 158 156 159 158 166 160 157 159 159 159 159 163 166 164 159 159 160 159 161 160 160 163 161 162 160 168 164 162 163 160 160 159 160 163 184 206 260 307 311 275 238 226 224 196 180 180 180 186 201 238 254 262 279 354 420 436 409 447 596 579 551 527 514 497 459 425 406 367 346 328 322 318 288 266 247 240 230 221 223 233 236 241 242 264 278 292 314 326 343 334 326 295 294 283 270 264 257 262 269 278 319 364 346 319 313 302 331 372 506 560 522 431 478 508 452 370 353 327 311 315 327 341 347 366 392 472 514 542 546 591 587 570 572 535 448 413 385 350 297 318 340 353 329 253 211 195 210 219 227 239 242 269 295 310 349 478 458 393 367 426 396 419 470 601 610 605 619 698 719 701 639 558 404 322 307 360 485 531 534 541 581 610 590 578 549 571 600 633 680 817 848 846 853 852 821 784 741 703 675 641 611 593 584 575 582 581 556 550 546 563 586 607 627 633 640 633 641 663 676 658 639 634 673 688 687 652 597 511 471 431 395 345 349 373 385 426 447 419 396 413 435 457 493 544 677 717 752 773 687 658 625 621 611 626 641 677 734 739 721 660 611 611 649 680 679 651 561 486 444 451 453 462 476 490 501 521 561 575 595 628 655 683 774 851 940 1033 1126 1146 1167 1175 1165 1160 1165 1163 1143 1123 1107 1098 1087 1004 1000 1014 1014 1064 1095 1077 1041 917 830 751 674 575 548 525 505 473 464 457 467 486
 89 88 89 89 89 89 88 88 89 89 89 90 90 90 90 90 91 91 91 91 89 90 90 90 90 91 91 90 91 91 89 89 90 91 91 90 90 90 91 91 90 90 90 90 91 91 90 90 91 90 89 90 91 92 96 99 95 91 90 89 89 90 92 97 101 106 111 115 121 130 129 130 130 126 122 121 120 120 123 126 127 130 126 120 111 109 108 113 118 119 113 101 95 91 90 89 89 88 87 88 90 90 90 90 87 88 87 88 87 89 88 89 88 87 90 89 89 88 90 90 88 89 89 89 88 89 90 90 90 88 89 90 89 90 90 90 90 90 88 88 88 89 90 90 90 87 88 89 87 88 89 87 88 89 88 88 89 89 90 89 90 89 90 90 90 90 89 91 91 90 90 91 92 92 91 90 89 91 90 90 91 91 90 91 90 91 91 91 90 90 90 91 92 90 90 90 91 90 92 92 91 91 92 91 91 91 92 91 92 92 92 92 92 92 93 94 93 92 93 93 92 93 91 92 93 93 93 93 94 93 93 93 93 93 94 94 94 95 96 98 102 102 102 102 97 96 95 95 95 96 97 96 95 97 102 98 100 96 95 97 97 95 95 97 100 106 99 96 99 105 101 97 95 95 98 98 99 103 97 97 102 103 99 100 101 102 100 101 100 99 100 101 102 103 100 99 97 99 99 96 96 98 96 97 99 101 99 100 96 97 96 97 97 96 96 98 98 97 96 96 98 96 96 96 101 104 103 102 102 106 105 103 103 106 101 105 109 108 105 103 103 105 103 103 103 103 103 102 103 102 104 102 102 105 104 104 102 103 102 104 105 103 102 104 104 101 97 97 95 95 95 96 95 96 95 98 98 98 97 97 98 99 102 100 99 97 100 105 101 102 103 102 100 99 102 102 101 100 99 98 101 100 99 100 99 99 99 98 98 98 101 100 99 101 101 98 99 102 100 99 100 102 101 99 99 99 99 99 100 100 99 100 101 101 99 101 103 104 101 101 101 100 99 100 100 101 101 101 101 100 103 102 103 106 102 103 103 103 102 103 103 105 106 102 102 103 105 103 104 102 102 103 104 103 103 104 108 104 103 104 105 104 104 102 104 104 106 109 106 109 110 108 104 104 104 109 108 110 107 104 105 104 105 105 105 104 104 104 106 104 104 104 105 105 104 104 104 105 106 106 105 105 105 105 105 105 104 105 105 106 106 107 112 106 106 106 106 107 108 109 106 108 107 107 107 108 109 107 106 106 108 107 107 108 108 109 108 108 107 107 107 109 109 110 111 110 110 109 109 109 112 111 110 111 109 109 109 109 110 109 110 110 109 110 110 108 111 111 110 113 109 110 109 110 111 110 112 110 119 121 121 111 112 110 110 110 111 110 111 112 115 112 111 113 112 111 111 111 111 114 112 112 113 111 112 114 113 114 113 114 114 114 114 115 114 115 114 113 114 113 115 116 116 114 115 118 115 116 116 115 117 116 116 116 116 118 118 121 117 118 117 116 117 119 116 116 121 118 117 118 117 116 117 118 118 117 118 118 118 119 119 119 118 119 122 119 119 123 123 119 119 123 122 122 126 122 121 118 120 121 119 119 118 120 119 118 118 119 119 120 120 121 120 120 121 121 124 121 120 122 120 121 120 123 121 122 122 122 120 121 123 123 122 123 123 126 122 123 123 122 122 124 126 126 125 126 127 125 124 125 125 126 127 126 130 132 134 135 138 140 139 138 140 138 134 134 135 138 142 145 139 139 140 139 139 142 152 150 143 133 131 131 131 130 129 131 130 129 130 130 133 131 133 133 131 132 137 135 135 132 134 134 133 133 133 132 132 134 137 135 134 132 133 134 134 133 133 134 136 134 134 136 136 134 135 135 136 139 142 150 155 145 142 145 147 142 136 137 136 136 136 136 137 137 136 137 136 135 137 137 139 134 138 136 138 142 143 140 139 142 142 138 140 134 136 138 140 141 141 138 137 139 139 140 137 138 137 138 140 142 138 137 136 136 137 139 137 138 139 139 138 139 140 137 137 137 137 140 138 139 136 136 137 136 142 140 145 144 145 146 148 151 147 147 148 147 150 149 144 145 146 147 151 146 148 148 150 148 149 149 151 152 151 151 152 152 154 153 152 158 158 158 160 159 158 157 157 158 164 160 161 164 168 168 173 179 200 191 185 181 172 168 166 167 164 165 164 168 171 168 168 165 165 178 169 169 172 183 195 204 208 195 188 181 183 188 180 179 182 182 183 189 198 194 190 188 183 183 187 190 190 186 186 188 189 189 191 199 201 203 201 205 207 213 220 218 193 188 185 185 177 176 174 173 174 172 174 177 175 174 174 172 173 169 172 171 174 177 174 172 172 172 170 171 172 169 173 173 175 179 182 182 184 188 196 195 192 191 194 194 192 192 200 212 224 210 210 219 206 193 181 182 185 184 182 195 210 205 185 184 182 182 185 221 195 190 202 221 181 157 152 150 152 155 150 153 151 153 153 152 156 155 153 153 156 153 154 150 150 151 154 153 154 152 153 153 154 156 156 155 156 157 154 153 154 152 155 153 153 160 156 154 155 155 157 157 159 165 188 192 207 228 239 185 160 162 159 155 157 156 157 160 160 163 162 164 163 162 162 160 159 161 161 160 164 163 161 160 164 161 163 165 163 161 161 160 161 169 191 204 245 275 293 288 262 201 192 183 180 180 183 199 210 238 270 291 304 409 462 463 469 511 588 558 558 570 513 484 456 417 380 383 347 325 355 315 284 270 255 243 228 227 230 237 242 247 253 270 293 310 345 328 340 350 373 338 308 288 280 277 263 265 275 290 324 356 376 352 356 318 317 349 464 523 534 476 557 535 451 395 426 365 344 352 360 375 368 367 375 416 443 483 502 566 590 595 583 533 428 398 377 348 345 377 380 395 332 258 216 197 213 227 234 249 265 278 322 335 366 480 474 404 398 437 417 426 454 618 638 629 653 715 730 717 647 539 378 324 310 344 457 532 577 576 611 647 659 653 596 616 655 702 749 831 854 869 863 767 713 689 680 646 629 602 580 577 562 542 540 523 518 528 536 559 607 628 647 648 663 654 658 691 714 695 674 647 680 683 664 609 554 492 461 419 407 383 369 391 401 434 461 438 412 424 423 446 470 506 657 680 666 681 719 674 632 635 640 636 667 683 770 755 743 703 633 619 667 718 746 686 584 497 458 463 467 467 473 497 506 521 559 625 606 613 645 671 730 777 840 912 1011 1074 1143 1187 1218 1221 1245 1251 1225 1196 1158 1126 1077 1029 1047 1050 1052 1081 1037 986 933 848 748 673 630 560 532 510 500 480 470 463 453 441
 89 89 89 89 90 89 88 89 89 90 89 89 89 90 90 90 91 91 92 90 90 90 90 91 92 91 90 90 90 91 91 92 91 91 91 90 90 90 91 90 90 91 91 91 92 92 92 91 92 92 89 89 90 91 91 94 97 97 95 91 89 90 92 97 100 104 111 116 120 125 136 135 133 128 126 124 125 126 137 130 128 126 125 115 109 107 104 108 113 117 113 101 95 91 89 88 88 88 89 89 90 91 89 89 88 87 89 91 91 90 88 88 87 88 90 90 88 86 90 92 91 89 89 89 89 89 90 89 90 89 90 89 89 90 89 89 90 89 89 88 88 89 90 89 89 89 89 89 88 87 88 87 88 89 90 89 88 89 90 90 89 89 90 89 89 89 91 90 91 89 91 90 90 91 90 90 91 89 90 90 91 91 91 91 91 90 90 90 90 91 90 90 90 89 90 90 91 91 93 91 92 92 92 92 92 92 92 92 92 92 92 92 92 93 94 93 92 93 93 93 93 92 92 93 93 94 93 93 93 93 93 94 93 94 93 94 93 94 96 99 103 102 100 97 98 96 96 95 95 96 96 96 96 95 98 99 100 99 98 98 95 101 100 96 101 107 102 98 98 103 100 98 98 97 97 97 97 98 100 99 102 103 100 100 100 101 102 101 99 100 100 100 103 104 100 100 98 99 99 97 97 99 97 98 99 99 99 99 97 97 96 97 97 97 96 98 99 100 100 96 96 96 97 98 97 102 102 103 105 105 107 105 103 103 102 104 106 110 108 105 104 105 99 98 99 102 102 103 103 103 105 101 99 102 103 104 101 103 102 105 104 103 104 104 104 103 96 95 96 95 96 95 96 96 97 96 98 97 96 97 104 103 102 100 99 97 101 103 103 101 102 101 103 102 106 104 100 98 100 100 103 100 99 99 99 99 99 100 99 100 102 99 98 99 100 103 101 103 100 101 102 100 100 100 100 99 99 99 100 99 99 102 99 101 99 101 102 102 103 103 103 101 101 101 100 101 100 101 100 101 105 103 102 104 104 108 105 106 102 102 104 103 102 102 102 104 107 107 105 103 103 103 103 103 103 102 102 103 103 104 105 104 103 104 103 105 106 107 107 106 107 106 105 104 104 109 107 106 103 104 105 104 105 105 108 107 108 108 109 107 105 104 105 104 104 104 104 104 106 107 105 105 104 106 105 105 106 106 105 108 106 106 107 106 107 107 107 107 107 108 107 108 108 108 107 106 107 107 107 107 107 108 109 109 108 109 108 108 107 107 109 109 110 111 111 110 109 110 110 109 112 108 109 107 108 110 110 109 112 111 111 109 109 110 108 109 110 112 110 110 111 112 110 111 110 111 111 113 118 120 119 115 115 111 110 111 110 111 111 112 111 113 111 112 112 111 111 113 114 114 112 112 113 113 113 120 114 115 114 115 114 115 114 115 114 114 114 115 115 114 114 115 115 117 116 116 115 114 117 116 116 116 118 116 115 117 122 124 119 121 117 116 116 118 118 118 116 117 120 121 118 117 117 118 119 118 117 118 117 118 117 119 119 118 120 123 126 127 128 126 125 127 127 126 125 127 123 122 121 120 119 119 120 120 120 121 120 120 119 121 120 121 122 121 120 121 122 122 121 120 120 123 121 120 121 121 121 122 122 122 122 121 121 122 122 122 125 122 122 123 122 123 123 124 123 124 124 124 124 124 126 127 126 127 129 130 134 136 140 141 140 139 137 135 134 135 137 141 144 145 142 142 145 141 139 145 152 145 138 133 133 131 131 130 129 132 132 130 130 129 130 129 131 130 131 129 135 132 132 130 138 134 133 131 132 131 132 132 133 133 135 134 132 134 133 137 145 136 134 136 134 140 134 134 135 135 137 137 142 146 144 142 139 136 142 141 139 139 140 138 137 137 139 137 136 136 140 137 138 138 140 133 136 137 137 142 141 141 140 142 141 136 138 138 136 138 141 146 138 140 142 142 145 142 141 139 142 145 141 139 138 138 137 139 141 137 139 139 141 139 141 138 140 139 140 138 135 138 141 137 137 137 137 138 140 138 147 144 144 142 143 144 145 144 144 144 146 148 147 149 148 151 153 149 149 148 149 149 151 151 151 152 151 151 152 153 156 153 154 154 156 156 155 156 156 158 158 158 161 161 162 162 165 165 167 170 179 193 181 175 169 166 167 165 164 164 169 169 166 173 167 166 166 177 173 174 176 177 202 211 207 195 187 186 193 198 184 183 188 188 189 197 196 196 199 192 187 184 184 194 193 191 191 189 187 188 191 195 196 199 201 206 210 214 218 217 191 184 187 185 178 176 175 177 175 174 176 176 176 174 176 175 173 172 171 175 169 173 173 173 175 174 173 172 174 174 175 177 181 184 185 187 190 196 203 202 199 199 208 207 211 210 211 212 218 218 231 251 238 208 192 191 193 192 203 216 206 197 187 189 189 188 200 216 204 205 199 249 206 172 158 155 151 151 152 155 151 150 149 152 154 155 157 155 153 151 152 152 151 153 156 155 156 154 152 155 154 154 156 156 156 151 152 151 154 152 149 156 155 154 155 154 154 156 156 155 156 157 190 201 200 207 255 208 166 159 158 159 158 158 158 159 164 164 161 163 164 161 162 159 160 159 161 161 161 160 159 160 161 163 161 163 164 164 161 160 162 180 208 224 243 257 285 304 245 188 180 180 180 180 187 203 222 248 277 338 384 451 443 421 463 518 543 522 570 573 526 509 469 459 372 347 337 360 345 315 288 273 250 238 231 237 236 240 246 254 262 283 316 335 362 343 364 374 377 363 319 306 298 287 272 269 275 288 310 338 384 378 407 366 325 354 445 510 542 534 589 571 497 464 499 409 370 383 400 429 403 392 399 413 417 436 471 584 603 613 610 578 438 405 375 326 379 405 391 354 277 241 222 202 216 223 232 247 304 305 325 341 369 456 467 412 427 460 459 477 491 602 658 652 654 702 723 693 599 492 390 369 330 354 434 489 520 531 576 604 646 700 674 697 744 790 810 845 839 806 771 683 624 603 600 566 562 558 560 543 528 516 503 494 492 511 526 554 603 624 618 632 671 678 699 726 732 719 683 669 685 704 663 601 560 511 469 450 460 431 388 374 395 443 461 437 425 447 442 443 455 527 571 579 575 599 715 672 645 645 674 654 673 705 767 752 735 722 656 635 677 744 796 675 578 511 472 479 479 481 478 503 512 525 556 640 642 632 639 657 710 760 810 862 998 1139 1216 1250 1269 1270 1263 1256 1193 1142 1115 1083 1076 1095 1111 1110 1102 1015 930 864 813 745 678 616 595 539 524 526 531 502 488 479 467 455
 90 89 89 89 89 89 89 90 90 90 89 89 90 91 90 90 90 89 89 91 90 91 90 92 91 91 91 90 90 91 91 91 91 90 90 90 91 91 91 90 90 90 90 90 91 92 91 89 89 90 90 90 92 92 94 97 89 109 101 94 92 93 93 96 99 104 110 114 119 125 136 133 128 126 120 122 125 128 136 129 124 120 122 112 105 104 102 105 109 112 110 101 95 90 88 87 88 88 89 88 89 89 88 90 88 90 90 92 94 92 90 88 87 89 88 87 89 89 90 91 91 90 89 89 89 90 90 89 88 90 89 90 88 90 89 89 88 89 89 89 89 90 89 88 88 89 88 89 90 90 87 87 88 88 89 88 89 89 89 89 88 89 89 90 90 90 90 90 90 90 91 90 90 91 91 90 90 90 90 90 90 90 91 92 91 91 91 91 90 90 89 90 91 91 91 91 90 91 93 92 92 92 92 92 93 92 92 92 92 93 92 92 92 93 94 94 93 93 93 93 93 91 92 93 93 94 93 93 92 93 94 94 94 93 94 93 94 95 94 99 102 99 97 98 96 96 97 96 96 95 95 95 96 94 95 100 99 99 99 97 99 102 105 102 101 104 97 94 96 105 99 97 96 97 97 96 97 98 99 99 99 101 101 99 99 100 99 102 99 100 101 101 102 103 98 97 100 98 99 102 102 101 100 100 102 99 98 99 99 99 98 98 98 97 97 99 98 100 99 96 96 102 100 97 96 100 103 104 106 104 108 106 106 106 97 98 99 103 108 104 99 97 96 96 96 101 103 102 104 104 104 101 100 101 102 104 102 100 101 104 103 103 103 102 106 103 98 97 96 96 96 96 96 97 97 97 98 98 100 103 101 97 99 97 98 101 106 102 99 99 101 100 101 99 102 101 105 104 99 99 101 99 98 98 98 98 99 98 97 98 101 100 101 101 99 103 102 105 101 102 101 98 98 99 102 100 100 100 100 99 100 100 101 101 100 100 104 104 103 102 102 101 102 103 103 103 103 104 102 103 105 104 102 101 104 104 101 103 103 102 102 102 103 102 102 103 103 103 104 103 104 104 103 104 102 103 104 103 103 105 104 104 103 103 103 103 103 106 104 104 105 108 103 105 106 109 106 104 104 105 105 104 104 108 108 107 107 107 106 108 105 105 104 104 104 104 105 104 104 105 105 104 105 106 106 105 106 107 106 106 107 107 108 106 106 106 106 106 106 107 107 108 107 108 106 107 107 106 106 107 107 108 109 108 108 108 106 107 107 108 110 110 110 110 109 108 108 110 108 108 111 109 111 109 108 108 111 109 112 110 108 109 109 109 110 110 109 110 111 111 110 111 111 111 110 111 112 116 111 116 119 116 120 116 113 111 112 111 111 112 113 111 112 111 112 112 112 113 113 112 112 111 112 112 111 115 122 117 114 112 112 115 115 114 114 113 114 115 115 113 115 116 119 115 115 117 116 115 117 117 121 113 116 116 116 120 121 122 125 125 116 116 116 116 117 116 116 116 117 122 119 117 117 118 124 119 117 116 118 118 118 118 117 117 119 125 128 126 125 128 128 125 123 120 119 120 122 124 121 118 120 118 120 120 121 119 119 118 119 120 121 120 120 120 121 120 120 120 122 121 121 122 121 122 121 121 121 122 122 122 122 122 121 122 123 123 122 122 122 123 122 122 123 124 124 125 125 125 125 125 126 126 124 126 131 130 134 135 141 143 142 142 139 136 136 137 140 146 150 145 146 149 148 144 143 146 148 142 135 133 133 131 129 130 130 131 131 130 131 130 131 129 130 130 130 130 130 129 130 130 131 132 131 133 132 135 135 134 133 132 136 135 138 133 136 141 143 143 137 134 134 139 137 136 137 134 135 139 142 146 145 142 141 137 147 145 145 148 146 146 141 137 139 137 137 136 137 137 138 136 138 132 135 138 137 141 140 140 138 140 141 140 145 139 139 139 139 142 138 139 145 139 142 140 144 143 144 144 143 140 139 142 140 140 141 138 140 142 142 140 141 141 144 139 139 138 137 137 143 139 139 138 137 137 139 142 146 144 145 141 141 144 143 143 145 144 147 145 144 145 146 152 149 150 152 151 152 152 152 152 151 152 150 151 154 153 155 153 153 155 154 157 154 156 155 156 158 159 161 163 162 161 162 162 163 163 173 184 175 170 168 166 166 163 167 168 167 167 168 171 166 167 168 175 181 181 180 179 188 205 210 206 187 187 195 215 188 189 195 196 198 203 203 196 199 189 185 186 186 191 195 199 202 195 190 190 193 198 197 203 211 213 218 229 232 222 199 191 191 188 178 178 178 179 175 176 177 177 175 176 178 177 172 171 171 167 170 173 175 173 173 176 175 175 177 182 181 183 184 188 191 192 196 198 208 210 208 211 226 230 233 250 260 238 236 258 236 254 262 233 217 201 199 199 206 225 214 204 198 193 197 202 216 232 223 218 210 227 219 186 173 168 156 155 156 153 156 153 150 151 155 155 156 156 155 151 152 153 152 154 157 154 154 154 155 155 156 158 156 155 155 149 149 151 153 147 149 153 156 154 155 155 155 155 154 155 155 155 171 182 177 199 239 232 184 158 158 161 161 162 159 162 157 160 162 159 160 160 162 161 162 160 161 164 163 160 160 161 164 162 159 161 161 162 161 161 164 182 205 220 225 244 268 252 223 180 180 180 180 187 200 215 238 283 318 392 448 425 399 402 456 471 482 517 576 585 555 534 520 477 400 395 377 376 310 298 282 264 248 238 238 249 239 243 251 254 266 281 301 335 345 375 364 382 410 403 380 347 311 294 280 274 282 284 304 328 372 396 424 415 353 334 416 464 502 518 567 604 582 570 546 417 391 424 447 491 478 447 423 440 432 472 528 605 608 623 637 597 451 405 359 332 417 426 391 334 252 228 218 208 218 228 232 245 294 329 348 362 390 447 462 430 451 495 487 529 549 622 671 685 683 721 750 734 656 580 462 410 349 365 507 516 522 538 593 619 658 737 760 771 780 761 732 740 713 670 651 604 569 550 538 532 546 554 563 519 506 494 485 506 506 501 510 525 571 593 601 625 662 682 723 748 737 713 704 713 724 743 698 611 582 504 486 509 510 458 433 401 401 465 458 449 460 477 489 477 484 487 504 521 538 581 710 699 676 660 708 688 690 731 764 751 747 744 655 662 704 770 795 655 565 506 477 481 490 496 496 508 519 528 542 629 672 684 670 682 774 860 933 997 1124 1251 1253 1216 1200 1195 1178 1164 1102 1051 1012 1014 1126 1143 1123 1091 1060 933 881 822 770 703 678 700 632 561 594 596 574 524 510 498 480 469
 90 89 88 88 89 89 91 89 90 89 89 89 89 90 90 91 91 91 91 91 91 91 90 90 91 90 91 91 90 91 91 91 90 91 90 90 90 90 90 90 90 91 91 90 90 91 91 90 91 90 89 89 90 97 98 100 91 103 96 92 93 93 91 93 98 106 116 115 116 120 126 126 123 122 120 120 122 129 130 126 120 118 115 108 104 101 100 105 106 105 103 101 93 90 88 88 89 88 89 88 88 89 88 89 89 89 89 90 91 94 90 88 88 89 88 88 88 90 90 90 91 89 89 89 89 90 89 89 89 89 89 89 89 90 89 88 89 88 88 89 91 90 89 89 87 89 88 91 90 90 90 88 88 89 89 90 88 89 89 89 89 90 88 89 89 89 90 91 90 91 90 89 91 91 91 91 90 90 90 90 89 91 90 91 91 92 91 91 91 91 91 91 90 91 90 91 92 91 92 91 92 92 93 92 93 91 91 91 92 92 92 93 92 93 93 93 92 93 93 94 92 92 93 93 93 93 94 94 93 93 93 93 94 96 95 93 94 96 97 98 101 99 102 98 97 96 96 96 97 95 96 96 97 95 96 98 103 101 100 101 102 100 99 100 99 101 95 92 98 103 99 96 96 97 98 97 98 99 98 99 99 99 99 100 100 102 99 102 100 101 100 101 104 103 100 97 98 96 96 99 101 98 97 97 102 102 103 102 100 96 96 96 97 98 98 100 101 100 102 102 101 103 102 98 99 97 99 102 102 103 104 105 108 107 101 102 101 106 98 96 96 97 96 96 96 100 104 104 105 104 103 104 103 101 101 104 101 101 102 102 100 101 101 103 102 104 105 100 96 96 97 96 96 96 99 101 101 104 103 98 97 96 98 97 97 98 104 99 99 98 99 99 98 98 98 99 99 103 104 103 103 101 99 99 99 98 99 100 98 98 102 101 102 102 100 100 99 100 99 100 101 99 99 100 100 102 100 100 99 100 100 102 103 101 102 102 101 100 100 99 101 100 100 100 100 100 100 100 101 103 105 105 103 105 103 102 102 104 103 102 102 103 102 102 102 103 103 104 104 103 103 104 102 103 103 103 103 104 105 105 106 103 104 104 103 104 104 104 104 104 109 102 104 104 104 105 109 105 105 106 108 105 107 106 105 104 105 104 104 107 109 106 106 105 104 104 105 107 104 105 104 105 105 105 106 108 106 106 107 105 105 106 106 105 108 107 106 106 105 105 106 109 107 107 106 106 106 107 107 107 108 108 107 109 108 107 108 107 106 110 109 110 110 110 110 110 109 111 108 111 114 108 112 111 109 108 110 108 109 109 109 110 110 109 109 111 113 112 109 111 109 111 110 112 109 111 111 114 113 112 114 120 121 119 119 115 115 115 112 112 117 119 112 111 112 112 112 112 113 112 113 113 112 112 112 114 115 115 112 112 113 116 115 115 113 114 113 116 115 114 116 117 119 115 114 117 116 115 116 121 122 121 117 121 123 120 119 121 123 125 123 121 123 120 117 121 122 121 121 120 121 120 117 118 124 119 119 120 120 117 118 118 124 119 120 123 124 119 120 120 119 119 119 119 120 120 120 123 124 123 120 120 121 120 119 121 120 119 120 120 121 121 121 122 120 120 120 119 120 121 120 121 121 121 121 121 122 121 121 121 122 123 122 120 122 123 123 123 122 123 123 122 123 124 124 124 125 123 125 124 126 126 126 126 126 131 132 135 141 144 144 143 138 139 138 137 140 146 148 147 153 156 153 149 147 145 142 138 136 134 135 134 132 128 130 133 133 129 130 131 131 130 131 131 132 136 133 131 130 129 131 130 131 136 133 132 132 132 132 133 134 134 135 138 134 137 140 143 140 134 133 139 137 136 137 135 135 137 141 146 147 144 139 138 146 149 142 147 139 139 136 139 137 137 138 137 137 137 137 137 136 134 134 138 136 141 142 140 142 140 141 141 144 145 141 137 137 139 139 138 139 140 140 138 139 137 144 143 138 138 139 138 140 141 140 139 140 142 144 144 142 139 141 138 139 139 139 141 143 141 139 139 138 138 139 140 144 145 141 144 142 144 144 144 144 144 148 144 147 147 149 155 147 149 147 149 148 150 151 152 153 155 153 154 156 153 152 153 151 156 153 158 155 155 155 156 157 158 159 157 159 158 159 160 160 162 162 167 171 166 166 165 164 163 165 168 172 173 170 171 167 169 171 184 189 186 179 179 184 187 191 199 186 186 189 195 193 195 199 197 202 204 196 192 190 190 187 187 188 190 195 198 203 205 196 193 192 197 195 196 200 206 211 227 238 221 197 197 201 198 182 183 181 184 179 177 178 178 180 178 180 178 171 171 171 171 172 175 175 175 175 174 175 174 177 183 182 184 187 194 194 197 199 204 218 223 227 226 244 261 287 326 318 265 256 287 291 331 348 305 251 216 212 210 212 225 231 230 215 199 205 217 236 260 233 230 220 257 257 208 194 193 171 160 156 157 155 154 155 153 155 156 154 153 151 152 153 151 155 155 154 152 155 160 156 155 155 158 155 152 158 146 145 145 154 153 156 157 154 154 153 157 155 155 154 155 155 156 166 158 161 172 213 242 212 164 159 162 161 162 168 164 163 163 162 159 158 163 160 162 162 160 161 159 159 160 160 164 161 159 163 162 160 161 162 162 164 183 204 203 220 237 247 221 194 180 180 180 180 196 214 224 240 310 374 436 439 371 385 413 446 478 502 548 577 557 535 535 527 507 454 450 440 411 305 292 281 271 253 240 251 262 241 250 256 263 269 286 295 306 315 380 394 407 425 437 381 338 313 303 287 281 294 298 305 313 330 377 433 417 384 356 382 430 446 482 562 607 632 580 509 439 436 444 486 549 532 470 458 455 453 496 561 612 596 596 603 573 464 406 359 357 442 455 414 366 256 230 212 211 217 237 252 253 276 312 365 374 398 439 462 465 471 523 520 537 592 687 699 708 716 736 741 748 677 582 430 354 367 429 564 562 566 573 629 664 693 730 728 698 677 640 605 608 592 572 559 544 527 516 511 536 544 533 538 493 486 486 490 524 512 515 526 533 552 573 602 628 673 706 740 767 765 754 751 761 759 726 689 681 608 540 555 573 557 461 431 399 417 462 462 469 489 508 545 536 531 510 535 571 564 572 721 743 709 690 730 735 725 761 769 761 761 766 683 715 749 745 713 625 561 507 474 470 485 499 509 515 524 533 546 607 651 711 720 771 845 958 1046 1096 1226 1241 1186 1130 1125 1107 1085 1068 1011 967 969 1028 1148 1135 1104 1060 987 890 848 835 857 821 762 683 590 654 718 680 635 558 547 528 505 486
 90 90 89 90 89 88 90 90 88 89 89 90 90 91 91 91 92 93 90 90 91 91 90 91 91 91 91 90 90 90 92 91 91 92 90 91 90 90 91 90 90 90 91 91 91 92 91 91 90 90 89 90 94 105 108 113 105 97 91 90 94 92 90 92 95 103 107 110 112 114 120 120 118 116 116 118 120 125 130 125 120 115 112 106 101 100 98 99 99 99 98 95 92 90 89 88 88 88 88 88 89 90 89 89 89 89 89 89 89 91 91 89 88 90 88 89 88 89 88 90 91 89 89 90 90 90 90 89 88 89 88 90 89 90 90 89 90 89 90 90 91 90 89 90 88 87 91 91 89 89 89 88 87 89 89 90 90 90 89 90 90 89 89 89 89 90 90 89 90 91 90 89 90 91 92 91 91 90 90 90 90 91 91 92 91 90 91 91 90 91 91 90 90 90 91 91 91 91 92 91 92 92 93 92 93 92 93 92 91 92 93 92 93 93 93 93 92 93 93 94 93 93 91 94 91 93 94 94 93 93 94 93 95 95 95 93 94 96 96 97 98 102 98 98 96 95 96 95 96 96 96 96 99 96 97 98 104 97 102 101 98 97 99 97 95 97 97 96 100 100 97 97 96 98 98 98 98 98 98 98 98 98 98 100 99 101 100 100 99 98 99 99 104 102 99 97 96 96 97 97 97 96 97 97 100 102 104 102 99 95 95 95 96 95 95 95 101 99 100 101 102 103 104 102 97 97 96 99 102 103 105 105 105 105 102 104 107 108 97 97 97 98 96 95 95 100 104 104 107 106 103 105 105 102 101 102 103 101 104 103 101 103 103 103 101 101 101 104 99 97 97 100 101 100 102 100 100 99 98 97 98 97 99 97 97 98 99 98 99 98 98 99 98 101 98 98 97 102 102 101 107 100 98 98 99 100 98 99 99 99 101 100 101 101 103 104 102 101 101 101 102 101 101 102 101 102 102 103 101 103 103 105 104 102 102 101 101 101 102 101 102 99 99 99 100 100 100 100 100 103 101 100 101 104 103 103 104 104 105 104 103 105 102 102 105 106 104 102 105 103 102 103 104 105 103 103 103 104 105 106 106 104 105 104 104 104 104 104 103 104 108 105 110 106 105 109 112 106 107 109 112 106 106 106 105 104 104 103 104 105 106 108 110 110 107 104 107 108 107 104 103 106 105 104 105 107 106 106 106 106 105 106 105 105 106 106 106 106 106 106 108 106 108 108 106 106 107 108 107 107 107 107 107 108 107 109 112 108 109 108 109 111 111 109 110 108 108 112 109 108 112 114 111 108 108 108 108 109 109 108 108 109 112 110 110 109 112 110 111 114 115 113 114 110 111 113 117 112 111 111 110 111 113 117 119 119 118 119 118 114 116 118 117 117 112 111 113 112 112 113 113 111 113 112 114 117 118 116 113 113 113 113 113 114 112 113 113 114 114 116 119 118 120 118 118 119 120 120 118 115 115 118 121 116 118 119 118 121 121 120 119 123 122 122 119 119 117 118 117 117 118 119 122 122 117 121 125 125 124 121 121 122 124 121 123 120 119 119 119 120 119 119 119 119 118 120 120 119 121 128 126 127 124 120 119 122 119 120 120 120 120 122 121 120 120 120 121 120 121 121 122 124 122 121 121 122 121 121 125 123 126 125 122 119 122 123 123 123 123 123 124 123 122 123 124 124 124 125 125 123 127 126 124 125 127 126 133 132 135 140 143 141 138 138 140 140 142 145 150 152 156 158 153 152 148 143 139 138 138 137 137 137 131 129 128 131 130 130 130 131 133 130 132 130 129 135 131 130 130 131 130 130 132 135 135 132 130 132 134 134 134 134 133 136 134 134 135 141 136 134 133 140 139 137 139 135 136 138 146 152 146 146 143 139 156 155 141 143 139 137 137 137 139 136 137 137 139 137 136 137 137 136 135 136 140 140 141 141 141 140 140 141 143 141 144 135 136 138 140 139 141 138 138 139 139 140 142 140 138 139 140 139 138 137 139 137 138 136 140 143 140 142 139 138 140 137 138 138 142 138 137 145 141 140 141 141 147 146 145 144 141 142 143 144 144 144 149 144 145 147 155 153 146 148 148 149 148 150 151 150 150 151 150 150 154 152 153 153 154 154 156 156 155 156 155 157 156 158 160 160 156 159 161 160 160 161 162 162 161 164 163 166 163 165 165 168 171 172 168 166 168 169 176 201 202 190 183 176 180 182 184 195 184 182 182 186 198 197 194 192 198 195 193 190 186 188 187 186 188 191 195 200 207 204 194 198 200 198 197 194 198 207 212 223 237 237 202 209 209 207 183 185 183 185 177 177 177 176 182 180 179 176 172 176 174 171 171 175 175 172 175 175 174 176 184 192 193 195 201 204 202 205 209 214 233 234 255 263 280 303 328 370 391 310 279 310 317 360 385 361 309 254 240 227 225 262 270 269 249 205 218 232 252 281 251 245 241 269 309 263 235 234 184 168 162 160 162 155 152 151 153 152 152 150 150 155 152 153 153 152 153 153 152 156 154 155 156 158 160 155 157 153 152 156 153 156 155 154 154 157 153 156 156 155 156 156 157 159 156 155 156 163 193 232 240 183 160 162 159 157 161 161 163 164 165 158 162 159 158 160 159 160 159 162 160 162 163 162 161 162 162 163 163 161 164 159 162 177 187 193 227 243 239 203 180 180 180 180 180 207 218 234 267 355 376 392 370 385 383 414 470 498 543 551 531 510 488 494 495 491 476 450 430 389 307 301 293 278 247 249 255 262 244 253 262 270 280 311 320 320 326 373 427 440 492 392 349 337 329 309 292 287 309 335 317 318 324 349 457 430 419 382 366 384 409 468 559 587 613 563 487 477 467 469 486 562 509 519 553 498 492 537 593 603 589 567 555 527 437 391 364 377 457 486 465 392 256 224 213 219 225 240 255 258 289 313 327 346 369 359 387 420 467 531 567 601 638 715 725 727 726 732 711 708 642 564 419 365 367 433 479 469 485 509 564 579 596 610 591 569 572 546 520 514 504 503 500 497 495 487 486 502 498 490 485 492 500 510 517 540 520 527 531 535 563 579 610 639 695 721 742 765 790 782 780 778 757 731 712 716 708 621 620 618 595 468 420 400 425 481 488 506 514 554 599 612 613 592 615 652 616 607 736 777 748 741 756 798 776 799 785 780 783 779 707 742 750 699 638 584 539 495 478 481 482 497 512 524 534 541 554 601 634 692 745 861 901 967 1004 1029 1177 1165 1107 1051 1054 1033 986 967 921 936 1004 1096 1129 1068 1035 1008 950 897 900 912 906 778 700 612 617 778 823 788 745 607 576 549 527 491
 91 89 91 90 90 89 89 89 89 89 89 89 90 91 91 92 92 92 91 92 92 91 91 91 90 91 93 92 90 90 90 90 91 91 90 90 90 90 91 90 91 90 91 91 91 92 92 91 91 91 90 90 99 111 113 103 97 93 91 91 91 90 92 93 93 96 102 105 107 110 116 116 115 114 112 116 122 125 128 120 117 112 110 104 100 98 96 96 95 94 93 91 91 92 90 89 88 89 88 88 88 90 91 90 88 88 90 90 89 89 90 88 89 88 88 89 89 89 87 89 91 89 90 90 90 89 89 90 89 90 90 89 91 89 89 90 89 89 90 89 90 88 88 89 88 89 90 89 88 88 90 89 87 89 89 88 88 89 88 89 90 90 89 89 90 89 90 89 90 91 91 91 90 91 92 91 90 89 90 91 91 91 90 92 91 91 91 91 91 91 92 91 91 91 92 91 92 92 91 91 92 92 93 93 93 94 94 92 92 92 94 92 92 93 93 93 93 93 94 93 94 93 94 93 96 93 94 94 94 94 94 95 94 94 95 95 94 97 95 97 98 100 97 97 96 95 95 95 95 95 96 95 96 96 97 98 98 97 99 98 96 96 96 96 96 94 94 99 106 95 96 96 97 97 97 98 98 98 98 99 98 99 98 99 96 99 100 102 100 99 99 99 103 102 99 97 98 97 98 97 96 96 97 97 100 100 102 99 97 97 97 96 96 97 96 95 98 99 98 100 103 104 104 104 101 97 96 96 100 105 104 104 106 106 106 107 108 109 99 97 97 97 96 96 96 102 105 103 105 106 108 110 107 103 103 102 102 103 104 104 103 104 104 104 102 102 102 101 104 101 102 101 98 96 97 97 96 100 98 97 97 97 97 98 97 98 98 98 99 98 98 98 97 98 97 98 98 99 102 101 100 103 99 98 99 99 98 100 100 100 100 101 100 100 102 102 100 101 100 100 100 98 98 101 99 102 101 100 103 101 101 101 102 101 100 99 100 100 100 100 100 101 100 99 99 100 101 102 100 102 101 101 102 102 102 103 101 102 101 101 103 106 104 102 102 103 105 105 105 106 103 103 105 104 103 103 103 103 104 103 104 103 103 103 104 104 103 103 103 103 103 111 107 104 105 105 109 104 108 108 112 106 106 110 107 106 105 103 104 104 106 107 110 110 109 104 105 106 106 104 105 105 104 104 105 105 106 106 104 107 106 106 105 106 106 106 105 105 106 106 108 106 107 107 106 105 106 107 107 108 106 108 108 108 108 107 109 108 108 110 111 111 111 109 110 113 110 112 110 108 111 112 112 107 109 108 109 109 109 109 109 109 109 110 110 110 112 111 111 113 116 118 114 115 114 114 113 111 111 111 111 111 110 112 111 112 112 113 114 112 112 112 114 120 114 112 112 112 113 113 114 113 113 112 114 114 114 117 117 113 113 114 114 113 113 113 112 114 116 120 117 113 116 116 114 115 118 118 119 118 115 115 115 117 117 116 116 116 116 117 118 120 120 119 117 118 116 116 116 117 116 117 120 126 122 122 119 120 122 124 126 121 117 119 119 118 118 118 119 119 119 119 119 119 120 119 119 121 121 121 123 126 128 124 120 120 119 122 121 121 120 121 121 121 121 120 123 121 121 122 125 126 119 122 120 120 120 121 125 123 124 124 126 123 123 123 125 123 124 124 123 123 124 124 125 124 124 124 124 124 127 125 124 125 126 126 128 130 134 138 138 138 141 139 140 143 149 148 151 158 155 161 158 153 148 143 141 139 139 141 137 132 129 134 135 134 130 133 130 129 130 133 130 133 130 132 133 131 130 129 131 132 131 132 134 133 132 133 132 134 135 133 133 134 133 134 135 138 136 134 134 139 139 143 142 137 136 139 145 149 151 151 144 143 152 145 138 137 140 137 137 136 138 139 136 137 137 137 137 137 138 139 138 137 139 137 138 140 141 142 140 139 141 140 137 133 135 140 138 140 143 143 142 140 139 139 140 140 144 139 138 138 138 139 139 138 139 137 141 140 139 143 139 141 140 137 138 137 142 138 139 145 139 140 140 138 141 143 145 144 143 143 146 147 148 145 148 146 147 152 149 149 147 147 147 148 149 150 149 149 151 150 150 153 156 153 153 153 153 155 154 155 157 157 157 158 158 158 161 159 159 159 161 160 159 162 164 162 162 163 164 166 163 165 165 166 173 172 170 169 168 170 183 190 193 191 182 176 175 176 178 180 183 182 182 183 190 187 188 194 197 190 186 186 187 187 187 193 192 192 203 211 213 205 206 205 207 197 198 202 201 203 205 212 226 233 212 216 215 209 195 185 185 187 180 179 180 179 178 180 178 175 177 178 172 171 174 172 173 176 177 177 178 182 196 207 212 224 237 215 210 213 225 241 268 265 266 302 364 395 406 424 434 343 309 328 358 351 358 385 397 348 310 270 246 297 306 303 280 218 236 251 280 315 286 296 263 286 349 316 278 273 199 177 170 163 157 157 156 148 152 151 151 150 140 148 149 151 154 150 152 153 152 156 154 157 157 157 156 154 155 158 158 159 159 154 155 155 153 157 153 153 157 158 157 158 161 161 157 155 155 159 175 198 223 207 160 158 158 155 157 160 160 163 164 160 161 158 160 160 159 159 157 159 161 161 161 161 162 162 162 169 165 166 168 161 163 175 196 205 222 230 219 184 180 180 180 180 190 208 226 247 277 319 332 348 351 447 418 415 445 543 557 536 522 519 470 453 458 481 479 454 413 370 341 332 294 270 254 260 268 270 252 257 264 275 286 306 319 341 375 379 434 515 537 420 397 361 325 310 305 296 309 350 365 331 337 367 471 452 438 404 354 372 397 440 519 558 596 569 519 534 545 550 526 547 545 616 655 555 557 583 608 617 596 573 550 500 434 397 374 396 478 495 457 366 246 216 220 223 228 237 242 251 275 284 284 298 305 316 334 355 413 530 578 644 691 730 729 708 680 690 649 646 621 575 459 390 359 363 384 380 386 404 458 474 504 520 497 480 489 478 474 473 471 478 477 480 479 487 493 500 502 497 490 519 533 541 551 550 519 542 542 540 565 588 613 635 699 715 729 754 800 799 777 744 742 747 711 688 669 660 618 577 541 468 417 401 439 517 536 556 554 642 681 699 686 649 675 698 676 672 725 758 772 800 794 815 816 803 820 816 797 768 730 770 762 707 644 544 514 490 501 498 489 494 509 533 542 555 567 597 621 656 700 805 811 847 900 955 1142 1142 1075 1014 957 934 903 876 909 956 1029 1118 1088 1022 979 971 965 1001 978 939 846 692 637 633 701 903 974 932 837 649 605 566 545 508
 90 90 90 88 89 89 89 89 90 90 90 89 90 90 90 91 92 92 92 92 92 91 91 91 91 91 91 93 90 91 91 91 92 91 91 90 90 90 91 91 91 91 90 91 91 92 91 91 91 90 90 91 94 100 105 96 93 91 91 90 91 90 90 92 92 94 99 101 104 108 114 114 112 112 111 114 118 124 125 115 111 108 106 103 97 95 95 95 93 92 92 91 90 90 90 89 89 88 88 88 89 89 90 89 88 89 90 90 90 89 88 89 89 89 89 89 90 89 89 89 92 92 89 90 90 89 89 90 89 90 90 89 91 90 91 90 89 91 90 88 90 89 89 88 88 89 90 89 89 88 88 88 88 90 89 89 89 90 91 90 90 89 89 89 90 89 90 90 89 91 90 92 89 91 92 91 91 90 91 91 91 90 91 91 91 90 89 91 91 92 91 91 91 92 92 93 92 92 91 92 93 92 93 93 93 93 92 94 92 92 93 93 92 93 93 94 93 93 94 93 94 94 93 93 94 94 94 94 94 94 94 93 95 95 95 96 96 96 95 96 95 99 98 97 97 95 95 95 95 96 97 96 96 96 96 97 97 96 96 96 96 97 96 97 96 97 99 103 98 96 94 96 97 98 98 98 98 99 98 98 98 98 98 98 95 96 97 98 101 98 98 100 103 103 102 99 103 100 100 100 98 98 97 97 100 99 103 99 96 96 96 95 98 102 101 101 100 97 96 100 103 104 103 104 103 103 96 96 103 104 101 104 105 106 106 107 106 110 107 96 97 97 96 95 94 101 104 103 103 107 107 106 107 107 101 103 104 105 104 103 102 103 104 103 104 105 103 102 102 101 100 98 99 98 97 96 96 99 99 98 97 98 97 97 96 97 98 98 98 99 98 98 97 97 98 98 99 103 102 100 99 99 104 101 99 100 100 98 99 101 100 99 101 100 100 101 101 103 100 100 99 99 101 102 101 102 101 101 101 100 101 101 100 99 99 99 100 99 101 100 100 100 100 100 100 100 100 101 100 101 101 100 100 101 101 104 103 101 102 103 102 102 101 102 101 102 102 107 108 105 103 102 102 102 102 103 102 102 104 103 105 106 103 104 102 103 107 105 105 103 104 106 105 108 104 105 108 104 106 112 112 114 111 111 104 105 105 104 104 105 104 105 106 108 108 109 109 107 107 106 107 105 105 105 108 107 105 106 105 105 104 106 107 107 107 105 105 106 106 107 106 106 106 107 106 106 107 107 108 107 107 107 107 106 107 107 108 107 108 109 110 112 112 115 112 113 112 114 113 111 113 113 111 111 109 109 108 108 109 107 109 109 110 114 111 114 114 116 115 115 114 114 116 112 111 111 111 113 111 113 117 111 111 112 112 110 112 112 112 112 112 112 110 115 114 112 112 111 113 112 113 114 113 112 114 115 114 121 114 114 113 115 114 116 118 118 118 116 116 123 117 113 113 114 114 114 114 113 118 118 119 119 119 120 118 116 116 116 117 116 117 117 120 120 118 119 117 116 117 118 117 118 117 124 120 119 117 118 118 118 119 120 118 118 118 117 118 118 120 119 119 119 119 119 119 119 120 119 119 118 120 121 123 126 128 123 121 121 120 120 120 120 120 121 121 121 123 120 123 121 121 122 122 125 121 122 121 122 122 123 124 123 123 122 123 123 123 123 123 125 125 124 124 125 124 125 125 123 124 124 125 124 125 126 125 126 127 129 135 137 137 139 142 142 144 145 152 154 154 159 159 163 159 155 151 147 148 144 142 136 134 132 131 132 130 131 131 132 133 134 136 134 135 135 132 130 132 132 131 133 131 133 131 131 132 132 132 133 134 133 134 134 134 133 136 134 134 135 135 140 135 138 143 146 147 143 144 141 149 155 154 148 148 148 150 146 138 136 146 139 138 139 138 138 139 143 140 137 139 137 137 138 136 137 137 134 131 135 138 140 141 140 140 139 133 133 134 138 139 141 141 142 142 141 140 139 141 137 138 140 138 139 137 137 140 139 138 139 141 142 139 143 139 142 137 138 140 137 141 136 144 141 139 139 138 140 139 140 139 144 141 145 149 146 150 147 148 149 150 154 148 148 147 148 149 148 150 150 151 149 151 152 150 155 156 153 153 154 154 155 156 157 157 157 156 159 157 158 160 159 159 161 160 161 161 166 161 163 163 164 166 168 164 166 166 167 168 169 171 170 169 173 177 173 176 176 173 176 175 173 179 178 178 178 178 179 182 184 186 198 193 187 184 185 186 189 191 191 196 190 196 200 202 216 224 221 222 206 207 213 212 205 205 207 213 223 226 228 220 214 206 199 194 190 185 182 180 178 180 184 177 177 175 177 170 174 175 175 173 177 179 178 181 197 229 239 264 291 286 227 222 228 247 269 345 355 353 370 378 396 409 425 445 374 334 350 400 409 399 406 441 396 341 300 284 316 312 293 270 227 260 296 333 375 351 355 309 329 375 343 294 253 198 183 177 169 160 157 156 150 153 150 152 152 137 147 152 154 154 151 152 153 152 156 157 160 158 157 154 154 152 154 153 155 156 155 157 157 152 153 155 152 154 153 154 159 160 159 156 156 156 155 161 163 176 182 158 159 158 156 158 159 161 160 161 160 160 157 159 159 158 159 158 161 165 166 165 163 161 162 163 164 163 179 179 168 165 176 193 212 216 209 197 181 180 180 180 180 190 226 240 270 309 295 342 359 385 474 436 426 436 550 557 537 514 498 455 433 459 471 447 441 390 351 368 322 288 265 266 276 286 276 256 262 265 273 290 312 323 344 375 463 482 537 564 442 374 330 334 341 315 304 309 337 394 359 381 393 498 462 423 396 359 367 390 416 470 516 532 572 588 648 657 632 585 558 584 692 746 644 636 636 639 629 602 568 554 525 454 404 402 425 493 470 401 322 220 220 225 231 240 242 245 256 267 272 277 285 293 312 324 342 383 482 535 606 682 729 709 689 649 635 610 584 573 527 455 416 378 380 368 393 405 402 402 432 478 501 452 459 462 468 482 503 519 524 531 516 522 544 551 556 530 507 501 549 555 565 567 525 531 540 546 550 577 593 612 627 697 751 775 786 804 779 756 720 721 714 692 660 618 583 595 556 508 439 405 401 432 537 548 548 569 681 705 666 640 619 659 704 725 732 717 733 751 779 836 833 830 809 811 810 803 785 747 783 756 708 585 530 506 513 519 505 502 516 513 530 548 561 564 594 615 632 657 716 758 815 877 954 1150 1163 1123 1086 978 927 872 850 972 1035 1090 1131 1063 1037 1039 1045 1043 1014 935 864 790 652 647 698 794 987 1043 970 873 686 630 598 569 524
 90 91 90 90 89 88 90 89 90 89 90 90 90 90 91 92 92 92 93 92 92 92 90 91 92 93 92 92 91 91 90 91 91 91 92 92 91 91 90 91 91 92 91 91 91 91 91 90 91 92 90 91 91 91 93 91 91 91 90 90 91 91 93 93 92 93 94 98 102 105 111 111 109 108 111 110 115 120 119 111 107 105 103 101 96 94 93 93 92 92 93 92 90 90 89 89 88 88 89 88 89 89 88 88 89 88 89 89 89 89 90 90 89 91 89 89 89 90 89 89 91 91 90 90 89 90 90 91 90 90 89 90 89 89 89 89 91 90 89 90 88 89 91 89 88 89 89 89 90 89 89 90 88 89 89 89 92 91 90 90 90 90 90 90 89 90 90 91 91 91 91 91 92 91 91 91 91 90 90 91 91 91 90 91 90 91 91 92 91 91 90 91 90 92 92 91 92 93 91 93 92 93 92 93 92 92 94 93 94 93 92 92 92 95 95 94 92 94 94 95 94 92 93 93 93 94 95 95 94 94 94 94 95 95 95 95 95 95 95 96 94 97 98 96 96 95 96 96 95 96 96 98 97 97 95 95 96 97 96 96 95 97 97 96 96 98 97 101 96 96 96 99 98 98 99 97 98 101 101 98 96 97 97 96 98 96 97 98 102 101 99 99 104 103 102 98 102 97 97 97 98 100 99 100 101 100 103 101 98 96 97 97 96 101 100 101 100 98 96 100 103 104 104 105 105 105 96 97 105 105 104 105 106 108 108 107 108 110 111 97 96 96 96 96 96 96 100 103 104 107 107 103 106 108 111 107 107 105 104 102 101 102 103 101 102 105 105 103 102 99 98 100 101 99 97 96 96 100 99 97 97 98 98 97 97 97 97 98 99 100 97 99 101 99 101 100 100 99 99 99 98 98 100 99 100 102 104 102 101 100 98 99 101 104 102 101 102 104 99 99 102 102 102 100 103 103 103 103 103 103 101 104 100 99 100 100 100 103 102 101 102 100 100 101 101 101 100 101 101 104 103 102 101 101 101 103 102 102 101 102 101 102 103 103 101 101 102 104 108 107 103 102 103 102 103 102 101 101 102 104 104 105 104 103 102 103 104 104 105 103 104 105 107 106 105 104 108 104 103 107 108 112 110 111 104 105 108 107 104 105 104 105 105 105 106 107 109 106 106 105 105 105 105 105 106 107 106 106 105 105 105 107 106 107 105 105 106 107 106 108 106 106 107 106 106 107 107 107 107 108 107 107 107 108 106 106 106 109 109 110 109 111 112 113 112 111 108 113 109 108 112 109 109 112 110 110 109 108 110 107 110 112 115 112 111 112 113 115 117 111 112 110 110 111 110 109 111 111 110 112 119 114 113 112 111 112 112 112 111 112 111 110 111 111 112 115 113 116 114 113 115 116 113 112 113 112 113 118 115 114 115 115 114 118 119 115 115 116 117 116 116 114 116 115 114 114 115 115 118 116 117 118 117 117 118 119 115 116 117 117 116 116 117 118 117 117 117 118 119 117 117 118 119 118 117 118 118 118 118 118 119 119 118 119 117 118 119 123 120 120 119 118 119 118 120 119 120 120 120 120 119 121 119 120 124 129 126 120 119 121 120 121 122 121 121 121 122 121 121 121 121 120 123 122 121 120 120 122 123 124 123 122 123 125 125 124 123 124 122 124 125 123 124 124 126 125 125 126 124 126 125 129 128 127 125 127 127 129 134 139 141 142 148 146 148 149 156 157 154 157 160 161 162 159 155 147 147 144 139 133 132 132 132 130 132 131 130 132 137 138 136 133 132 133 138 135 131 131 131 133 131 132 132 131 133 132 131 134 135 134 135 134 135 134 140 137 136 137 140 145 138 139 140 144 147 145 147 145 150 159 157 152 152 150 146 141 139 136 145 141 137 138 137 138 138 138 137 137 136 136 138 138 139 138 137 133 131 134 139 141 140 143 141 142 134 135 136 138 138 142 143 143 144 141 141 139 141 138 138 138 138 138 140 138 143 139 139 140 138 142 138 142 139 141 140 139 140 138 141 136 143 145 139 139 139 139 142 141 142 145 142 143 143 143 145 147 145 145 145 147 147 153 151 150 150 150 152 151 150 151 151 150 152 154 154 153 153 154 154 155 158 156 156 156 158 162 159 160 162 160 158 160 160 162 162 165 161 162 164 165 167 166 168 167 166 168 167 172 172 174 174 175 180 174 175 178 177 175 179 178 177 178 181 181 179 181 181 181 184 191 184 185 185 185 184 185 186 189 192 192 196 197 200 211 218 221 226 214 215 218 224 211 207 212 215 222 238 241 232 227 215 210 206 200 196 195 188 180 184 182 176 175 176 180 175 177 174 177 178 176 178 180 182 202 245 274 323 347 297 251 240 242 279 323 377 400 398 385 398 403 406 415 415 366 348 350 400 423 436 434 426 409 369 352 336 315 295 276 254 239 266 275 323 430 443 427 391 378 365 311 265 221 199 192 182 174 164 161 158 155 151 152 150 153 153 155 153 155 154 156 155 156 152 161 161 161 158 153 149 149 150 157 153 154 155 156 159 160 159 157 154 154 153 153 156 157 156 156 159 156 154 154 157 156 158 156 158 160 158 160 158 159 157 159 160 159 158 158 158 158 159 158 158 165 166 166 165 162 161 162 164 163 164 179 179 174 166 169 181 204 206 191 180 180 180 180 180 180 186 218 233 258 281 274 295 321 380 484 467 456 459 509 530 513 465 431 415 443 466 447 404 397 357 322 300 283 273 268 282 284 271 261 256 270 273 275 285 307 328 352 364 447 501 540 565 405 353 363 384 344 333 316 315 338 440 426 465 505 522 463 422 396 372 380 386 394 442 458 492 541 579 722 764 722 665 592 607 707 787 743 715 677 671 630 582 539 527 493 465 436 462 472 471 399 329 278 220 226 233 240 256 259 263 279 280 290 288 293 307 323 341 357 392 493 551 604 676 729 697 661 627 583 560 534 513 487 439 413 430 431 397 418 421 446 451 420 459 481 450 484 505 514 520 544 568 580 607 583 593 630 628 587 546 511 514 579 564 561 556 517 527 536 547 564 586 607 621 639 717 743 741 755 770 753 737 705 665 642 624 599 559 523 490 510 480 423 411 422 417 492 511 516 564 704 666 600 581 627 683 729 752 767 762 753 766 766 802 818 841 824 787 793 797 784 761 741 706 651 545 517 529 538 527 515 510 525 529 537 549 564 578 613 638 677 716 735 802 891 962 1033 1182 1189 1164 1113 956 877 830 884 1053 1119 1168 1164 1094 1104 1111 1069 971 942 873 779 707 695 743 808 887 1038 1074 1001 896 740 674 626 587 524
 91 91 91 90 91 89 89 89 90 89 89 90 89 89 90 91 90 91 91 92 92 92 93 92 92 93 92 91 91 92 91 91 91 91 92 92 92 91 91 91 91 91 91 91 91 92 91 92 92 92 91 93 92 90 90 90 90 90 90 90 90 90 92 95 91 92 93 97 100 104 108 108 107 108 106 107 109 114 111 107 104 102 99 95 94 92 93 92 91 91 93 94 90 90 90 89 88 88 89 90 89 88 89 89 89 90 90 89 89 89 89 89 89 91 90 89 90 89 89 89 90 90 91 89 90 90 91 90 90 91 89 90 90 91 92 89 91 90 90 89 89 88 90 89 89 88 89 90 89 89 91 90 89 90 89 89 90 90 90 90 90 90 89 88 89 90 90 90 90 90 90 90 91 91 91 91 91 92 91 91 91 92 91 91 91 92 91 92 91 91 91 91 92 93 91 92 92 91 92 92 92 93 93 92 92 94 95 94 94 92 93 94 94 93 95 95 93 94 93 94 94 93 92 92 93 93 94 94 95 95 94 94 94 97 95 95 96 95 96 95 95 97 97 95 96 96 95 95 95 96 96 96 98 97 98 95 95 95 97 95 96 96 99 96 97 99 98 102 97 95 95 99 99 99 97 99 99 101 98 98 97 98 97 97 97 96 98 98 98 97 98 98 103 99 97 96 101 99 97 98 97 99 99 101 101 99 102 98 96 95 96 96 95 98 99 100 99 96 97 103 104 107 105 106 107 107 106 104 105 104 103 104 105 106 106 111 109 110 111 98 96 97 97 97 98 97 99 109 109 109 103 97 104 98 100 105 108 108 106 105 102 100 100 96 100 104 105 104 100 98 98 98 101 97 98 101 98 100 101 99 99 98 97 97 98 98 98 98 98 100 101 101 98 99 99 98 99 101 99 98 98 98 99 98 98 99 98 104 100 97 98 100 101 104 103 103 102 103 100 98 100 100 102 102 99 100 99 99 99 100 101 103 103 102 101 101 106 106 106 103 101 100 100 99 100 100 100 102 101 102 102 103 103 104 103 105 101 101 101 102 101 101 103 103 102 101 104 103 104 103 104 102 103 103 103 102 102 102 102 105 103 103 103 102 103 103 104 104 104 103 104 104 103 104 105 105 108 103 103 104 111 108 106 105 105 105 107 105 105 105 105 105 105 105 104 106 108 107 104 105 105 107 106 108 107 105 107 108 105 106 106 106 105 106 105 105 106 107 107 107 107 107 107 107 106 107 107 107 106 106 107 109 110 107 106 109 110 108 109 110 111 111 112 111 113 114 113 116 108 109 108 108 109 110 112 108 109 108 108 109 110 112 112 109 110 113 111 114 110 109 110 109 110 110 110 110 110 109 110 111 112 114 112 111 111 111 112 112 111 112 112 113 113 112 112 113 112 117 122 116 114 113 114 112 113 113 114 117 113 113 114 115 119 123 117 114 115 114 116 116 115 116 115 115 116 115 116 116 118 119 118 120 119 118 115 119 117 116 116 116 117 116 119 119 118 118 117 116 118 117 119 120 122 120 119 118 118 118 118 118 121 119 118 119 118 119 120 122 120 119 121 122 119 120 119 121 121 119 119 118 120 117 121 121 121 127 130 127 126 123 121 122 122 121 121 121 121 122 121 121 123 122 122 123 122 123 123 122 122 122 123 123 122 123 124 124 124 124 125 124 124 123 125 126 127 124 124 125 125 124 126 128 125 125 127 127 129 130 133 139 143 144 151 150 151 151 154 155 153 151 154 160 165 161 156 143 138 138 136 133 132 132 130 132 132 131 131 133 137 137 135 134 134 132 135 139 130 130 130 132 131 131 132 132 132 131 132 133 133 132 134 132 134 135 136 136 135 143 147 141 135 136 139 140 142 144 145 145 147 156 165 158 157 153 142 140 139 138 142 139 141 139 138 137 137 137 136 137 138 139 139 138 138 138 138 136 132 138 140 141 144 142 142 144 133 137 138 136 137 140 140 141 141 146 146 141 140 137 137 137 143 145 139 138 140 141 140 141 141 139 142 148 144 143 139 138 138 139 140 142 144 145 145 143 140 143 140 141 140 146 144 144 144 144 144 147 146 144 146 145 149 150 149 149 148 148 154 151 152 153 153 154 154 154 152 153 152 155 155 156 157 156 156 156 160 159 158 158 162 160 159 162 160 161 163 167 163 163 163 167 164 167 168 168 169 170 167 172 178 176 179 175 173 173 172 173 173 173 178 176 176 178 180 181 180 180 183 182 184 185 184 184 184 189 185 187 188 189 193 192 197 199 201 209 217 223 225 220 218 217 225 226 211 211 223 238 249 261 268 248 224 215 209 204 200 198 190 182 185 183 179 176 178 183 179 176 181 178 178 178 177 179 180 190 210 256 325 374 345 303 276 268 275 313 364 368 375 382 445 458 467 474 452 395 365 353 367 388 398 393 381 430 425 397 350 314 299 303 274 265 262 260 274 380 422 467 457 362 342 331 303 233 204 193 184 177 169 168 164 164 157 155 154 154 154 152 151 155 154 155 155 157 159 161 163 161 157 152 150 152 156 153 154 154 153 158 155 158 155 158 153 154 156 156 156 154 154 157 159 155 156 158 156 154 155 155 157 156 157 158 158 162 164 163 161 157 158 158 157 158 158 161 159 165 166 164 165 164 161 161 162 163 164 173 178 178 165 163 173 201 207 186 180 180 180 180 180 183 205 235 255 268 257 289 307 350 403 413 419 477 509 520 523 475 432 390 401 451 469 461 394 345 330 321 308 299 295 286 289 275 269 273 261 281 282 284 288 311 331 352 383 432 460 524 573 461 391 440 453 387 359 334 323 339 447 492 483 525 576 539 493 430 387 399 397 398 429 447 480 520 574 736 812 811 757 630 672 739 779 752 721 701 694 591 550 517 500 479 466 459 468 464 405 343 294 265 226 233 241 248 261 280 308 318 301 319 312 309 332 345 350 390 429 550 611 671 709 738 715 691 664 612 581 559 548 528 485 487 505 467 431 462 471 511 511 448 436 441 490 526 543 538 577 620 653 657 667 678 679 695 662 583 549 518 524 566 552 546 537 526 543 550 557 576 596 610 625 646 684 679 674 703 750 739 717 698 702 694 659 623 578 546 532 469 453 417 428 444 446 451 478 505 567 669 601 557 548 622 676 722 743 760 789 808 826 807 792 801 820 829 776 780 789 790 761 685 641 613 539 525 544 547 538 528 518 517 529 536 554 568 588 628 670 736 826 834 816 857 929 1025 1112 1106 1068 1025 879 818 840 910 1049 1142 1184 1130 1123 1125 1078 1024 915 863 791 723 713 765 808 848 906 1073 1106 1043 949 787 689 619 580 521
 91 89 91 89 89 89 88 89 90 91 90 90 90 90 90 89 90 90 91 90 92 92 92 91 91 91 92 91 92 92 91 92 91 92 92 92 92 91 92 92 91 91 91 91 92 92 92 91 91 91 91 91 91 91 91 90 90 89 91 90 90 89 93 93 92 91 92 96 98 101 107 108 106 106 105 105 104 105 104 103 101 99 96 92 92 91 90 92 90 92 93 94 91 91 90 90 90 91 90 89 90 88 88 89 89 90 89 89 89 90 91 91 91 91 89 90 89 89 88 91 90 90 92 89 91 89 90 90 90 90 89 89 89 90 89 90 91 90 90 89 89 90 90 90 89 89 89 90 90 90 91 90 90 90 89 90 90 90 89 89 90 91 90 89 89 91 90 90 90 91 91 90 92 91 91 91 91 89 91 91 91 91 90 92 93 91 89 92 90 91 90 91 92 94 93 92 91 92 94 93 92 93 92 92 93 92 94 93 93 93 93 93 93 93 92 94 93 93 93 93 95 94 93 94 95 94 94 95 94 95 93 95 95 95 96 95 96 96 95 96 95 96 96 96 96 96 99 97 96 96 96 95 96 98 98 95 96 97 96 96 95 96 97 97 96 98 100 99 97 95 95 98 97 98 97 98 96 97 97 104 100 98 97 98 98 97 97 97 97 98 98 99 97 97 98 101 100 100 99 98 96 97 97 100 101 98 100 99 98 96 96 96 96 96 96 98 97 95 97 106 107 109 107 108 106 107 108 106 102 103 105 108 106 106 109 104 108 110 108 103 98 97 97 98 97 98 104 107 107 106 101 98 101 97 96 97 108 111 104 106 105 99 96 96 100 103 103 103 103 98 98 98 99 98 100 101 101 100 103 100 102 100 98 97 97 98 98 98 98 98 102 99 98 98 99 99 102 106 103 100 98 98 99 98 98 99 99 100 104 104 104 104 106 106 106 103 101 101 99 100 100 100 105 106 102 105 100 100 100 99 100 101 101 102 103 102 105 105 104 103 101 100 101 104 108 104 106 104 104 103 103 104 103 100 102 104 103 101 103 105 102 101 102 102 102 102 104 103 104 108 106 106 103 104 106 102 102 102 102 104 103 102 103 102 103 103 104 105 106 104 104 104 103 104 105 105 105 105 106 103 112 109 103 104 104 104 104 104 105 104 105 105 105 105 105 106 109 105 107 105 105 107 105 106 107 105 112 110 106 105 106 105 106 106 106 112 106 106 106 106 105 105 106 106 106 106 108 107 107 107 106 110 107 108 106 106 106 109 108 110 112 111 110 111 111 111 113 112 108 109 108 108 107 110 115 115 108 110 111 113 109 112 112 113 114 116 110 110 110 111 110 111 110 111 110 110 113 110 111 112 114 113 113 112 112 111 113 114 113 113 112 113 113 114 113 112 112 114 113 116 116 115 120 115 114 113 113 120 120 120 121 121 119 117 114 114 114 115 114 115 116 117 117 118 118 118 116 117 118 118 117 118 116 116 117 116 120 115 116 115 116 117 119 118 117 117 117 117 117 117 119 120 116 118 118 118 118 117 119 118 118 120 118 119 118 118 119 118 121 120 122 121 120 118 118 119 119 120 122 119 120 119 120 121 120 121 122 127 125 128 126 122 121 122 122 121 121 121 121 121 123 122 121 122 122 122 123 124 124 124 127 123 123 125 124 124 124 123 123 123 125 124 125 126 126 125 125 126 125 126 126 126 126 127 132 132 130 131 135 138 145 149 149 149 147 147 151 152 148 149 150 158 163 165 159 142 138 138 136 133 132 131 131 131 132 131 132 133 137 135 135 134 136 134 132 138 131 131 131 130 131 132 133 132 133 131 131 133 132 133 135 135 135 138 138 138 136 139 139 141 136 139 139 141 145 147 149 148 149 149 162 168 170 158 141 140 138 137 137 140 145 138 138 137 137 138 137 137 137 136 138 136 137 137 138 137 133 137 141 139 142 143 140 143 138 138 135 134 138 141 138 140 139 143 142 140 140 140 140 140 140 140 139 142 141 141 141 138 140 139 143 141 139 138 139 139 139 140 143 141 139 137 139 148 147 148 140 139 140 144 142 144 146 143 145 144 144 146 147 145 148 148 148 151 148 149 152 149 151 150 151 154 153 153 154 153 152 154 156 156 159 155 156 157 158 157 159 158 159 160 160 162 161 162 162 167 163 164 163 165 163 169 170 172 167 169 170 171 174 177 178 172 173 172 173 174 173 174 174 179 178 181 178 178 179 180 186 184 184 187 188 188 187 187 188 194 197 195 195 196 200 206 220 213 219 223 229 225 221 221 222 233 216 210 225 235 256 269 281 285 239 225 214 209 203 200 189 186 188 185 181 180 183 180 181 179 179 184 180 179 180 179 179 182 192 242 297 321 338 310 275 255 259 292 328 325 353 368 492 499 515 525 460 410 379 372 368 381 369 341 341 419 423 386 352 341 342 328 281 318 334 296 279 323 361 420 463 388 379 349 310 276 209 194 188 180 174 172 169 169 162 159 161 163 160 160 157 157 158 156 157 157 160 160 161 163 162 157 155 157 155 152 153 154 156 157 156 157 158 156 155 154 155 155 155 152 155 160 159 158 158 159 160 159 156 157 160 158 158 158 158 157 157 160 159 157 156 156 160 159 158 160 159 166 172 167 166 165 163 162 165 167 171 170 176 176 168 164 177 184 185 182 180 180 180 180 180 192 206 265 261 247 247 285 330 397 402 359 395 463 521 505 460 436 403 351 378 400 448 446 404 382 362 363 342 337 321 295 299 288 290 274 273 288 293 297 294 318 341 371 401 468 524 578 550 493 463 517 529 389 365 343 335 354 433 510 510 520 619 596 562 481 401 410 420 410 430 451 486 521 557 708 798 835 806 686 733 774 755 763 750 694 652 589 535 495 467 457 456 447 419 405 384 355 309 264 234 242 247 254 269 284 314 342 338 365 373 350 367 393 368 414 468 575 658 713 701 735 722 702 678 610 602 605 602 537 543 579 594 538 484 521 547 573 527 501 476 492 549 575 583 579 665 721 773 773 769 786 750 705 662 586 555 524 530 563 553 540 521 548 555 560 568 582 585 595 608 619 630 644 671 711 737 727 715 710 714 707 680 640 633 610 569 518 474 424 440 461 476 436 453 501 571 581 534 529 564 600 637 669 694 769 787 803 816 813 780 786 788 783 771 765 771 788 766 684 617 576 543 556 569 566 566 546 527 521 534 566 566 589 602 656 713 793 864 935 943 946 957 1031 1019 1002 945 909 798 811 875 941 1073 1150 1128 1063 1071 1046 991 925 826 765 738 753 829 878 916 963 995 1075 1088 1020 934 811 732 635 569 512
 91 90 90 89 89 90 90 90 90 90 89 90 90 89 89 90 91 89 91 91 92 93 93 92 92 91 91 93 92 93 91 90 92 91 91 92 92 91 91 91 91 91 91 92 92 92 91 92 91 91 91 92 91 92 91 91 90 90 89 90 89 91 93 94 95 98 95 96 100 103 105 107 106 103 103 101 101 100 101 99 97 96 94 93 91 89 89 92 91 93 93 94 93 94 94 93 93 92 91 90 89 90 88 90 88 89 92 90 90 89 91 94 96 91 91 90 90 90 90 89 89 89 91 90 92 92 91 89 91 90 91 90 88 90 89 90 90 91 90 91 90 89 89 89 90 90 90 90 89 90 89 89 90 90 90 91 89 90 89 90 90 90 89 90 90 90 89 89 90 92 91 91 93 92 90 90 92 93 91 91 92 91 91 92 91 92 89 92 91 92 91 92 91 92 92 91 93 93 94 92 92 93 92 93 93 93 93 93 93 93 94 95 95 93 94 97 93 93 93 95 95 94 93 94 94 93 95 96 95 94 94 96 95 96 95 96 95 95 96 96 95 96 96 96 98 99 101 100 100 98 96 96 96 98 97 96 96 95 97 96 97 96 95 98 97 99 104 99 97 96 96 96 98 97 96 96 96 99 99 103 101 102 96 98 99 96 97 96 97 98 99 100 99 98 98 101 102 104 102 102 104 100 99 100 99 100 101 99 99 100 99 98 97 96 97 99 97 99 103 110 111 108 107 107 107 106 105 108 105 102 104 108 106 108 107 101 100 104 107 106 106 104 106 107 105 102 109 110 106 100 98 97 99 97 97 97 105 106 106 104 106 99 96 96 98 101 102 103 102 98 98 98 101 98 98 101 99 99 100 98 97 100 97 98 97 97 97 97 96 97 98 98 98 98 100 103 106 107 105 103 103 100 101 99 99 99 101 101 99 100 102 100 101 102 99 103 104 106 105 103 104 104 105 103 105 105 104 101 101 102 103 103 103 102 105 106 103 103 102 104 104 105 106 106 105 103 102 102 102 103 101 101 100 103 103 103 103 103 104 105 102 102 102 101 101 101 102 102 102 105 102 107 104 103 103 102 102 102 102 103 102 102 102 103 104 102 103 104 104 105 105 107 104 104 104 109 105 107 105 104 108 104 104 104 105 104 105 105 104 104 104 106 104 104 104 105 105 108 109 108 105 105 105 106 105 105 106 104 106 105 105 105 106 106 106 110 108 106 105 105 106 106 108 107 106 106 109 108 106 107 108 108 107 109 109 110 109 108 108 109 110 110 110 109 112 110 109 109 110 112 110 109 112 110 109 109 113 113 113 114 111 111 110 111 114 111 109 109 109 109 110 110 109 115 110 109 112 111 111 111 111 111 112 111 109 111 110 113 113 116 114 113 110 112 113 112 113 112 113 113 114 115 120 120 115 114 114 121 121 119 123 117 114 114 114 112 114 114 114 115 115 116 117 117 119 119 116 117 117 118 121 120 118 117 116 114 119 120 115 116 117 117 117 118 117 117 117 117 117 118 120 119 117 117 117 117 118 118 122 121 117 118 118 118 119 119 119 119 119 119 119 120 120 120 119 120 118 121 120 119 121 121 121 121 121 121 121 120 122 128 128 123 121 122 121 122 123 121 124 123 121 121 122 120 121 123 123 124 125 126 125 125 124 126 124 125 126 126 124 126 124 125 125 128 127 126 127 128 128 131 130 129 131 131 136 136 134 137 138 141 147 149 147 145 141 141 141 144 144 145 148 155 156 155 152 144 140 138 136 132 133 133 131 131 131 132 133 136 136 134 133 133 135 133 133 137 131 131 131 130 134 138 136 133 134 133 133 136 132 132 136 137 139 140 142 140 139 136 135 138 138 140 141 143 147 151 154 153 154 152 156 167 160 150 145 143 140 139 138 136 143 139 136 137 137 137 138 137 136 137 138 138 139 137 137 138 137 139 142 140 141 141 143 142 142 135 137 138 145 142 136 138 139 141 142 141 139 139 139 139 139 142 144 144 143 142 142 143 142 139 144 141 141 139 139 140 138 139 139 145 138 138 140 144 140 142 146 143 142 143 143 143 143 143 147 150 150 148 151 147 150 148 148 147 147 150 152 150 150 150 149 151 152 154 153 153 155 155 154 155 160 159 160 158 159 160 161 158 161 161 159 161 161 162 164 165 162 164 164 164 166 169 169 170 166 168 170 175 178 175 173 173 173 173 177 176 173 173 174 177 182 180 181 180 181 182 187 187 193 187 189 192 188 190 190 201 205 204 200 201 203 210 228 220 224 229 236 232 227 223 224 227 225 214 224 233 249 254 267 278 251 228 219 212 204 203 195 192 185 188 187 187 185 183 185 184 184 182 180 184 182 182 180 180 183 211 227 234 257 280 236 223 225 234 258 283 312 332 420 418 436 437 406 388 378 371 383 386 380 341 312 366 380 366 366 402 377 338 310 327 361 349 319 329 351 386 430 419 373 366 351 303 210 195 188 185 182 181 178 173 167 164 164 165 163 164 159 158 158 161 158 157 160 160 162 164 163 158 158 157 154 153 152 153 156 159 158 154 154 157 153 155 153 155 159 159 158 162 159 158 157 157 159 156 156 158 157 158 157 156 157 162 159 158 159 158 158 157 161 160 158 157 158 161 169 169 168 168 167 169 170 173 178 177 174 172 179 183 181 180 180 180 180 180 180 180 183 201 219 262 241 237 250 292 334 361 336 372 448 482 485 479 441 405 358 320 338 348 372 373 401 415 406 409 379 344 313 305 315 304 287 273 277 308 317 313 307 317 333 351 368 445 525 595 577 521 495 529 558 446 424 373 358 381 479 551 572 591 631 618 572 513 449 435 437 425 432 450 485 514 551 687 725 787 830 754 789 768 702 713 710 653 589 555 520 493 458 424 428 428 398 376 377 366 309 265 244 256 260 261 275 292 325 362 363 390 431 424 417 442 429 456 521 599 662 675 662 674 672 657 646 635 647 640 644 588 599 642 655 586 531 562 584 600 590 589 562 555 613 623 640 642 764 825 869 866 848 775 729 700 669 579 553 532 544 573 559 548 528 538 546 550 557 579 574 575 581 589 633 662 696 731 730 718 715 713 707 700 681 683 669 649 587 541 530 433 450 475 515 494 463 465 504 516 519 565 614 644 631 664 698 760 810 832 828 821 783 777 768 758 747 741 758 782 743 660 607 584 562 602 615 618 605 554 536 527 540 575 591 599 619 668 716 776 845 989 1059 1060 1050 1007 937 899 862 810 793 860 944 1011 1096 1099 1059 1007 982 949 898 849 775 780 810 852 891 1001 1030 1057 1090 1086 1042 955 853 728 663 599 559 505
 90 91 90 90 90 90 91 93 92 89 89 89 91 91 90 91 91 91 90 92 93 93 91 92 93 91 92 93 92 93 92 91 91 92 91 91 91 92 92 91 91 91 92 92 92 91 91 92 92 92 90 91 91 90 92 91 90 92 90 90 90 90 90 94 100 109 101 97 101 105 109 108 105 102 99 100 99 98 97 97 95 95 94 92 92 92 91 91 92 94 96 95 96 99 100 100 99 94 91 89 91 90 90 90 90 91 91 91 89 88 95 99 100 95 92 90 90 90 90 89 90 90 89 92 90 91 91 90 91 91 91 90 90 91 90 90 90 90 90 89 90 89 90 90 90 90 91 90 89 90 89 91 90 90 89 89 90 90 90 90 91 91 90 90 91 91 89 88 91 90 92 92 91 90 91 92 90 93 92 92 92 91 92 92 91 91 90 92 91 92 92 92 92 92 91 92 94 92 92 92 93 91 92 94 94 93 93 93 93 94 95 95 94 93 94 94 94 93 95 94 94 94 93 93 94 95 95 96 95 95 94 95 95 96 95 95 95 95 96 96 95 96 96 99 98 97 97 98 99 101 98 97 97 99 97 95 96 96 97 94 96 95 95 97 97 98 102 99 98 100 99 96 101 102 99 100 96 100 100 99 101 102 104 102 99 97 95 97 97 99 99 99 100 98 98 102 101 104 104 104 104 102 102 101 100 99 100 96 96 96 97 97 97 98 99 101 99 97 101 108 106 105 107 108 106 105 106 106 100 104 104 107 106 103 103 100 97 99 102 100 101 109 105 105 106 107 106 108 105 99 97 96 98 95 96 96 100 108 108 106 105 98 96 96 96 96 98 100 100 98 98 100 100 99 100 100 99 100 101 97 97 97 98 98 97 97 98 98 97 98 98 98 98 98 106 105 109 106 105 103 99 99 101 99 99 101 101 100 99 99 99 99 100 100 99 101 102 106 102 101 100 100 100 102 105 100 103 105 102 100 100 101 105 106 106 107 104 104 103 102 103 105 105 104 104 104 104 102 105 105 103 103 103 103 102 101 101 101 103 105 104 103 102 102 102 104 103 103 102 104 104 104 106 103 104 106 105 103 103 104 103 104 102 103 104 104 103 104 104 104 108 106 104 104 104 109 106 107 104 107 106 104 104 104 105 105 105 107 106 106 105 107 105 106 105 105 105 107 109 109 105 105 106 106 105 104 106 106 105 105 108 106 106 106 106 106 108 106 106 106 106 106 108 107 105 109 110 107 106 107 109 106 106 107 109 109 112 107 107 108 109 113 112 110 111 110 107 110 111 114 110 110 113 111 107 108 109 110 116 112 111 107 111 118 114 112 112 112 113 110 108 109 109 113 110 111 112 109 111 111 111 112 111 111 111 111 114 116 115 113 112 113 112 115 113 112 112 113 114 112 114 115 114 115 116 118 115 120 118 117 116 113 114 115 114 114 115 115 113 113 116 116 116 116 118 118 117 116 116 117 119 120 115 115 116 116 119 119 120 120 121 119 117 119 119 121 120 123 119 117 118 115 117 118 117 117 118 118 119 117 118 119 119 118 118 118 119 119 118 118 117 119 119 120 120 121 119 119 118 121 120 120 121 121 121 122 122 123 123 125 129 122 120 121 122 122 125 122 122 122 121 122 122 122 122 122 123 126 125 125 127 126 127 127 127 128 127 127 125 126 125 124 126 129 129 127 128 132 132 135 131 133 139 138 141 138 137 139 141 144 145 145 146 144 139 140 140 143 143 145 149 151 150 148 146 140 138 136 134 133 133 133 131 133 133 132 133 134 138 136 134 133 134 134 135 136 134 130 131 130 134 135 135 135 135 132 132 132 133 134 139 138 141 142 139 141 140 138 136 138 140 139 141 141 149 154 162 160 163 158 155 157 159 155 149 144 140 140 138 138 139 140 136 136 139 138 137 137 137 138 138 138 137 138 139 135 141 141 140 139 140 144 145 144 140 136 134 135 140 138 137 140 142 140 141 141 141 140 139 140 139 138 139 144 139 139 139 140 144 143 145 144 144 143 142 140 139 141 139 146 139 140 144 149 142 139 146 148 147 145 145 143 146 149 149 147 153 151 152 157 157 152 149 148 150 149 153 155 155 155 152 151 153 151 154 154 155 156 156 152 158 156 155 156 159 159 162 162 166 166 164 163 162 162 165 164 163 164 165 165 167 168 167 168 168 171 169 178 178 174 173 173 173 174 176 175 174 175 176 176 178 184 178 181 180 182 185 186 189 190 187 188 188 190 192 204 212 216 206 206 209 214 229 231 233 240 244 243 235 226 227 226 232 216 221 222 245 257 262 273 252 230 220 217 207 203 201 192 187 187 187 191 187 189 187 186 183 183 183 182 182 182 182 181 181 191 199 206 212 221 213 213 216 220 236 260 292 297 308 309 322 336 408 404 377 360 383 396 375 331 297 326 324 326 349 404 401 376 367 392 383 403 407 419 416 418 445 442 414 401 346 272 212 200 198 196 192 192 185 181 176 172 173 169 166 165 161 159 161 163 159 159 161 163 162 162 162 171 172 162 157 157 157 155 157 158 156 158 157 154 155 153 154 156 160 160 161 163 160 156 157 157 160 157 156 155 157 160 164 157 157 159 161 159 159 158 158 156 158 157 160 158 158 158 165 169 169 170 170 172 174 180 188 183 186 183 180 180 180 180 180 180 180 180 180 182 201 215 225 228 229 239 251 276 287 294 306 383 443 458 415 401 393 352 317 304 318 331 339 369 427 411 392 405 373 348 331 333 328 300 284 279 287 312 328 323 331 321 336 341 361 455 519 591 582 535 520 533 579 546 494 463 435 466 551 578 602 620 632 628 592 540 527 508 482 445 433 442 476 503 536 620 641 715 787 817 814 754 682 644 629 618 567 507 489 472 445 423 410 404 393 387 345 334 286 246 251 273 288 279 296 311 338 372 377 406 450 495 492 499 495 518 552 659 658 626 617 622 633 623 622 651 680 686 681 639 663 712 684 609 554 577 609 618 643 659 626 633 694 711 731 727 844 897 909 875 855 778 733 685 644 571 550 548 565 581 576 558 542 542 539 542 542 557 552 551 576 599 628 667 708 748 741 721 712 709 709 701 694 692 668 650 610 577 560 457 451 462 531 565 500 459 474 496 545 617 685 711 700 731 748 756 807 850 838 817 792 775 767 769 757 742 738 761 696 651 636 622 581 622 669 670 642 553 534 547 550 579 601 643 672 671 708 760 829 1000 1068 1070 1038 990 914 852 814 769 839 902 960 1025 1053 1016 1006 1007 922 900 891 872 818 861 889 940 980 1095 1136 1136 1126 1093 1084 1016 904 787 692 615 576 512
 90 90 91 90 90 90 91 91 89 89 90 90 91 91 90 91 91 92 92 92 92 92 92 91 91 92 91 93 91 92 92 92 93 92 92 92 92 91 92 92 91 91 93 92 91 91 91 91 92 91 90 90 90 90 91 93 92 92 91 90 91 91 91 94 105 113 104 101 102 106 110 110 104 103 100 100 99 98 97 97 95 95 94 94 93 93 92 93 95 97 100 100 102 105 106 106 104 98 94 91 90 89 89 91 89 88 89 89 91 89 94 100 100 95 92 92 90 90 90 89 91 90 90 92 91 90 90 91 91 91 91 92 90 88 90 89 89 90 91 90 89 89 90 90 92 89 91 90 89 90 90 89 90 90 91 90 90 90 89 91 91 90 90 90 91 90 91 92 90 91 91 92 92 91 92 92 91 91 91 91 92 91 92 92 91 91 91 91 92 93 92 91 92 92 91 92 92 91 92 92 92 93 93 94 93 93 93 94 93 94 97 97 94 93 93 94 95 94 94 94 93 94 92 92 96 95 95 94 96 94 95 95 96 96 96 95 94 96 96 96 96 96 97 98 97 97 99 99 101 102 99 97 96 97 97 97 98 97 97 96 96 96 96 97 97 98 101 103 105 103 100 100 103 103 104 102 105 105 101 98 99 102 99 106 98 96 96 97 99 100 99 100 99 100 99 101 103 100 100 103 105 101 103 101 98 101 101 99 95 97 97 97 98 97 96 99 98 96 102 107 105 104 106 107 104 104 105 102 104 104 104 108 102 99 99 100 97 97 97 97 98 100 99 97 99 102 102 102 100 98 97 97 100 97 96 97 96 97 103 107 106 97 97 100 97 96 96 101 103 98 98 98 99 96 96 97 97 98 99 97 97 97 100 98 97 97 97 98 97 98 98 98 98 99 105 108 109 106 106 103 100 100 101 99 100 100 99 99 99 98 98 102 104 105 103 103 102 106 103 103 103 103 102 103 103 104 102 103 105 103 102 104 104 105 104 105 103 103 102 103 103 104 104 104 104 105 107 105 105 106 106 104 105 104 102 102 102 102 103 105 104 103 105 105 103 102 101 100 102 102 102 102 104 103 102 104 104 104 103 103 104 105 105 103 103 105 103 103 104 104 107 105 104 103 105 107 109 107 108 110 105 105 103 106 105 105 103 105 107 107 104 106 105 105 106 104 105 110 106 105 108 105 104 107 105 105 105 105 105 105 107 105 104 106 105 106 106 106 106 105 106 106 106 107 105 110 109 108 111 111 110 107 107 107 107 108 111 107 108 108 113 113 110 108 108 109 109 109 113 109 108 109 110 108 108 109 107 108 113 108 109 109 109 118 113 110 113 116 114 111 110 112 110 115 111 110 109 110 112 111 111 111 111 111 110 111 118 111 112 111 112 109 111 112 111 112 113 112 113 114 114 112 113 114 115 119 120 118 116 118 120 114 112 115 113 114 114 116 115 114 115 115 116 115 119 118 117 117 117 117 117 119 118 118 115 115 119 116 116 116 115 118 123 123 122 116 117 119 122 119 120 116 117 116 117 117 118 118 120 117 118 117 117 117 118 118 118 118 119 119 118 120 120 119 119 120 122 121 119 123 120 121 119 120 120 121 121 124 120 121 129 122 122 121 122 124 123 122 123 122 123 120 123 124 122 123 124 126 126 127 127 127 128 131 133 133 132 129 127 127 128 127 127 129 131 130 132 134 135 138 134 137 139 139 147 137 133 135 138 142 143 141 144 141 143 142 143 143 146 146 151 152 148 144 143 140 137 136 135 136 141 132 133 133 135 137 132 132 137 138 138 136 134 136 136 138 132 132 134 130 131 134 134 134 134 132 133 134 134 133 137 140 143 143 139 140 140 138 136 140 138 140 142 143 146 151 159 162 165 164 162 159 168 167 145 145 142 141 139 138 138 138 137 139 138 138 138 137 138 139 138 139 138 138 139 134 138 141 140 139 139 140 145 142 137 132 132 136 140 138 137 141 142 139 140 140 140 140 140 141 140 139 140 144 142 139 140 140 142 140 143 140 140 141 139 139 140 143 141 144 141 140 144 142 140 140 140 141 145 149 153 153 155 153 147 147 145 147 149 152 151 154 154 155 158 155 156 150 153 154 156 151 152 153 153 153 153 154 155 156 156 155 157 157 157 158 159 163 160 161 160 160 165 166 168 165 162 164 168 168 168 169 170 169 169 172 172 175 173 173 173 175 173 176 174 174 175 175 176 181 183 180 181 184 183 184 185 188 187 184 188 193 192 192 195 199 206 206 207 214 218 215 220 235 238 238 238 245 235 231 230 229 230 222 222 217 241 246 252 258 241 231 226 224 211 209 202 192 191 185 187 190 187 184 185 182 183 181 182 181 182 184 182 183 183 183 189 194 197 201 203 206 209 214 217 227 241 249 258 261 261 270 355 363 339 319 371 405 386 310 285 298 301 354 397 400 408 425 429 433 414 435 485 511 519 511 495 488 414 382 309 246 215 217 217 212 206 206 200 193 193 181 176 172 168 168 167 164 162 166 165 164 164 164 164 163 162 173 171 163 155 155 155 158 160 158 156 157 159 157 154 154 155 156 159 160 161 163 166 159 155 157 157 158 157 156 157 165 169 175 160 157 160 157 158 157 156 156 157 156 160 157 157 158 162 170 172 174 178 179 182 181 187 187 193 183 180 180 180 180 180 180 180 180 180 185 195 201 208 219 231 242 254 281 299 307 329 391 388 383 366 329 333 314 294 295 355 360 367 411 436 394 375 388 392 383 376 372 316 300 286 290 294 311 330 338 358 334 355 373 399 411 480 565 612 552 556 544 577 589 563 551 534 566 558 575 593 606 618 615 602 540 488 490 484 474 419 430 458 483 530 557 601 679 745 813 768 705 646 584 571 579 555 489 471 453 442 440 430 436 418 382 286 279 263 245 265 274 301 314 320 358 402 423 402 410 455 524 559 582 577 589 612 666 640 608 591 585 593 595 610 659 702 680 634 610 681 745 692 621 577 609 657 685 685 705 685 714 762 810 836 832 889 893 874 850 827 758 711 666 628 570 557 571 592 598 576 555 558 583 592 580 548 542 557 561 566 581 627 672 726 754 744 720 700 701 707 711 700 692 651 630 606 579 508 489 472 460 516 584 517 482 463 508 561 634 697 760 783 789 806 794 804 821 820 807 790 783 785 780 759 744 735 760 708 700 690 639 606 629 662 639 580 551 538 555 561 582 606 658 710 699 723 757 799 923 998 1050 1006 943 932 898 806 750 876 959 1025 1042 974 951 986 1017 987 966 925 874 873 906 950 994 1102 1142 1143 1132 1118 1083 1073 1039 984 807 714 682 644 528
 90 90 90 90 91 91 91 90 89 90 91 90 91 90 90 91 92 92 92 92 92 90 92 92 92 93 93 92 92 92 93 92 93 92 92 92 92 91 93 93 93 92 92 91 91 92 92 91 91 91 91 90 90 90 91 91 91 91 93 91 90 90 91 92 102 106 99 95 102 102 102 101 105 106 104 102 102 101 100 99 95 94 93 96 96 96 96 96 97 101 104 105 104 113 114 115 111 101 97 94 91 92 90 90 90 90 91 91 91 89 92 97 98 95 92 90 91 90 90 89 91 89 90 91 90 89 90 90 90 91 91 91 90 90 91 90 89 90 90 91 89 90 89 89 92 91 89 90 90 90 92 91 91 90 90 90 89 90 92 91 90 91 90 91 90 90 91 91 90 91 90 92 89 93 91 93 90 90 92 92 92 92 91 91 92 91 92 92 92 93 90 91 91 92 91 93 92 92 93 94 93 92 93 93 92 93 93 94 94 94 94 95 94 94 96 95 96 96 95 95 96 94 93 93 95 94 94 96 95 95 96 95 96 96 95 96 96 96 96 96 96 96 97 99 98 96 99 101 103 100 97 98 97 96 97 96 97 99 99 98 99 96 95 97 96 99 99 105 106 102 107 102 104 104 103 102 103 102 99 99 100 100 99 105 99 98 98 98 100 100 99 99 100 100 100 100 101 101 99 101 104 102 102 102 101 100 97 97 97 97 97 97 98 98 97 99 96 97 100 105 107 106 104 105 106 105 104 110 104 104 107 107 105 99 97 96 96 96 97 98 96 96 97 99 102 102 98 98 99 100 99 104 105 104 103 100 97 97 97 105 108 98 100 103 99 100 98 100 103 98 98 98 99 96 96 97 96 98 99 98 97 97 98 98 97 97 97 98 99 98 98 98 98 99 106 110 107 105 104 103 101 99 102 101 101 99 98 99 99 99 100 100 102 104 102 102 100 103 101 100 99 101 100 101 106 104 100 99 99 100 101 101 103 101 102 101 101 102 100 104 103 100 100 101 101 101 104 107 106 105 104 103 105 105 101 101 101 101 101 102 103 105 102 101 103 104 103 102 102 103 102 101 102 102 102 102 102 103 104 103 102 104 107 103 103 103 104 103 102 103 104 104 104 103 103 104 105 109 108 106 105 105 105 105 105 103 104 104 106 106 105 107 105 105 104 104 105 108 106 105 109 108 104 107 104 105 104 104 104 105 105 105 105 106 105 106 105 105 107 105 106 106 107 107 106 106 106 112 111 107 106 106 106 107 109 107 108 108 106 107 114 110 110 109 107 110 109 111 112 109 109 107 109 110 109 108 109 109 111 109 111 111 114 115 109 112 110 114 110 109 110 114 116 118 110 111 112 111 111 110 109 111 111 111 110 111 113 112 112 113 111 110 112 113 112 111 113 113 113 111 114 113 115 117 116 116 116 113 116 117 119 118 114 114 113 114 113 114 114 113 115 117 116 115 119 117 116 117 119 120 121 122 120 116 115 118 120 116 115 116 116 117 117 116 115 116 116 116 116 116 119 117 116 116 117 117 117 117 122 118 118 118 118 117 118 118 120 119 118 119 118 120 120 120 119 120 120 120 121 126 121 121 121 122 123 125 124 124 121 123 128 126 122 123 121 122 125 124 123 122 128 126 126 126 123 124 126 129 130 129 129 130 131 135 135 133 130 132 129 129 128 128 128 130 134 134 137 138 137 140 140 137 136 134 139 133 131 133 135 138 141 137 135 137 137 144 147 149 150 150 153 155 149 143 143 141 136 137 137 143 139 133 134 134 135 137 133 132 132 133 135 135 137 136 136 135 133 133 131 132 132 133 132 134 134 134 134 135 135 136 139 140 144 143 141 138 139 138 138 141 140 142 143 145 147 148 162 168 165 169 169 167 166 158 149 150 146 150 148 140 141 140 144 139 138 140 142 138 138 138 139 138 136 138 140 130 136 140 141 140 140 140 142 143 135 134 134 137 141 141 140 139 139 139 140 140 142 139 140 139 138 139 146 149 144 147 143 139 141 141 142 138 140 139 139 141 140 140 139 142 139 138 145 144 143 145 142 142 143 145 142 144 147 145 146 151 148 150 151 152 150 147 148 149 149 154 151 150 150 150 151 158 156 153 154 153 156 156 157 158 155 158 156 155 157 158 158 161 158 158 160 159 162 160 167 161 164 164 169 167 166 167 171 167 168 170 172 170 170 174 176 175 174 173 176 176 177 176 178 178 178 180 191 190 189 190 189 190 189 189 189 195 199 195 199 199 198 200 206 207 210 210 212 229 231 234 239 245 240 237 232 233 234 232 232 230 234 241 245 250 245 251 244 233 216 211 204 193 194 187 188 191 190 186 185 186 184 182 183 180 180 183 181 183 183 183 184 186 189 195 200 203 203 207 208 213 223 227 238 238 238 240 266 276 280 261 296 332 356 296 271 278 300 365 409 445 427 432 442 445 439 457 495 468 487 502 491 473 414 391 337 272 243 252 254 244 222 227 218 212 198 189 186 177 171 172 172 168 165 169 168 167 164 166 165 164 165 164 162 163 165 155 158 161 159 158 156 156 158 159 154 154 156 159 163 164 162 164 175 165 162 160 159 158 160 163 159 165 167 166 163 159 158 157 157 156 156 156 156 156 157 157 157 162 165 169 171 173 180 182 192 194 192 198 209 192 180 180 180 180 180 180 180 180 180 185 198 207 211 224 237 255 282 304 324 338 369 426 379 359 349 321 305 292 282 300 344 373 379 378 416 398 365 351 377 390 401 399 325 306 296 298 305 321 330 351 376 345 375 413 462 470 506 561 604 601 589 580 577 608 584 582 580 575 584 579 599 594 579 578 570 500 430 424 433 451 407 418 439 460 488 535 588 634 674 782 744 693 655 588 551 530 524 482 460 456 459 458 455 453 406 357 290 274 254 248 303 300 297 319 369 417 458 450 439 432 451 505 580 675 676 669 689 673 641 600 566 554 568 585 613 687 689 625 570 570 627 695 702 671 622 641 689 723 733 741 747 787 869 915 939 922 874 854 846 837 791 759 728 689 644 578 576 591 615 588 583 573 577 610 631 598 555 547 563 569 568 573 620 666 708 723 732 709 687 695 699 709 691 689 667 641 598 555 524 519 494 466 502 573 545 511 487 508 544 595 663 769 815 829 826 823 802 789 783 781 793 795 795 785 752 736 733 777 769 754 706 633 648 657 641 615 567 553 555 568 568 570 606 667 731 763 770 792 844 942 968 996 993 950 924 843 761 746 946 1004 1026 992 905 935 974 988 1021 1000 951 898 958 973 1008 1068 1126 1125 1112 1101 1091 1069 1038 1019 1013 868 859 809 718 548
 90 91 91 90 91 90 91 90 91 90 90 91 91 91 90 91 90 92 92 91 91 91 92 93 93 92 92 93 93 93 92 92 92 92 91 92 91 93 92 93 93 93 92 92 91 91 92 92 92 91 90 91 91 90 91 91 91 90 92 92 90 90 91 94 95 95 93 92 96 96 95 96 102 107 106 105 106 105 103 102 97 96 96 102 102 103 100 98 100 106 108 107 110 120 123 122 115 105 100 96 92 92 89 91 91 90 91 92 90 91 93 96 98 96 91 90 89 89 90 90 92 92 91 90 92 90 90 91 91 91 91 91 89 90 91 91 91 90 90 90 90 90 89 90 91 90 90 91 91 90 90 90 90 90 91 90 90 90 91 92 91 90 90 91 90 90 92 92 93 93 89 91 91 92 91 92 91 91 91 93 92 92 91 92 92 92 92 91 92 92 93 92 92 91 92 92 92 93 91 93 93 91 92 93 93 93 93 93 94 93 93 94 94 94 96 97 95 96 95 95 96 94 94 94 93 93 94 95 94 94 95 95 96 96 96 97 97 96 95 96 97 95 96 97 98 96 97 97 97 97 97 98 96 96 97 97 96 97 98 98 97 97 96 97 98 100 98 101 100 103 105 104 100 101 101 101 99 97 97 97 100 102 102 99 99 98 98 98 98 98 97 97 98 97 99 97 99 99 101 103 104 103 103 103 99 99 97 96 96 97 96 96 97 96 100 98 97 100 102 107 107 107 107 106 106 103 106 105 104 106 106 105 107 108 106 97 97 97 98 98 98 97 96 99 101 103 101 99 96 96 98 104 103 103 104 106 98 95 97 101 108 104 112 101 97 97 97 97 104 98 98 99 99 96 96 97 96 97 99 99 102 98 97 97 97 97 97 97 98 98 98 98 98 98 101 109 108 104 103 104 104 104 102 98 99 99 99 98 99 100 101 101 103 101 101 103 100 103 100 101 101 100 100 102 104 103 99 98 101 100 100 100 103 104 103 100 101 102 101 103 103 101 100 102 103 103 103 107 106 103 104 103 106 106 101 101 102 103 101 101 101 103 101 101 101 103 103 103 104 102 102 102 103 102 101 102 102 104 102 102 101 102 103 102 104 102 101 103 103 104 104 103 106 104 103 104 104 106 105 104 104 105 105 104 105 105 104 105 104 107 106 109 105 104 105 105 105 105 106 106 106 106 109 109 105 104 104 105 104 105 106 106 106 105 106 106 106 105 106 106 106 106 106 105 105 105 105 112 110 107 106 106 106 106 107 111 109 109 106 107 109 109 108 107 108 109 114 116 110 110 108 109 109 109 109 109 108 112 112 112 111 110 110 109 109 116 116 117 112 108 109 113 113 111 110 112 111 112 111 111 109 110 110 111 110 110 111 111 111 112 112 112 112 113 113 112 112 114 114 112 114 115 118 114 113 113 114 116 118 117 113 115 114 113 114 114 114 113 113 113 113 113 114 117 117 117 117 117 117 116 117 115 116 117 117 115 116 120 119 116 119 117 116 116 116 117 117 116 116 117 118 118 119 116 119 119 117 117 120 117 117 118 119 117 119 119 118 119 119 118 119 119 120 119 120 118 120 120 121 120 120 121 120 125 125 125 124 123 121 121 123 125 126 124 123 121 123 124 123 122 124 125 124 125 125 126 129 131 132 131 133 131 134 144 140 136 132 133 132 132 131 129 129 129 132 133 140 144 142 140 137 135 133 132 130 129 129 131 134 135 137 135 137 136 137 143 149 149 149 149 150 154 153 147 145 139 137 135 135 140 137 135 135 136 137 135 134 132 130 131 131 131 132 131 133 133 134 135 132 133 132 135 134 134 134 134 134 134 136 138 143 143 144 144 141 139 140 139 138 143 140 143 144 146 146 148 155 161 163 170 170 168 160 170 153 152 151 151 142 139 137 136 137 143 138 141 139 140 138 138 137 137 137 137 140 130 134 139 139 142 141 142 142 142 137 137 137 138 139 141 140 139 142 139 138 139 139 140 141 140 139 145 144 141 141 140 141 140 140 143 145 142 139 139 141 147 144 141 140 142 140 138 146 143 143 141 142 142 145 148 147 150 145 145 143 151 150 148 148 149 148 148 147 148 148 152 148 148 149 149 151 155 159 159 159 155 153 154 154 155 156 157 158 158 159 160 160 164 158 159 161 160 161 163 166 164 163 165 168 167 166 169 169 168 167 170 172 172 171 172 173 175 176 174 177 179 181 176 179 184 181 180 186 191 191 192 202 192 192 191 194 195 194 198 204 198 201 202 206 211 210 209 215 231 235 240 248 250 247 241 240 240 241 238 238 236 229 241 240 243 250 261 257 238 223 217 207 194 193 191 193 195 192 188 189 186 185 181 180 181 182 183 183 183 184 184 185 189 191 193 195 199 201 201 205 209 209 214 222 223 226 226 234 242 242 238 255 273 302 292 270 263 293 352 392 424 443 472 475 465 469 476 484 425 429 449 451 465 379 362 366 337 288 309 327 300 251 254 273 258 216 205 198 185 174 174 173 168 170 170 170 167 167 166 165 164 166 164 160 163 167 164 163 160 159 156 156 158 158 157 157 153 157 164 180 187 180 181 190 181 183 192 164 165 173 162 162 161 163 158 158 160 158 157 157 155 156 156 157 155 157 157 158 161 167 168 171 175 175 180 187 190 203 211 217 201 180 180 180 180 180 180 180 180 180 180 188 210 223 231 244 264 292 309 336 387 442 460 414 410 392 316 299 289 273 281 309 332 322 325 353 363 340 335 358 375 398 391 335 321 311 313 321 334 351 391 422 358 380 408 467 568 600 629 636 663 649 632 649 627 617 607 611 609 616 618 615 600 584 557 531 483 457 418 401 418 397 418 432 445 460 518 538 575 612 750 741 677 631 582 562 533 507 474 471 472 468 477 483 458 410 388 307 269 258 255 344 340 323 332 429 474 466 471 474 459 476 515 671 734 725 704 690 648 596 560 535 553 576 606 635 700 669 596 527 541 583 617 681 719 653 663 710 747 773 784 814 861 921 933 921 906 830 826 836 830 789 751 697 659 629 599 604 618 623 606 604 606 611 644 632 586 564 544 549 554 560 562 611 635 653 677 708 689 674 685 680 681 675 680 661 643 594 557 577 544 512 474 478 534 567 540 513 515 572 626 667 749 814 853 853 817 793 773 763 768 792 796 797 779 749 735 723 759 799 777 704 647 692 681 637 614 566 573 574 578 589 612 604 622 692 757 793 855 903 889 867 897 892 868 822 759 721 794 999 1009 967 899 879 922 946 974 1077 1046 978 959 1059 1081 1112 1135 1130 1123 1121 1125 1112 1053 1015 1003 1018 967 954 900 755 576
 91 91 91 91 90 90 91 91 89 90 91 91 90 90 90 92 91 93 92 92 92 91 93 93 93 92 92 92 93 92 92 93 93 91 92 92 92 92 92 92 92 94 91 91 91 92 92 92 92 91 91 90 91 91 92 91 92 91 91 92 91 92 91 93 92 92 93 92 92 92 93 94 97 101 106 109 110 110 106 105 101 98 99 107 106 104 99 100 100 110 112 112 114 126 132 129 119 111 102 96 93 91 89 91 90 91 90 90 91 89 93 96 98 97 93 92 90 88 90 90 90 91 90 91 91 91 91 91 92 92 91 91 90 90 89 90 90 91 89 90 89 88 89 89 91 90 91 91 90 91 90 90 90 91 90 90 91 89 90 90 90 90 90 90 91 91 91 93 90 90 92 91 92 91 91 92 91 92 91 92 92 92 92 92 92 92 92 93 93 92 91 92 91 92 92 92 92 92 92 93 93 92 93 92 93 94 93 94 94 93 94 94 94 95 96 95 96 95 96 95 95 94 96 94 93 94 95 94 94 95 95 96 96 96 96 97 97 95 95 96 96 95 96 97 98 97 97 96 97 98 96 95 96 95 96 96 97 96 97 97 97 96 96 98 99 99 97 98 101 100 100 102 104 97 97 97 99 99 97 99 103 101 102 101 99 100 99 98 99 101 99 97 99 99 98 98 96 95 101 98 99 100 98 102 100 102 97 97 98 97 97 97 97 97 101 102 100 98 99 106 110 106 105 104 105 106 104 103 104 106 105 106 109 108 107 97 97 99 97 96 96 96 96 97 102 103 104 105 97 100 104 102 101 101 102 102 99 98 97 99 100 109 113 100 98 97 97 97 102 98 100 108 108 98 98 97 96 97 100 101 102 100 97 97 99 98 98 98 98 98 97 98 98 98 100 110 109 107 105 105 104 103 102 97 98 98 98 99 100 100 102 102 106 108 107 104 101 101 102 100 102 100 100 100 100 102 100 101 103 103 99 101 102 102 103 103 103 101 102 102 101 100 101 102 103 106 106 107 106 104 105 105 107 106 102 101 101 101 102 101 101 102 103 105 104 105 102 104 104 101 102 102 103 102 102 102 102 103 102 103 103 103 102 103 103 104 103 102 104 103 104 102 103 105 104 105 105 106 106 104 105 104 106 106 107 105 105 105 105 111 107 109 106 104 104 106 104 107 106 107 109 107 110 110 105 105 104 105 105 104 106 106 106 105 105 106 107 106 105 111 110 105 106 105 106 106 106 109 107 106 106 106 107 107 108 110 105 107 107 108 108 110 107 107 111 114 109 109 112 109 109 108 113 111 106 110 109 112 112 111 108 108 109 109 110 109 110 115 111 109 108 109 109 109 113 113 113 111 111 112 111 112 112 111 110 111 111 111 111 111 111 111 112 112 113 114 114 113 113 118 116 114 114 114 114 115 114 115 115 114 114 114 115 114 114 115 112 114 114 114 114 114 115 117 118 119 117 118 119 118 120 118 116 118 115 115 116 116 120 118 117 117 116 115 117 121 116 117 118 117 117 116 117 118 118 117 117 117 119 117 119 118 119 118 118 119 118 119 119 119 120 118 120 120 120 119 120 121 122 121 120 121 123 125 125 124 123 123 122 122 123 120 129 122 122 122 121 122 122 122 123 124 124 125 127 131 134 136 137 136 137 136 139 147 146 140 137 137 135 136 138 131 130 132 133 134 137 141 141 136 134 132 131 131 129 129 129 129 131 134 133 134 135 136 139 145 146 143 144 146 151 154 153 148 149 139 137 138 136 136 137 138 138 139 141 138 136 133 132 132 132 133 133 133 134 135 135 134 133 135 138 139 136 135 137 135 137 140 138 140 145 148 149 147 147 143 145 141 141 142 145 145 149 149 146 148 154 158 163 170 169 171 164 167 162 163 156 149 144 140 141 144 140 147 141 138 140 137 138 138 139 138 139 139 136 133 131 136 138 141 143 142 143 138 141 139 138 139 142 143 142 141 145 144 139 141 141 139 141 140 143 138 141 142 140 140 140 141 140 148 149 145 139 139 140 140 148 146 140 139 145 140 146 144 146 144 141 143 143 143 143 147 144 146 149 146 150 150 148 151 146 147 147 148 147 153 150 150 152 154 152 152 155 154 160 157 155 154 156 156 155 158 157 157 158 158 159 162 161 163 164 163 165 166 167 167 167 170 169 168 168 167 170 168 168 170 169 169 170 172 175 177 179 176 176 177 177 177 178 181 181 182 183 191 192 197 204 194 194 197 206 197 197 197 197 198 201 203 207 226 225 220 224 234 238 247 261 266 255 248 247 246 250 248 244 240 242 247 248 250 250 253 245 232 219 216 207 195 197 196 195 190 190 188 189 188 184 183 182 178 179 184 184 186 186 186 186 188 189 190 192 197 197 196 203 202 202 203 209 212 213 215 221 222 224 224 236 250 279 299 272 255 267 301 333 347 389 435 438 432 447 437 443 400 400 410 415 431 407 363 324 320 325 343 385 390 350 326 318 293 237 218 203 190 178 172 172 168 168 172 170 169 170 168 165 164 165 162 163 167 168 166 165 160 157 158 158 157 158 158 159 160 164 170 185 200 211 213 216 222 209 228 193 192 189 171 162 162 160 160 161 159 161 160 157 157 157 157 156 157 159 160 160 166 171 169 171 174 176 177 180 182 196 206 212 191 180 180 180 180 180 180 180 180 180 180 181 194 204 237 262 285 284 315 364 419 497 474 446 438 401 307 291 275 263 270 279 280 287 297 308 320 349 379 398 406 386 348 325 312 311 323 334 355 366 402 461 400 414 476 522 622 663 680 692 698 698 689 692 664 653 640 638 637 625 642 626 625 583 561 551 532 495 436 413 403 382 409 425 433 444 474 500 535 577 694 709 696 674 628 596 545 518 484 483 471 462 484 488 457 432 403 301 269 264 263 300 308 322 361 448 444 432 475 538 529 532 550 663 702 671 648 621 578 549 527 520 562 588 617 653 680 628 564 494 517 524 552 636 702 642 667 712 760 804 819 858 893 867 858 852 843 795 807 817 799 760 729 687 659 639 624 637 643 619 628 630 641 658 635 600 580 589 590 580 559 554 554 582 602 623 649 701 676 674 683 669 660 653 653 626 609 581 570 596 572 544 534 494 503 549 569 538 524 577 641 669 718 777 848 884 801 783 768 752 749 769 779 796 781 733 728 722 741 787 768 711 675 714 683 635 600 572 591 596 590 616 671 653 631 654 699 757 842 883 807 792 809 785 785 728 693 735 912 944 940 875 804 907 956 994 1039 1118 1053 1031 1037 1149 1170 1176 1161 1139 1145 1144 1125 1088 984 953 924 919 893 871 832 732 573
 91 91 92 91 90 91 91 92 91 92 91 91 90 90 91 91 91 90 91 91 92 93 93 92 93 91 92 93 93 93 92 92 93 92 93 93 92 93 93 92 91 92 92 93 92 92 92 92 92 92 91 90 91 91 92 92 91 91 91 92 92 92 91 93 91 93 92 92 93 92 92 92 95 99 103 108 112 111 107 103 99 97 101 104 103 98 96 97 101 108 113 116 117 120 134 131 123 114 106 100 94 91 91 89 89 91 91 91 91 89 90 95 95 96 93 91 91 90 91 90 90 90 91 90 91 91 91 91 91 90 90 91 91 90 90 92 90 90 90 89 89 90 90 89 90 91 91 90 91 90 91 91 91 91 89 90 91 91 90 91 90 90 91 93 91 91 91 91 90 93 92 91 92 92 91 92 91 92 92 91 92 91 91 92 93 92 92 92 92 93 92 93 92 92 92 92 92 93 93 93 93 93 93 92 93 94 93 93 93 94 94 94 94 95 94 96 95 95 97 95 95 95 95 95 94 95 95 95 95 94 95 96 95 96 96 97 97 97 96 96 96 96 96 97 97 97 96 96 97 97 97 97 97 97 97 96 97 97 97 97 98 97 98 97 98 98 99 98 100 100 99 101 99 99 98 98 99 99 98 100 104 104 102 105 100 99 99 98 97 100 99 98 100 101 100 100 98 96 98 100 101 101 101 99 101 102 97 97 97 97 97 97 98 101 97 98 108 103 101 102 103 106 104 103 108 104 103 107 107 106 105 105 109 106 104 98 100 100 96 97 96 97 95 96 102 103 101 99 99 101 103 101 101 101 102 102 98 100 100 96 97 109 114 106 100 98 96 96 97 99 104 109 105 98 102 99 99 103 103 99 100 98 98 103 104 101 99 98 99 106 106 98 98 98 100 110 108 108 108 107 107 106 106 99 99 98 99 99 99 99 99 100 104 106 103 103 104 103 102 103 99 99 101 100 100 103 103 106 106 102 100 100 105 103 103 103 102 103 101 100 102 106 107 106 106 104 107 105 106 106 106 105 104 106 102 101 101 102 104 102 102 101 104 103 103 103 103 103 102 103 102 102 104 102 102 102 102 102 100 103 101 102 102 102 104 104 104 102 102 105 104 102 107 105 105 104 104 104 104 105 105 104 104 107 107 105 104 105 105 111 111 109 105 105 105 104 104 106 104 105 110 108 108 107 105 106 103 104 105 105 106 105 105 106 109 108 108 108 108 111 110 107 107 107 106 107 107 107 107 106 105 107 107 107 108 109 106 109 107 107 108 108 109 108 107 112 109 107 114 111 108 109 111 112 110 109 113 108 115 112 109 108 109 109 108 110 109 109 108 109 109 109 110 109 114 114 111 110 116 115 110 111 110 112 111 110 113 110 111 112 114 113 112 111 114 113 116 112 112 117 113 113 113 114 113 114 114 115 115 115 116 116 115 115 113 114 115 114 114 115 114 116 118 118 118 116 116 118 118 118 120 118 116 119 115 116 116 116 115 116 116 116 117 117 118 117 119 117 117 116 117 117 117 117 120 120 120 123 121 118 119 118 119 119 119 118 119 118 119 120 120 120 119 120 119 120 121 118 120 121 121 121 123 124 126 123 123 127 123 123 124 122 125 122 122 122 122 123 123 123 126 128 132 129 130 132 133 138 143 146 145 142 143 144 147 146 144 141 143 141 143 138 135 133 136 138 138 141 140 136 134 132 131 130 127 127 128 129 132 132 134 133 133 136 140 146 140 140 144 144 150 154 152 147 143 139 138 138 139 139 139 139 144 142 144 139 136 134 133 133 134 133 134 134 135 135 135 134 139 141 146 144 136 137 140 139 138 137 138 142 147 150 152 149 145 143 142 142 141 142 146 150 153 153 151 151 154 158 164 176 172 168 164 157 159 169 158 150 145 141 138 139 140 141 140 138 138 137 137 138 138 139 138 137 137 135 131 135 140 145 145 146 146 137 140 138 140 139 140 142 140 139 140 140 140 140 145 142 140 140 141 142 146 143 146 141 140 139 138 142 142 142 146 140 145 141 140 145 140 138 144 144 139 141 145 140 141 142 141 141 143 149 146 150 149 149 149 148 147 148 146 147 149 149 149 150 148 148 149 151 152 153 155 153 154 158 164 163 165 162 158 164 167 163 167 159 159 160 164 161 163 161 163 164 163 165 164 164 167 169 168 167 170 170 170 171 171 173 174 175 181 184 182 176 176 176 177 177 177 177 179 184 181 188 198 203 202 194 195 200 214 198 198 196 198 203 208 209 214 229 231 228 220 242 245 254 260 275 260 261 256 253 260 261 256 246 248 256 257 258 253 247 241 230 219 214 205 196 199 200 195 194 194 191 190 186 187 185 185 182 181 185 184 186 185 186 185 185 187 188 191 193 195 196 198 200 202 203 210 211 213 213 218 219 221 224 230 235 247 263 255 250 256 267 282 303 338 377 404 402 409 410 424 396 384 383 409 421 428 398 350 302 310 332 368 392 426 428 391 339 246 216 199 187 175 176 173 170 171 174 173 172 171 169 167 166 165 164 168 169 168 166 167 165 160 158 158 160 161 159 160 165 173 180 193 202 221 260 258 296 273 278 226 210 191 188 174 162 161 158 158 158 161 161 157 160 157 156 156 160 167 172 169 172 173 174 172 174 178 177 179 182 187 190 201 189 180 180 180 180 180 180 180 180 180 180 185 201 214 264 287 278 266 323 380 449 469 431 422 400 375 296 282 272 259 258 271 292 303 299 331 337 368 405 387 373 353 327 306 303 296 305 320 373 396 429 448 470 488 526 588 597 614 648 670 672 685 672 686 689 692 680 679 665 648 655 649 617 590 582 568 555 483 452 426 403 377 381 397 419 426 438 471 502 523 599 603 630 710 640 604 570 529 502 501 476 452 470 462 424 386 372 311 287 275 279 274 282 299 333 390 411 437 486 591 569 547 548 611 672 638 593 570 530 513 515 525 588 624 653 671 609 569 517 465 465 496 567 635 643 580 623 652 740 816 841 874 873 818 812 806 800 773 781 782 773 712 684 660 644 630 654 644 631 630 660 670 670 685 623 617 603 608 637 618 578 565 554 569 589 610 631 668 649 665 674 667 662 645 644 619 600 612 618 624 610 588 553 512 483 515 555 552 525 580 632 643 685 734 808 863 801 777 762 755 739 754 777 785 766 719 709 720 728 759 762 721 708 722 678 626 601 581 587 605 613 646 726 698 687 671 682 732 814 858 777 736 718 707 706 669 686 751 898 858 819 778 782 951 1020 1089 1133 1155 1126 1126 1133 1157 1149 1130 1090 1096 1083 1074 1032 965 867 832 799 788 776 752 690 649 546
 92 91 90 91 92 92 92 92 92 91 90 90 90 91 91 92 90 91 91 92 93 93 93 92 92 91 92 93 93 93 92 93 92 93 92 93 93 94 92 92 92 92 92 92 92 92 92 92 91 92 91 91 90 91 91 92 92 91 91 91 94 93 92 91 90 91 92 91 92 92 92 93 95 98 101 105 109 107 103 99 95 97 102 98 96 95 95 97 99 108 111 115 116 118 123 124 124 117 104 98 94 92 91 91 91 90 90 91 91 90 90 92 93 93 92 90 91 91 91 90 91 91 91 91 91 92 92 92 90 91 90 91 90 91 91 91 90 89 90 91 89 91 90 91 92 91 91 91 91 91 90 91 92 91 91 91 91 91 91 91 91 90 92 92 91 90 91 91 91 93 91 92 91 91 91 92 93 92 92 91 92 91 91 92 93 92 92 92 92 92 92 92 92 92 92 92 94 94 94 93 93 92 93 94 96 95 94 94 95 94 94 95 93 94 95 96 95 95 96 95 96 95 95 95 96 95 95 95 95 94 95 95 96 96 95 96 96 96 96 96 96 96 95 95 96 97 98 97 96 96 96 98 97 96 97 97 98 98 98 97 97 97 99 99 98 97 98 99 98 99 98 97 100 98 98 97 97 98 100 101 101 100 97 98 99 100 100 99 97 101 100 98 99 106 101 100 99 97 100 100 99 98 102 98 98 100 97 97 97 97 98 97 98 96 97 99 102 103 105 103 103 106 102 104 104 99 98 99 105 109 108 103 107 105 99 101 97 98 100 99 97 96 96 96 97 96 97 96 100 101 101 100 101 100 101 101 98 97 98 99 96 110 107 112 112 98 97 97 97 98 98 100 107 108 108 108 104 108 102 100 98 98 103 105 102 101 102 103 109 109 103 99 98 98 99 109 110 108 107 109 109 108 109 103 99 99 99 99 100 100 103 104 106 108 107 101 104 100 100 101 101 99 100 101 102 103 99 99 100 101 102 99 106 103 100 100 102 103 104 102 103 103 105 105 103 102 104 102 101 102 102 101 101 105 106 101 101 103 102 102 103 102 100 101 103 103 102 103 101 101 101 102 103 103 102 103 102 102 102 102 101 102 102 103 102 103 102 102 103 103 104 103 102 103 104 105 102 105 104 104 105 104 105 105 106 105 105 106 105 108 110 110 104 105 106 104 105 103 106 104 107 108 109 106 105 107 104 104 105 106 106 105 106 107 112 107 106 106 107 108 109 109 108 109 108 108 109 107 106 105 107 107 107 107 108 110 107 108 108 107 109 110 109 108 110 119 115 108 112 110 108 108 110 109 110 110 110 110 112 112 108 109 109 109 108 110 110 110 109 110 109 110 109 110 110 113 111 110 112 113 110 112 111 113 112 113 114 111 112 114 116 114 113 115 117 112 114 113 112 115 115 114 114 113 112 112 113 115 116 116 114 114 113 116 115 115 115 115 117 116 115 115 116 118 119 117 117 116 119 120 121 117 117 114 114 115 116 117 117 115 116 116 116 117 117 116 121 119 117 117 117 117 117 117 117 117 117 116 121 117 119 117 118 117 118 117 118 120 118 120 120 120 120 120 118 119 121 122 121 121 121 121 122 123 124 125 123 125 123 122 122 126 123 123 124 123 122 122 123 123 126 129 131 130 130 132 132 136 142 160 157 147 147 141 146 149 150 145 150 146 143 139 134 134 135 135 138 141 141 139 134 133 130 129 128 130 128 129 133 132 135 133 131 135 137 139 138 140 141 144 147 150 148 147 144 139 139 141 142 143 141 142 147 147 149 142 138 137 137 136 136 135 136 136 136 137 139 134 137 138 144 142 140 142 145 140 140 140 144 147 150 158 160 152 146 145 145 146 140 141 144 148 154 156 154 155 155 158 162 169 167 160 158 153 149 153 156 157 145 139 139 139 140 138 137 138 137 137 137 137 138 137 137 137 138 138 131 134 140 142 144 146 147 137 137 135 138 139 139 141 138 140 143 138 137 138 139 139 140 140 140 142 146 145 142 141 141 140 141 144 140 139 146 140 140 138 139 143 140 140 139 141 140 142 142 144 140 143 143 142 144 151 149 144 144 149 148 152 147 149 147 148 148 149 152 150 149 150 149 151 155 153 153 154 154 153 156 157 159 160 165 159 159 161 164 165 160 160 167 163 161 162 163 165 164 165 165 163 166 168 168 169 169 169 169 170 171 170 174 172 178 181 181 176 180 180 179 179 179 180 178 181 181 183 191 194 203 199 200 204 210 200 201 199 204 212 216 223 221 228 234 239 231 227 234 246 252 265 273 274 264 261 274 265 255 247 246 258 260 266 264 254 240 230 220 214 205 201 200 204 201 197 197 192 187 188 189 184 186 185 182 186 187 187 188 187 186 187 189 189 192 194 198 199 202 204 206 207 212 212 216 216 220 221 224 228 231 233 236 240 241 248 255 266 277 299 306 344 383 388 396 409 411 395 385 373 367 360 415 392 361 329 276 309 347 346 387 406 394 354 228 206 190 183 181 178 176 178 179 176 177 175 173 171 168 168 167 163 168 169 168 168 167 167 164 158 160 160 162 161 169 173 178 186 202 208 236 287 335 351 346 316 220 222 216 194 164 160 164 161 158 158 158 160 159 158 156 156 157 165 172 176 181 175 178 176 174 176 182 179 180 182 189 188 184 182 180 180 180 180 180 180 180 180 180 180 194 213 237 277 253 247 262 335 405 443 396 365 354 354 341 289 265 252 249 261 290 320 339 331 350 372 373 384 334 330 314 305 298 293 290 303 316 346 372 401 387 454 505 536 566 535 568 609 601 628 662 650 657 678 683 688 691 688 681 675 653 631 614 595 579 531 456 431 423 420 374 363 363 379 405 419 449 478 464 509 517 578 677 615 574 542 523 544 505 466 439 415 400 375 347 333 303 288 290 298 301 287 292 304 356 421 483 535 534 495 478 490 612 641 597 558 537 512 499 504 523 580 609 642 649 547 512 468 437 480 533 570 601 574 536 548 570 644 765 807 848 839 797 796 788 778 755 758 769 769 702 670 647 647 665 670 646 654 667 689 714 713 686 640 642 618 613 648 629 588 572 553 571 596 611 615 632 638 663 659 648 635 635 639 649 637 632 650 616 604 580 535 512 498 497 544 579 524 556 608 619 659 697 752 821 801 775 759 749 733 739 761 756 730 700 697 697 697 714 717 690 695 713 681 646 628 605 595 609 630 678 802 769 731 714 696 732 816 875 757 715 672 668 654 663 720 780 804 764 733 771 868 1010 1050 1111 1170 1185 1188 1183 1151 1085 1066 1050 1026 1012 984 939 897 851 798 795 802 783 687 609 570 554 511
 92 91 90 91 92 91 91 91 91 91 91 90 91 91 92 91 91 92 92 92 93 93 92 93 93 92 92 94 93 92 93 92 92 93 94 94 94 93 92 92 93 93 92 93 93 92 92 92 91 92 91 91 91 92 92 91 92 91 91 91 91 93 93 92 92 92 91 93 93 93 92 93 93 99 104 105 106 101 98 97 95 96 98 93 93 93 93 96 99 102 108 112 113 112 116 117 119 114 102 98 94 92 91 92 91 90 90 89 91 90 90 91 91 91 90 91 91 90 91 91 90 91 91 92 91 91 91 90 92 91 91 90 90 91 90 91 90 89 91 92 90 90 90 89 91 91 91 91 90 90 90 91 91 91 93 90 92 91 91 91 91 91 92 92 91 90 90 92 91 92 90 92 91 92 93 92 91 92 92 93 91 91 92 92 91 93 92 92 93 93 92 92 93 92 92 92 94 92 93 93 93 93 93 94 95 95 94 94 94 94 93 95 93 95 96 96 95 95 96 95 95 95 97 95 96 95 95 95 96 95 95 95 96 96 95 96 96 96 97 95 97 96 97 95 96 96 98 97 96 96 97 98 97 96 98 98 97 97 98 98 98 98 99 98 99 98 98 100 99 98 98 97 98 98 97 98 97 97 102 101 103 98 97 98 99 101 100 99 99 99 99 100 99 101 100 100 100 99 98 98 98 100 99 98 98 100 96 97 97 96 97 98 97 96 98 102 99 97 101 104 112 107 103 102 103 101 100 99 101 103 108 101 103 102 102 99 97 96 101 100 96 96 96 95 95 97 97 97 99 100 101 99 101 99 99 101 101 96 97 98 99 101 98 108 110 109 102 100 103 104 102 101 105 108 106 106 108 109 99 100 99 99 105 106 101 103 107 105 110 108 106 101 99 101 101 108 108 109 107 111 111 109 110 108 101 102 102 100 99 100 109 108 104 106 103 102 101 99 100 100 99 100 100 101 101 102 101 99 102 104 104 100 103 102 102 101 102 102 104 101 102 104 102 102 101 101 103 104 101 101 101 101 101 101 105 102 106 105 105 101 102 103 101 101 101 104 105 103 101 101 102 102 102 102 105 104 103 102 102 101 103 103 103 102 104 102 102 101 104 104 103 102 104 104 103 102 103 104 104 105 104 105 104 105 107 105 105 105 105 107 106 110 105 107 105 106 104 104 107 106 106 108 108 109 106 105 104 105 105 106 106 106 107 105 112 107 105 105 105 106 106 111 106 106 105 105 106 107 107 108 108 109 107 106 112 113 108 108 110 111 111 112 108 107 114 112 110 111 109 111 110 112 110 110 111 112 110 108 109 108 109 109 109 109 108 110 109 109 110 109 110 110 109 109 113 115 113 112 115 116 117 117 119 120 119 115 114 112 112 112 112 113 113 117 118 113 112 114 114 115 113 115 117 113 112 112 113 114 115 116 115 114 114 115 114 114 116 115 115 114 115 115 114 116 118 116 119 116 117 118 121 117 117 117 117 117 117 117 117 118 118 118 117 116 117 117 121 122 117 116 117 117 117 117 116 117 118 121 122 120 118 119 121 118 118 118 118 120 120 123 120 120 121 120 121 120 122 122 120 120 120 121 121 121 123 125 124 124 123 122 122 127 122 122 124 123 123 124 122 124 125 129 129 127 128 130 132 136 140 155 152 141 140 140 142 147 153 149 149 144 142 140 134 134 133 134 138 139 140 140 140 134 130 129 129 129 128 128 131 131 134 131 133 134 134 140 142 139 139 143 144 147 146 145 142 142 143 143 144 145 143 144 148 152 149 144 140 138 139 139 138 137 137 139 139 141 141 137 138 137 141 140 142 146 150 141 140 139 144 151 153 160 163 150 147 144 148 152 145 144 145 149 160 157 160 161 158 162 162 166 166 163 157 152 149 146 146 147 143 141 141 139 137 138 139 138 139 139 138 138 138 139 138 138 138 136 133 137 142 141 144 144 144 136 140 140 141 139 140 139 138 140 140 143 137 138 138 139 139 141 141 139 143 140 139 141 142 146 144 143 139 139 139 139 141 140 140 142 140 139 141 138 140 141 143 141 140 141 141 142 151 149 143 144 144 145 146 148 147 147 146 147 150 149 154 151 151 152 150 152 152 151 153 153 153 153 153 155 153 155 156 157 157 157 158 160 166 165 163 162 165 162 164 164 164 164 165 166 167 169 167 171 171 170 172 171 171 173 175 172 179 184 183 177 178 178 176 181 183 182 181 179 186 182 188 187 213 210 204 212 210 201 202 200 206 214 222 224 223 233 241 245 245 231 237 245 256 266 276 282 276 268 282 275 258 245 248 255 261 268 276 258 242 240 228 220 217 209 200 204 207 204 201 196 190 191 190 187 189 184 184 186 186 185 186 187 189 188 191 189 194 196 201 200 203 203 204 206 213 217 222 224 228 230 231 234 238 238 239 243 242 248 253 265 267 279 282 304 331 380 397 412 408 400 389 375 358 338 331 356 338 308 251 252 280 302 344 336 308 272 212 197 187 187 186 180 182 185 187 180 180 179 178 171 170 168 167 164 169 170 169 170 169 168 167 163 162 163 165 167 181 185 186 196 225 241 239 261 369 368 336 314 251 235 205 184 163 165 163 160 162 155 155 156 156 161 161 163 165 168 173 181 184 177 190 200 192 181 183 182 182 183 191 198 193 180 180 180 180 180 180 180 180 180 180 180 193 211 241 234 228 248 283 368 415 417 360 305 294 291 294 255 243 242 251 268 297 326 352 371 362 384 398 392 318 309 298 292 284 288 293 303 317 359 368 354 342 402 437 476 526 506 533 532 528 632 643 619 627 655 651 671 670 668 673 678 675 654 625 603 559 513 455 453 452 423 393 363 355 349 374 394 421 428 419 451 496 576 665 607 564 561 586 580 510 467 449 427 413 395 352 327 304 300 309 318 340 313 302 297 352 412 454 467 454 432 456 501 607 622 578 547 530 499 494 506 526 532 544 574 606 507 458 425 407 479 536 535 531 488 497 495 509 546 649 712 767 775 789 791 775 762 735 743 760 753 685 673 686 692 705 673 669 688 716 729 745 729 710 665 650 627 626 650 633 603 592 553 570 600 618 611 605 638 655 637 625 638 644 645 684 673 665 671 595 566 551 530 531 528 498 528 566 544 540 581 613 636 667 728 778 797 780 770 754 738 731 724 727 712 711 713 714 713 685 668 656 679 723 731 689 649 617 613 623 645 703 858 832 777 754 721 736 820 874 768 710 652 640 639 675 753 788 704 715 763 810 912 1024 1068 1132 1173 1178 1196 1176 1138 1069 1046 1024 996 913 891 865 846 871 881 878 837 798 696 608 564 533 491
 92 92 91 92 92 91 93 93 91 91 91 92 92 92 92 92 92 93 93 92 93 93 92 92 92 93 93 92 93 93 92 92 92 93 94 94 92 93 93 93 94 93 93 92 92 91 92 92 92 92 91 93 92 93 92 92 90 92 93 92 92 92 92 93 91 91 91 91 92 94 92 93 95 102 102 102 100 96 95 93 93 93 93 92 92 92 94 95 97 99 105 108 107 108 110 112 113 112 100 96 92 92 91 91 91 90 90 90 91 89 91 91 91 90 91 91 90 91 90 92 91 91 92 92 93 89 91 91 92 92 91 91 89 90 90 90 90 90 92 91 90 90 89 89 91 93 92 92 91 90 90 91 92 91 91 90 91 91 91 92 90 93 92 91 92 91 91 91 92 92 92 92 91 92 93 92 95 95 93 92 91 92 95 91 91 93 93 92 92 92 93 93 93 92 93 93 94 93 93 93 93 92 94 94 95 95 95 93 94 95 95 94 93 95 95 95 96 95 96 96 96 95 96 96 95 95 96 95 95 95 95 96 95 95 96 96 96 97 95 95 96 96 95 98 98 101 100 98 97 97 97 96 98 97 97 97 97 97 98 98 102 101 98 98 98 98 98 98 98 98 99 98 98 98 97 98 98 97 97 102 102 100 99 97 99 100 101 100 99 99 98 101 102 100 100 100 100 98 98 100 100 103 99 96 98 102 96 97 98 97 98 97 97 98 98 101 101 99 99 104 105 105 104 102 104 104 101 98 97 99 103 102 101 100 99 98 97 95 98 97 98 95 96 95 96 96 96 96 96 96 97 96 96 97 96 101 102 95 95 95 97 99 97 103 108 108 110 106 106 106 111 111 106 105 106 105 107 108 100 100 101 99 106 103 98 102 108 107 108 108 105 104 102 107 108 106 106 106 108 108 107 108 109 107 107 100 101 102 102 103 111 106 105 104 100 99 103 102 100 100 99 100 101 102 101 102 100 100 101 100 102 103 101 105 103 103 103 101 103 101 101 104 102 101 101 101 102 101 101 101 100 101 101 101 107 107 105 103 105 101 102 105 105 103 103 105 104 103 103 102 103 103 104 103 106 107 104 102 102 103 103 103 104 105 102 102 101 101 103 104 103 102 103 103 104 104 104 105 104 104 104 104 105 105 105 105 105 104 106 106 107 111 107 108 108 109 106 105 107 104 106 103 104 105 107 106 107 105 105 105 104 106 108 111 113 106 106 105 105 105 106 108 107 106 108 108 109 106 107 106 106 106 105 106 105 108 111 111 114 115 108 109 107 108 115 109 114 115 113 108 109 110 109 108 108 108 109 109 111 109 109 109 109 110 109 109 109 110 110 109 110 109 110 112 114 117 118 120 119 120 119 118 115 116 120 117 111 113 112 112 112 112 111 115 116 115 113 115 117 113 114 114 113 113 113 113 113 116 115 115 116 115 115 116 116 116 116 116 115 115 114 115 116 115 115 117 114 114 116 117 120 119 117 119 117 118 120 116 119 119 119 121 115 116 118 119 119 119 120 117 116 117 117 118 118 118 120 115 123 120 117 119 118 118 119 120 120 119 120 121 119 119 121 120 121 120 121 123 127 123 121 122 122 122 122 123 123 125 122 124 123 125 130 122 122 123 123 123 123 123 127 129 128 125 127 129 131 132 136 146 140 137 135 139 142 148 153 155 150 145 142 139 135 134 134 133 134 134 136 140 137 134 131 128 126 128 127 127 130 129 129 130 130 132 132 135 138 138 142 140 141 142 143 141 143 146 150 147 148 147 149 150 151 158 148 144 140 136 139 140 141 138 139 140 140 141 140 141 141 138 139 142 145 148 155 143 139 142 146 155 154 157 159 153 149 143 142 148 145 144 144 146 154 155 161 165 164 167 168 166 163 159 156 153 149 146 143 142 142 141 140 138 140 137 137 137 143 142 140 137 137 137 137 139 138 138 135 143 141 142 146 147 142 139 143 144 145 139 139 139 140 140 141 139 141 139 139 140 141 141 143 143 142 141 140 144 147 145 143 142 140 141 140 141 147 141 144 141 148 148 147 139 141 142 143 141 142 143 141 144 145 145 145 145 147 145 146 149 147 147 145 147 148 148 153 148 149 153 155 153 151 154 155 156 153 153 154 154 154 155 157 157 157 157 159 161 162 165 165 161 166 171 162 166 165 166 167 167 166 168 170 170 171 171 171 170 171 176 174 175 183 185 190 178 177 176 176 179 180 179 180 179 182 181 187 186 207 210 219 215 208 202 200 203 207 211 209 212 222 231 236 241 248 241 241 238 245 263 269 275 282 280 286 273 257 257 259 259 260 265 278 275 261 253 228 222 213 210 203 207 218 221 218 209 202 199 191 189 188 186 185 188 189 188 188 190 190 189 189 190 194 195 197 198 200 202 204 210 221 228 236 244 245 244 242 247 248 249 249 251 249 256 261 268 271 272 280 292 310 367 391 399 382 354 347 341 335 321 294 298 301 302 255 255 243 236 274 267 257 232 201 192 190 190 187 186 189 196 199 186 183 182 181 173 171 170 168 166 170 170 170 171 170 169 167 167 166 165 169 173 185 189 195 205 238 289 321 319 336 337 306 283 267 235 201 184 164 162 160 158 155 159 156 157 157 163 164 164 165 172 177 181 186 186 201 208 198 186 186 185 186 186 198 200 186 180 180 180 180 180 180 180 180 180 180 180 187 201 224 213 227 250 270 370 377 392 372 282 267 262 266 234 234 251 261 265 301 332 360 396 412 424 411 372 325 317 309 300 275 279 292 309 330 361 322 309 316 355 383 435 502 463 468 457 500 601 593 595 621 624 637 656 649 646 654 661 669 674 641 613 552 511 474 488 466 437 382 369 358 348 343 363 378 393 396 451 489 558 606 604 604 639 693 625 544 501 471 440 428 411 371 344 322 316 332 361 358 330 310 303 349 379 401 396 404 432 461 492 600 621 599 575 552 495 486 491 514 457 452 491 545 463 414 394 392 488 510 483 481 453 460 465 507 536 599 657 713 755 772 768 768 760 724 734 743 728 690 709 739 757 747 706 703 708 724 758 735 707 691 668 643 630 647 667 643 612 594 553 558 591 610 600 591 604 613 614 633 646 651 658 683 696 697 677 620 582 560 544 554 547 506 517 556 574 544 586 630 682 681 704 732 788 791 777 760 743 734 725 718 722 718 718 730 750 694 672 648 668 712 745 725 667 648 642 650 676 824 884 852 797 762 723 735 753 786 711 670 634 616 638 685 759 739 707 788 876 916 904 957 1012 1076 1131 1182 1204 1185 1151 1052 1008 967 939 937 942 918 933 977 981 935 878 900 850 738 670 601 500
 91 91 91 92 91 92 92 91 91 91 92 92 92 92 91 91 92 93 94 92 93 93 94 93 92 93 93 93 92 92 91 92 93 94 93 94 93 93 93 93 93 92 93 92 91 92 92 92 92 92 91 92 92 92 92 92 92 92 92 93 92 93 91 92 92 91 92 92 92 91 91 93 95 96 95 95 94 94 93 92 92 92 93 94 91 91 92 94 96 98 103 102 103 103 106 106 108 107 99 95 94 91 93 91 91 90 90 90 90 93 90 92 91 91 91 91 90 91 90 91 91 90 92 93 92 91 92 92 91 91 91 90 90 91 91 89 91 90 91 90 91 91 90 91 91 92 92 91 90 91 92 92 90 90 91 90 90 91 90 91 92 92 92 91 91 92 91 91 91 92 91 91 93 92 91 92 91 94 92 92 95 92 93 92 94 97 93 91 93 93 93 93 94 93 94 93 92 93 93 93 94 93 93 94 94 95 95 95 93 95 95 95 94 95 95 95 96 96 96 97 96 96 98 97 95 96 96 96 95 96 97 97 96 95 96 96 96 96 96 95 96 96 96 96 98 101 100 100 100 98 97 96 97 97 98 97 97 97 96 97 100 99 97 100 98 97 98 98 98 99 98 99 99 98 98 98 97 97 97 97 98 100 100 99 99 101 99 102 106 104 101 99 99 99 100 100 100 99 100 102 101 103 99 96 98 101 99 99 102 98 98 98 98 97 96 103 103 103 102 101 102 103 102 104 103 104 103 103 97 98 101 103 99 98 100 100 98 97 97 96 101 101 101 100 99 99 98 97 97 98 97 97 97 97 97 98 98 94 95 96 96 97 98 99 99 101 109 107 105 107 108 108 106 107 106 106 104 109 107 103 100 99 104 107 104 104 106 105 107 108 107 104 104 107 101 105 106 107 108 107 108 109 110 110 103 101 103 101 104 106 106 103 108 108 105 105 104 104 99 101 102 100 102 104 103 102 100 100 100 103 100 102 105 103 102 103 103 104 103 104 108 106 102 101 101 100 101 101 101 103 100 101 101 101 104 104 107 105 104 106 106 108 104 106 105 104 103 105 104 102 101 105 106 103 104 106 103 102 101 102 104 104 103 105 102 102 103 103 103 102 102 103 104 103 103 103 103 105 105 104 105 103 105 104 105 106 104 104 106 107 109 114 110 108 111 109 105 105 108 105 105 103 104 104 105 108 111 106 105 104 104 111 113 113 112 105 105 105 106 105 106 106 107 105 107 108 106 109 105 105 105 106 107 107 108 107 110 110 113 110 107 107 107 107 113 108 108 111 111 107 108 108 108 107 108 106 108 108 109 109 110 110 109 110 110 109 109 110 109 110 115 115 111 112 117 113 114 113 114 116 113 112 114 113 118 117 112 115 114 112 112 113 113 117 118 119 116 117 114 113 113 113 114 114 115 116 115 116 114 114 116 116 117 115 116 116 116 116 117 116 115 114 114 114 115 117 120 120 118 121 119 117 116 116 118 116 120 115 118 119 118 116 117 116 117 117 117 118 121 118 118 117 119 118 118 118 120 117 118 118 118 117 122 123 118 119 118 120 120 120 119 120 120 122 121 120 121 121 122 121 121 121 121 123 122 122 121 123 123 122 123 123 128 128 123 123 124 125 123 123 126 129 127 124 125 127 129 130 133 141 138 134 133 139 144 148 155 159 152 148 143 140 135 134 134 133 132 133 134 137 137 136 131 129 126 129 127 128 131 131 129 131 130 130 131 136 135 141 142 138 137 137 139 140 141 143 144 146 150 152 154 153 155 155 147 141 140 139 139 139 149 144 141 142 143 143 142 143 143 139 140 145 149 150 150 145 143 143 147 155 158 157 156 154 146 143 145 145 144 145 145 148 150 153 156 158 169 169 170 165 160 158 159 157 152 148 145 145 146 153 144 142 140 138 140 140 144 139 144 140 138 142 137 139 140 138 134 141 145 144 143 142 142 137 141 143 140 138 139 139 139 141 139 139 138 138 139 140 141 140 142 148 145 141 140 149 147 146 143 146 148 145 144 142 142 142 143 140 143 144 141 139 141 142 142 141 142 141 141 142 142 144 144 143 145 145 146 146 147 147 147 148 148 149 152 151 152 150 152 151 152 154 152 155 154 156 155 157 158 160 157 157 157 158 159 160 163 161 164 168 162 174 172 171 167 166 166 168 166 168 172 168 168 170 172 172 172 175 178 176 176 180 178 180 178 178 177 177 179 179 178 179 181 181 180 185 191 198 215 218 219 208 207 208 213 211 209 220 226 236 236 243 252 245 247 249 249 257 277 278 278 286 281 275 268 265 273 265 266 269 271 273 254 241 230 224 214 203 205 213 225 231 232 214 208 201 194 191 190 187 188 187 189 193 189 189 189 191 191 192 194 194 195 195 199 201 207 217 238 248 270 284 286 273 261 268 267 272 264 264 263 269 277 274 276 280 280 289 308 378 402 416 398 379 367 369 363 347 326 326 313 301 298 297 288 250 214 210 206 204 198 193 191 192 190 191 191 195 191 186 186 187 186 174 171 170 168 168 171 172 172 172 172 170 169 169 168 168 174 179 188 201 206 217 248 294 372 393 368 364 317 301 283 250 212 191 174 163 159 159 157 157 156 158 161 164 164 165 165 172 175 182 189 199 200 199 196 194 188 189 189 191 202 189 180 180 180 180 180 180 180 180 180 180 180 180 180 183 194 213 223 239 261 339 312 329 351 280 265 244 241 234 253 280 292 293 292 330 371 410 433 410 377 355 338 314 296 282 270 272 284 307 331 321 292 297 334 361 380 415 479 456 421 424 496 530 537 595 599 600 636 635 624 635 662 671 676 679 629 606 571 541 496 460 433 417 397 381 379 352 332 345 362 375 404 425 450 488 522 660 698 748 794 668 599 535 483 439 407 385 368 351 340 324 342 371 357 328 312 324 331 344 367 368 397 426 470 523 571 550 544 533 547 473 443 415 465 405 391 424 485 416 372 371 402 496 480 443 439 423 434 459 510 581 615 640 692 746 763 756 753 749 717 727 738 745 721 741 782 771 744 696 691 688 694 736 714 698 685 651 647 666 689 693 657 619 594 551 554 578 585 578 605 617 617 617 635 650 671 684 673 702 712 699 641 607 581 573 591 564 537 527 582 616 571 580 617 703 719 720 738 806 801 785 767 742 731 732 725 726 725 732 742 760 690 658 637 638 684 714 741 695 674 681 693 716 780 827 850 784 720 710 727 686 666 639 620 605 598 632 662 701 670 754 844 923 990 1024 979 975 1009 1064 1148 1136 1108 1071 989 970 973 994 1020 1016 1006 1027 1040 1026 986 966 949 829 778 731 633 518
 91 92 92 93 91 92 91 91 92 92 92 93 92 92 91 92 91 93 94 93 93 94 93 92 92 92 93 93 92 92 92 94 93 94 93 93 93 91 93 93 93 92 92 93 93 92 92 94 92 92 92 92 92 92 93 92 92 92 92 92 93 93 93 92 91 93 92 90 91 92 91 93 93 93 92 92 92 92 91 92 92 92 93 95 92 92 93 93 94 97 100 99 100 100 101 101 104 104 99 94 93 91 92 91 92 91 91 90 91 92 91 91 90 91 90 92 90 90 90 90 91 92 93 93 92 91 92 91 89 91 92 91 91 91 91 90 91 91 91 91 91 91 91 91 92 92 91 91 91 92 92 91 91 90 91 90 92 91 91 91 90 93 92 91 92 91 91 91 92 91 93 93 93 93 91 94 92 93 91 92 94 93 92 91 93 94 92 94 93 93 92 92 93 94 94 93 93 93 94 93 95 93 92 93 93 95 94 95 95 95 95 95 95 95 94 96 97 95 96 96 96 97 96 97 95 96 95 96 96 95 96 96 96 95 96 98 97 95 97 96 96 96 97 97 97 98 97 98 98 97 98 99 97 97 98 97 97 98 98 98 99 98 98 99 99 100 100 99 98 99 97 100 98 99 98 97 97 97 97 99 98 99 99 98 99 101 102 103 105 103 99 98 98 99 100 100 100 99 99 100 101 101 98 98 100 101 98 99 100 98 97 98 98 97 97 103 101 99 98 101 102 104 102 104 104 103 103 101 96 99 100 99 97 96 96 97 97 95 97 95 99 98 98 98 96 98 95 97 94 96 96 96 96 96 96 97 96 97 96 97 97 97 97 101 99 99 104 100 98 100 102 104 102 103 103 105 108 108 104 101 103 104 104 106 105 109 111 109 109 111 108 105 102 104 100 102 108 109 110 108 110 107 109 111 102 100 98 101 103 108 102 101 101 106 110 111 112 107 101 106 105 103 104 102 107 104 101 98 100 104 102 100 101 104 102 100 103 104 102 104 102 102 103 100 100 101 104 102 102 101 102 102 101 101 101 102 108 106 104 103 105 103 102 102 102 102 101 107 102 104 104 106 106 105 106 106 104 102 103 102 104 105 104 103 102 104 104 103 102 103 103 103 103 104 104 103 104 104 104 105 106 105 106 105 108 106 105 104 107 109 110 110 107 107 110 105 105 105 106 104 106 104 105 105 105 105 108 106 107 105 105 113 113 108 106 106 105 105 105 106 105 105 107 106 107 105 107 109 107 107 106 105 111 111 110 109 107 110 109 107 108 107 107 107 112 108 108 111 112 109 108 108 109 108 108 108 108 108 109 109 110 108 110 109 109 108 110 112 110 110 116 116 114 115 109 111 111 110 113 111 111 112 112 113 117 116 116 119 115 113 113 115 116 120 122 119 116 115 113 113 112 113 114 113 114 116 118 116 114 115 116 117 117 116 116 117 114 116 117 116 114 114 115 115 117 117 118 115 115 117 119 116 117 117 117 117 121 116 118 117 118 117 116 117 117 117 118 118 118 120 118 118 118 118 120 117 117 117 118 117 117 118 118 119 118 118 118 119 119 119 120 120 121 123 121 121 124 121 123 122 123 121 122 121 122 122 121 124 123 123 123 123 126 128 123 122 124 123 123 124 125 127 125 131 125 125 127 130 130 134 133 131 133 140 147 150 155 156 152 147 144 144 135 135 132 133 130 130 133 135 137 135 132 130 127 127 126 127 133 130 129 130 128 130 131 134 138 137 136 135 136 142 136 138 139 140 141 144 147 149 152 148 149 148 145 141 141 140 141 140 142 142 143 143 145 146 145 145 144 144 145 148 148 150 149 149 146 144 147 154 158 155 152 149 146 144 143 144 145 147 149 149 151 151 153 158 166 168 163 161 154 155 159 157 154 151 148 145 148 163 149 143 140 138 139 140 138 137 141 139 138 139 137 139 138 139 133 136 141 143 140 139 141 139 141 139 142 140 140 142 139 140 141 139 139 139 141 141 144 144 141 148 143 141 140 141 141 142 142 142 141 140 143 141 142 141 144 142 143 147 140 140 143 147 143 141 142 140 140 142 143 142 143 144 143 145 146 146 144 146 146 146 147 149 151 151 149 150 151 151 152 154 152 152 152 156 155 156 155 158 156 159 160 160 161 161 163 160 163 171 168 169 164 172 174 173 170 171 176 177 174 171 170 173 175 171 175 176 172 175 174 174 174 175 181 183 180 182 180 180 179 180 182 181 182 185 182 193 199 209 226 216 219 227 229 219 221 225 232 242 241 244 255 255 256 255 259 254 264 269 272 273 285 288 278 267 260 256 259 266 257 262 263 255 233 228 217 210 208 218 228 237 242 216 209 204 201 192 191 189 191 191 190 189 190 190 191 190 192 190 195 192 193 193 199 210 217 223 235 247 275 280 309 304 289 294 292 295 288 296 284 282 296 289 304 306 307 322 342 401 422 447 444 405 383 365 355 357 351 349 344 342 345 327 308 258 234 221 212 205 199 200 199 196 199 200 198 195 192 191 188 185 182 175 174 171 169 169 172 173 173 172 171 171 172 170 168 169 175 184 192 202 214 232 289 318 364 373 405 390 354 348 316 289 242 195 168 165 160 159 156 160 161 165 168 165 166 165 164 166 174 183 192 199 203 203 200 197 196 196 196 199 188 184 180 180 180 180 180 180 180 180 180 180 180 180 180 180 190 230 240 253 279 311 268 276 275 251 237 227 224 247 278 310 329 335 306 308 335 364 391 359 336 328 309 288 289 275 263 261 268 283 273 279 278 299 317 369 420 445 460 426 396 403 453 474 518 537 544 603 619 590 615 652 667 682 690 691 633 569 522 513 461 441 440 431 436 424 413 377 327 329 332 362 365 398 440 478 535 688 770 833 845 699 624 571 534 454 411 383 374 356 342 345 361 359 342 334 328 336 355 350 367 394 406 422 473 525 500 480 460 454 476 419 359 364 418 370 358 406 450 383 353 353 391 485 437 407 400 418 446 492 546 600 668 692 729 753 759 746 745 742 715 733 746 763 751 748 760 750 712 675 667 668 674 720 736 715 697 665 688 709 709 678 637 604 582 561 554 562 574 583 618 637 639 644 644 659 692 713 671 694 723 710 641 616 612 625 620 583 549 528 561 658 632 607 605 653 674 691 735 800 794 791 772 738 735 733 731 734 736 749 766 782 707 675 640 631 678 725 771 747 694 739 732 684 703 755 794 748 688 685 723 687 638 606 594 589 593 615 629 643 669 820 861 895 937 1017 1041 1026 1026 1048 1102 1081 1058 1040 1024 1029 1036 1052 1037 1032 1046 1043 1001 979 951 904 846 720 656 638 605 560
 92 91 93 92 92 91 92 91 92 93 92 93 91 91 92 92 92 93 93 93 94 94 94 93 93 92 93 93 93 93 93 93 92 93 94 92 93 94 94 92 94 92 93 92 93 93 93 93 92 93 93 92 93 92 93 92 90 92 92 92 92 92 92 92 92 92 91 90 90 92 93 93 92 92 93 94 94 92 92 93 92 93 94 97 95 93 93 93 93 94 96 98 98 97 99 98 98 99 95 92 91 91 91 92 91 91 90 92 91 91 91 91 90 92 93 93 90 91 91 91 93 93 92 90 92 92 91 89 92 92 92 92 91 91 90 91 91 92 91 91 91 91 91 91 93 92 90 92 92 92 91 91 91 92 92 91 92 91 91 91 91 92 92 93 91 92 91 91 91 92 92 93 92 93 93 94 93 91 92 93 93 91 95 93 92 93 93 92 93 94 93 93 94 93 93 93 93 93 94 93 94 93 93 93 93 94 94 94 95 95 94 95 94 95 97 97 96 96 96 95 95 96 97 97 96 95 96 97 96 95 96 97 95 96 98 98 100 97 96 97 96 96 97 97 98 97 98 97 97 97 97 97 97 99 100 98 99 98 98 97 98 97 98 99 99 100 100 100 99 100 100 100 98 98 97 98 97 97 98 101 100 99 101 102 100 96 101 102 101 101 97 98 99 99 99 100 99 100 98 99 101 101 98 102 100 98 98 98 99 98 98 110 101 97 98 100 100 100 100 100 103 104 106 105 104 102 100 98 99 98 96 99 96 97 95 97 95 95 98 95 98 96 96 96 96 99 95 96 95 95 96 96 96 96 97 97 95 96 96 96 97 96 97 99 98 100 100 97 97 97 97 97 97 97 100 103 106 107 111 104 105 107 109 107 108 107 107 108 109 108 107 103 100 103 99 108 109 110 110 105 111 109 110 112 104 104 102 105 103 110 109 101 99 102 103 106 109 107 108 109 110 108 100 102 107 99 100 100 101 103 100 100 101 105 103 104 104 102 104 103 104 101 104 101 103 104 104 104 104 103 105 108 106 104 102 101 102 102 103 101 102 102 102 103 102 102 103 108 102 102 104 105 109 106 107 106 105 104 101 103 103 104 104 104 106 104 103 102 102 101 101 102 103 102 103 103 105 105 103 104 105 104 106 109 111 105 105 105 107 108 109 109 106 106 106 104 105 105 108 106 104 104 105 105 104 104 106 111 110 107 107 112 111 106 105 106 105 104 106 106 105 106 106 105 107 108 108 108 106 109 107 107 106 107 107 108 107 110 108 110 109 108 108 109 109 110 109 107 110 105 108 110 110 109 108 108 108 106 108 108 108 109 108 109 109 110 110 112 112 112 116 110 113 117 112 112 112 111 110 110 111 114 113 112 112 113 112 113 117 114 116 115 116 117 112 113 113 114 112 113 112 114 114 115 114 115 115 116 115 116 115 116 116 115 116 116 116 117 118 115 116 115 117 117 114 115 116 116 116 117 118 119 118 117 117 121 119 117 118 118 119 117 116 117 119 116 120 119 119 119 118 118 117 117 119 119 118 117 118 117 117 117 118 117 118 119 119 118 119 119 119 125 122 122 121 123 124 122 122 122 123 122 123 122 123 122 123 124 123 126 125 124 123 128 123 123 124 123 123 124 125 125 127 128 125 124 126 126 127 130 130 130 131 138 141 144 148 152 153 148 145 142 134 133 131 130 132 132 132 134 139 137 135 131 128 128 127 126 128 127 128 129 128 129 130 136 143 135 134 133 134 136 137 136 138 139 140 143 145 145 149 148 144 144 143 141 140 142 141 141 142 141 142 146 146 147 148 150 148 147 148 151 150 147 150 153 153 150 147 153 161 155 152 151 148 144 146 146 148 147 148 152 155 152 154 157 167 166 159 155 151 151 152 150 150 147 144 143 146 149 147 141 138 139 141 137 137 137 138 138 139 138 137 138 138 138 137 135 134 138 144 139 139 141 142 143 143 142 143 139 140 141 141 140 139 145 142 140 141 139 141 146 142 141 141 140 141 142 142 145 140 141 143 141 140 140 143 140 148 153 141 139 146 148 149 143 142 142 140 142 141 143 142 144 143 144 144 144 147 147 147 147 147 150 150 149 150 150 151 151 150 152 154 153 152 154 154 155 156 158 156 157 158 157 159 161 163 164 166 166 162 167 163 164 169 166 165 167 174 174 176 174 174 172 171 178 174 174 172 173 177 175 175 176 178 181 186 187 178 180 181 182 182 184 184 186 188 190 198 200 200 215 218 229 234 232 238 245 243 244 246 251 260 246 243 248 254 248 257 260 259 254 263 276 277 263 239 240 249 253 248 253 252 249 243 231 222 220 213 225 233 239 237 215 211 205 199 196 195 194 192 191 190 189 191 192 194 195 193 192 192 195 194 194 197 204 214 224 222 238 263 254 269 277 305 329 325 349 356 351 320 304 332 342 365 378 366 376 393 468 488 500 493 428 402 392 379 382 379 375 365 359 342 317 312 312 262 243 227 222 211 210 209 202 206 206 203 203 201 197 191 187 186 180 177 174 170 165 170 174 174 174 172 171 172 168 170 170 175 182 195 202 215 230 294 316 277 274 327 314 278 274 264 233 196 170 160 161 159 158 157 162 161 162 162 165 164 165 165 168 178 186 196 202 205 204 202 203 202 198 198 198 198 182 180 180 180 180 180 180 180 180 180 180 180 180 180 180 188 211 225 248 280 261 247 229 226 214 217 223 230 248 257 271 287 306 340 333 328 344 341 329 312 302 287 273 270 265 254 255 259 268 280 283 280 280 292 361 381 372 399 389 360 367 391 432 445 474 495 599 602 557 596 645 678 692 698 698 656 579 521 498 471 460 474 453 443 424 417 407 339 321 315 328 339 383 402 446 516 643 714 788 853 786 709 652 601 496 446 413 391 385 361 375 400 388 352 350 352 342 379 381 400 434 455 449 500 540 474 455 414 398 393 354 317 328 353 341 342 394 396 338 329 336 372 412 393 375 379 458 486 517 536 537 638 690 744 767 742 736 733 722 718 737 747 755 727 712 715 723 666 655 641 653 685 737 751 720 691 693 706 705 675 630 592 569 564 571 557 565 574 590 631 635 648 654 675 684 722 737 693 681 713 724 655 635 644 673 614 575 568 546 557 683 673 632 634 654 649 673 727 797 789 786 776 738 742 743 741 746 745 769 797 797 749 698 658 633 661 721 762 766 713 746 705 646 658 680 717 697 659 653 674 667 645 588 579 577 590 613 638 668 716 781 769 787 811 916 969 1007 1048 1066 1115 1107 1085 1075 1066 1061 1037 1018 1007 1009 1007 993 960 927 871 826 766 607 568 549 574 631
 91 91 93 92 91 92 93 94 92 92 92 93 92 92 92 92 92 92 93 93 94 93 94 93 93 92 92 93 93 93 93 94 93 92 93 93 93 94 95 93 92 93 93 93 93 93 93 94 92 92 93 93 92 91 92 92 92 93 92 93 93 93 92 92 92 92 92 93 93 94 93 93 92 93 93 93 95 94 94 93 93 94 95 96 92 93 92 93 93 93 95 96 95 95 97 95 95 96 94 92 93 93 91 92 91 91 91 92 91 91 92 91 92 92 91 92 93 92 92 92 93 93 92 92 91 90 91 90 92 91 92 91 91 90 91 91 91 91 92 92 92 92 92 92 91 92 92 91 90 92 92 91 92 92 91 91 92 92 90 91 92 91 91 92 92 91 91 92 93 94 92 93 93 93 92 91 91 92 92 92 92 92 93 93 94 93 92 93 93 93 93 93 95 93 95 94 93 93 94 94 93 94 95 94 95 95 94 96 95 95 95 96 94 95 97 95 96 97 95 96 96 97 97 97 95 96 96 96 95 95 96 96 96 96 97 97 97 97 97 96 95 97 98 97 97 97 98 98 98 98 98 98 97 96 100 98 99 99 97 97 98 97 100 99 99 100 100 101 99 100 101 99 100 97 98 98 98 96 98 100 103 103 99 98 95 99 100 104 103 99 98 99 99 101 100 99 103 101 101 101 102 99 99 100 100 99 98 97 97 97 99 109 102 97 96 100 102 101 98 99 102 98 103 104 103 101 99 98 99 97 97 99 95 96 99 97 97 97 98 96 99 97 96 97 96 98 96 96 95 95 96 96 96 96 96 96 96 96 96 97 97 96 98 99 98 98 100 102 98 96 96 97 97 96 97 97 98 103 108 108 108 111 111 109 107 107 108 108 110 108 103 99 100 104 99 101 112 108 108 109 110 110 106 103 103 102 103 103 110 110 108 107 100 103 104 101 100 102 102 101 101 105 102 106 107 102 100 100 101 100 100 101 101 100 102 102 104 102 102 101 104 103 106 106 104 101 101 101 102 102 102 102 102 106 107 104 106 102 102 102 102 102 102 105 102 102 104 108 103 101 105 108 106 102 106 104 103 106 102 103 103 102 103 105 102 104 103 103 106 102 102 102 102 103 104 106 110 106 105 103 104 107 108 107 108 107 105 104 105 105 105 107 105 106 105 105 105 106 108 103 105 105 105 104 104 104 110 112 111 109 109 107 109 109 108 105 106 106 105 104 107 106 106 106 106 109 109 108 108 110 107 107 106 106 106 106 106 108 108 109 109 107 108 108 109 109 109 108 107 107 107 108 108 107 108 106 111 110 109 108 109 109 108 108 108 109 111 116 120 121 117 111 110 112 111 110 110 110 111 110 111 111 111 111 111 111 112 112 117 118 118 112 113 113 112 114 113 113 112 113 113 114 113 114 116 115 115 115 116 116 116 117 116 117 115 115 116 117 117 114 116 115 116 116 115 116 116 117 116 118 119 120 121 121 119 122 119 118 120 117 117 117 119 119 118 118 118 119 119 118 119 118 118 118 118 122 122 118 119 116 118 118 118 119 118 118 118 118 119 120 119 121 123 122 121 122 122 120 120 122 122 122 121 122 122 122 123 123 126 126 127 125 125 128 129 124 123 122 123 124 123 124 125 126 127 125 125 125 127 128 128 131 133 134 140 144 148 154 147 144 140 137 132 133 132 130 130 130 131 132 138 140 134 130 128 128 126 127 129 127 129 127 128 134 130 131 133 134 133 131 133 134 135 135 136 137 140 142 146 145 146 146 143 141 141 141 143 146 142 143 143 142 146 150 146 147 149 154 152 151 150 152 149 149 151 156 155 151 147 156 159 157 156 153 146 146 148 147 148 148 152 152 157 158 162 160 165 164 163 156 152 149 147 149 147 146 142 142 141 141 139 139 139 140 137 137 137 139 138 139 138 138 138 138 138 138 139 138 134 137 143 142 142 143 142 141 144 143 141 142 141 142 140 139 141 140 141 138 144 142 148 145 144 141 140 141 141 141 143 145 142 146 146 141 146 142 144 143 150 149 139 140 146 149 153 150 141 144 144 148 145 146 144 143 144 145 145 144 147 147 145 146 150 151 149 149 150 150 151 150 151 155 153 152 152 153 154 155 159 158 157 156 156 158 157 161 158 158 160 160 166 164 163 164 167 165 164 166 167 167 168 169 171 171 176 172 175 174 173 174 175 177 178 178 177 181 180 179 183 185 184 184 182 186 186 183 188 186 192 188 187 195 199 208 219 235 244 246 246 254 252 256 254 232 227 230 232 231 236 240 241 235 259 261 261 254 234 237 241 240 243 244 248 254 257 247 233 218 215 234 241 240 230 217 215 207 199 207 196 199 195 194 193 194 193 192 192 194 196 192 192 194 196 199 197 197 201 209 225 240 250 239 244 260 296 344 348 385 399 374 344 362 391 394 425 431 418 413 440 500 520 522 502 466 463 447 425 421 415 402 384 377 368 342 329 320 300 284 258 244 238 225 227 222 220 220 220 212 212 203 199 192 188 184 183 178 172 171 170 172 175 175 174 172 172 171 172 173 175 179 191 205 228 231 249 256 236 222 226 219 209 206 191 177 169 164 163 160 162 160 158 158 159 162 160 164 164 166 165 168 170 184 195 197 202 201 201 203 200 194 190 188 199 181 180 180 180 180 180 180 180 180 180 180 180 180 180 180 195 207 217 231 248 226 224 214 204 225 233 241 249 292 281 280 290 310 358 387 376 364 321 310 300 290 282 282 276 277 250 257 271 285 301 309 289 288 285 335 321 328 360 345 355 363 363 403 438 474 504 535 542 528 566 620 676 698 696 685 683 647 597 577 509 503 480 467 410 391 385 365 331 324 314 309 321 350 374 418 473 557 628 732 814 807 746 666 591 481 455 443 418 411 397 420 421 398 382 379 386 379 410 449 480 488 514 499 547 560 483 444 396 372 355 305 296 306 309 311 325 359 340 309 312 324 356 363 357 354 368 430 447 466 478 519 639 662 680 741 723 726 724 712 701 700 715 727 683 662 683 672 620 624 644 669 713 756 740 710 698 717 716 687 655 591 569 575 589 573 560 573 585 592 616 631 648 659 701 714 745 755 711 684 721 739 684 683 671 706 622 612 604 570 546 654 690 658 652 738 712 678 703 782 792 781 763 732 728 728 732 754 757 768 759 749 783 737 689 631 661 706 731 767 731 722 667 630 633 665 719 693 639 633 649 665 663 595 572 576 589 616 640 682 713 710 772 835 858 928 998 1058 1093 1101 1124 1085 1051 1039 1034 1024 983 945 925 900 879 865 871 844 788 758 600 546 521 504 530 623
 93 91 92 92 92 93 92 92 93 93 92 91 91 92 92 92 92 93 93 93 93 94 94 94 93 93 92 92 93 93 94 93 92 92 94 93 94 94 95 92 92 94 92 94 94 94 93 94 92 93 94 93 92 92 93 93 93 93 93 92 92 93 93 92 92 92 93 92 92 92 92 93 92 92 91 92 95 94 93 92 93 91 94 96 93 93 94 93 94 94 96 95 96 97 97 95 95 94 93 92 92 91 91 91 92 93 92 91 91 92 91 92 91 92 92 92 92 91 91 92 94 92 92 91 92 92 91 92 91 92 91 92 91 91 91 91 91 90 92 91 92 91 91 91 91 91 91 92 92 92 92 92 92 91 92 92 91 91 92 91 93 93 94 91 91 92 92 91 92 94 93 93 92 93 92 93 93 92 92 93 93 92 93 95 94 93 92 94 94 94 94 94 93 95 93 93 93 97 94 94 94 94 94 94 95 96 95 96 95 95 96 95 95 95 95 96 95 97 96 96 96 97 96 97 96 96 95 96 96 95 96 96 96 97 96 97 97 97 96 98 97 97 97 96 97 96 97 97 98 98 97 98 98 98 99 99 98 97 98 98 97 98 101 99 98 103 103 102 100 99 98 99 100 98 97 97 98 97 97 99 100 101 98 98 101 108 104 104 100 98 100 97 102 100 101 102 104 103 100 103 102 98 100 101 100 101 99 99 98 96 101 103 99 95 99 100 100 99 99 101 104 103 101 101 101 97 96 99 99 97 97 99 96 99 100 98 96 96 99 96 97 97 96 97 96 97 96 95 95 96 96 96 96 96 96 96 96 96 96 97 97 98 97 100 97 96 97 97 100 101 97 97 97 97 97 97 97 99 101 108 110 110 110 110 111 109 107 110 112 109 104 99 99 103 105 101 110 109 110 112 110 108 105 105 106 107 99 100 111 110 109 103 100 101 100 99 100 104 103 100 100 102 104 109 107 102 101 104 103 101 103 102 102 102 100 101 100 100 102 102 104 106 102 104 103 103 101 101 101 101 101 102 101 103 102 102 102 106 104 102 102 102 102 103 101 102 101 102 106 103 108 109 108 107 108 107 104 105 104 103 103 102 102 103 101 103 103 103 103 103 103 104 106 106 103 104 106 104 104 104 104 111 111 108 109 107 104 104 105 105 105 107 105 106 105 105 106 106 105 104 105 105 105 105 105 104 111 109 106 106 107 105 107 103 107 104 105 106 105 104 107 106 108 108 106 108 108 107 107 106 105 105 106 107 106 105 106 111 108 107 107 107 107 107 110 106 106 107 106 107 108 108 109 109 107 107 115 116 114 114 112 109 107 110 109 110 112 119 119 117 114 111 112 111 111 110 112 110 110 113 110 112 113 112 112 111 111 112 115 115 112 113 112 112 112 115 113 113 112 114 114 113 114 114 118 116 116 115 115 115 118 117 118 119 118 116 118 117 115 117 117 116 116 117 116 116 116 115 117 118 117 116 116 123 120 118 117 117 119 117 116 117 120 117 117 118 118 119 119 119 119 117 117 118 117 117 117 117 117 116 115 117 120 118 118 118 118 118 119 121 121 122 122 123 121 121 120 122 122 121 122 122 122 123 123 121 122 124 126 126 127 127 124 123 124 130 127 123 123 123 124 124 125 127 126 125 124 125 125 127 128 129 131 134 140 145 150 147 142 140 138 136 134 133 132 132 129 128 127 130 134 136 133 130 128 126 127 129 133 127 130 130 129 132 131 132 130 131 133 134 133 135 136 134 136 138 140 143 145 143 142 141 139 141 139 139 139 138 142 144 143 147 150 147 147 148 151 155 155 155 154 153 153 154 156 158 158 155 149 158 161 161 158 152 148 147 150 151 152 149 153 150 159 165 163 165 167 167 161 153 151 147 148 144 144 144 142 142 141 141 140 143 139 142 139 137 137 140 138 140 139 138 138 138 140 137 140 138 136 137 140 139 138 142 143 145 146 146 144 140 140 142 140 143 140 139 140 140 141 143 145 145 145 143 142 143 142 142 144 145 141 141 142 142 142 145 141 142 148 148 141 140 146 143 144 149 141 141 139 141 145 141 142 145 144 148 146 148 150 150 150 147 147 151 148 149 148 149 151 151 152 156 152 152 154 153 154 156 160 156 157 157 157 157 160 161 160 160 161 161 166 162 163 164 164 163 164 165 166 167 168 170 170 173 175 176 175 175 174 176 177 177 177 179 180 182 181 180 181 183 186 184 183 183 185 186 185 186 191 191 192 199 202 201 205 215 219 224 230 245 238 232 228 220 215 210 213 218 217 220 228 231 253 251 254 238 226 235 235 232 231 237 245 250 258 256 239 217 218 233 247 243 233 221 219 208 205 206 203 201 200 200 196 197 195 195 192 196 194 196 193 196 196 197 200 198 201 203 221 226 229 226 236 253 281 292 291 350 363 369 372 396 425 457 490 472 457 450 473 477 491 509 503 477 445 431 417 418 412 422 414 420 385 352 321 310 287 288 291 289 287 266 283 289 268 256 270 260 240 215 206 196 194 194 192 193 182 175 174 173 174 176 175 176 177 178 179 181 181 175 184 191 203 204 206 206 206 203 191 188 187 184 170 167 167 164 165 163 162 166 160 157 158 161 161 164 165 167 167 167 169 175 178 188 193 196 198 205 199 192 188 185 184 180 180 180 180 180 180 180 180 180 180 180 180 180 180 180 186 219 225 233 247 206 198 203 210 234 251 266 293 352 326 339 351 377 400 417 411 372 324 320 314 309 300 297 294 277 250 265 285 294 309 321 299 308 301 299 310 314 329 354 365 383 395 384 413 442 445 455 466 506 587 620 660 690 701 687 692 689 670 642 572 538 497 491 426 400 388 369 338 346 329 308 304 333 357 388 421 515 602 685 734 743 696 612 550 519 504 475 460 455 460 479 461 442 414 409 419 434 462 515 549 542 529 535 563 554 481 433 398 380 354 285 282 286 292 293 300 310 300 302 310 314 324 332 338 346 358 396 416 444 487 543 594 582 616 692 695 679 689 705 727 706 675 662 631 640 654 629 598 615 645 679 715 774 734 709 700 697 689 658 625 568 586 605 618 578 563 572 590 604 618 633 636 655 708 728 756 771 727 691 713 721 747 741 705 697 693 687 651 603 562 663 691 691 672 759 781 723 711 772 786 773 755 743 741 715 724 742 737 728 719 741 790 768 717 651 645 685 726 764 734 713 669 634 616 650 700 666 621 655 663 667 682 600 568 581 600 624 635 646 668 753 818 874 931 1042 1069 1107 1125 1127 1128 1095 1051 1012 983 949 903 881 789 763 744 715 742 732 701 655 581 600 560 495 518 601
 94 92 91 92 93 92 92 93 93 91 93 92 91 93 93 93 93 93 93 94 94 94 93 93 92 93 93 94 94 94 94 94 93 94 94 94 94 94 93 93 93 93 94 93 94 94 93 93 93 93 93 92 93 93 93 93 93 93 93 93 93 93 93 92 92 92 93 92 94 93 92 93 93 92 92 92 94 95 92 92 91 93 94 95 95 95 95 95 95 95 95 99 99 99 99 99 98 96 95 93 92 92 92 92 93 93 92 92 91 91 92 93 92 92 91 92 93 90 90 91 93 92 91 92 92 91 92 92 92 91 90 90 92 91 90 91 93 91 92 92 92 91 91 91 92 91 92 94 94 92 92 92 93 91 92 91 92 91 92 91 92 91 96 92 92 91 92 91 92 94 94 93 94 91 91 92 92 92 92 92 93 94 93 94 93 93 94 97 94 94 93 94 94 94 93 94 96 95 95 95 94 94 94 95 95 95 95 95 95 96 96 96 95 97 95 96 96 95 96 96 96 96 96 96 95 96 96 95 96 96 96 96 96 96 97 97 96 97 97 97 97 97 97 97 97 97 97 98 98 98 97 97 98 99 99 98 97 98 96 96 97 98 100 98 98 99 101 103 101 98 99 100 99 97 98 98 98 97 97 100 98 100 99 99 102 102 101 99 102 100 99 100 102 103 98 108 101 99 100 99 101 105 99 104 101 97 96 97 101 102 107 105 105 99 102 100 99 99 101 101 99 99 99 99 101 98 97 98 98 97 96 99 96 97 99 98 97 96 98 97 96 99 97 99 96 98 97 96 95 97 97 96 96 95 97 96 96 96 96 97 97 98 97 102 97 96 98 97 97 99 102 97 97 97 96 98 101 102 101 111 108 107 107 108 109 108 108 112 110 111 104 99 99 99 102 104 102 109 109 110 110 109 106 101 104 102 100 102 108 107 108 104 101 100 99 99 99 100 99 100 99 100 102 105 110 109 101 102 101 101 103 105 104 105 101 102 100 104 101 101 102 102 102 103 102 102 104 104 103 101 100 103 102 101 101 101 102 101 105 101 101 101 101 102 101 102 102 102 103 106 110 106 105 109 110 109 102 102 103 105 102 104 103 102 102 103 102 102 102 103 106 105 104 106 106 105 106 104 104 105 104 106 108 106 106 104 105 105 105 106 105 108 105 105 105 105 111 105 105 105 104 105 105 105 104 106 108 109 108 107 108 107 106 106 105 105 104 104 105 106 105 105 106 105 106 107 107 108 105 106 104 107 107 107 105 106 108 108 109 107 107 105 107 107 110 108 107 105 105 106 107 108 110 108 108 111 114 110 110 112 115 114 108 109 112 114 115 117 110 109 108 109 108 109 109 110 110 109 109 110 111 111 111 111 110 111 111 111 112 111 111 112 112 113 113 114 113 113 113 113 114 115 114 115 117 116 116 118 117 115 117 117 116 116 116 117 119 116 115 118 119 116 117 115 116 116 115 116 116 117 118 118 117 117 119 117 117 119 118 118 119 119 117 118 117 118 119 119 118 118 120 118 118 118 117 119 119 119 118 119 118 118 123 119 118 118 119 118 119 121 120 122 121 121 122 123 122 122 123 123 122 122 120 122 122 123 123 123 127 129 128 127 125 125 124 129 128 123 124 123 123 125 125 127 124 125 125 125 125 126 127 129 131 133 141 146 150 148 142 143 141 139 135 134 134 133 131 129 129 129 129 137 134 128 126 125 126 132 135 128 128 128 127 129 129 129 129 131 130 131 133 134 135 139 138 140 141 143 142 141 140 139 139 140 139 139 138 139 141 142 144 147 148 146 146 147 149 153 159 160 159 155 154 158 161 158 158 155 151 154 157 157 157 150 150 150 158 159 157 153 152 151 157 161 161 164 162 163 158 152 150 148 145 144 144 146 142 142 141 140 140 140 139 141 139 137 139 139 137 139 140 138 138 138 138 138 138 135 135 134 131 130 132 133 141 145 145 145 145 142 141 144 140 144 138 140 139 142 146 140 140 143 141 140 142 144 143 144 147 146 142 145 144 142 145 144 142 141 149 147 141 141 144 144 150 144 140 140 141 142 145 147 145 142 143 144 144 144 150 147 149 150 152 152 149 149 150 151 150 152 153 154 153 152 153 153 154 155 159 155 157 158 158 159 161 164 159 160 159 162 166 161 164 163 164 165 165 166 166 167 168 171 172 173 173 181 179 175 177 179 179 180 179 179 186 184 182 181 184 186 187 184 182 182 183 185 185 185 187 188 191 192 202 193 194 198 198 200 206 220 227 217 204 204 201 200 201 205 215 215 221 231 235 241 246 227 221 234 230 218 226 238 245 248 244 242 234 225 225 234 249 244 235 230 229 224 220 211 208 207 205 204 205 200 200 199 196 197 196 196 197 198 198 198 200 199 205 202 210 213 217 216 232 247 253 253 258 336 358 374 399 422 433 474 525 503 497 479 476 459 458 464 471 430 407 368 360 365 367 400 381 400 397 353 333 324 298 278 277 282 310 315 324 346 339 327 334 341 312 239 218 208 201 207 207 211 194 177 174 175 175 177 180 182 181 182 182 182 183 180 180 183 187 193 197 196 194 194 184 182 181 179 168 166 168 166 166 160 160 166 161 158 164 163 163 160 165 167 169 167 168 171 179 185 190 200 203 204 201 195 197 191 181 180 180 180 180 180 180 180 180 180 180 180 180 180 180 180 180 200 201 211 224 191 199 213 225 246 260 294 349 420 422 429 424 435 424 415 403 388 347 348 346 336 297 275 264 256 254 264 271 293 334 316 305 323 337 306 319 339 335 381 380 413 435 388 391 394 398 428 477 537 574 566 640 671 685 679 688 689 689 660 621 574 532 488 426 416 400 367 354 386 360 317 301 315 340 371 404 494 556 607 635 701 723 670 616 588 553 504 517 518 541 555 538 521 469 464 481 525 556 583 609 580 524 502 504 504 443 411 373 330 286 272 274 280 281 279 282 291 293 307 319 328 336 347 344 348 353 383 398 423 452 497 529 531 572 617 671 638 642 673 715 675 627 593 613 608 601 579 607 628 668 712 726 756 723 697 683 651 658 632 605 569 606 635 654 595 572 563 583 620 610 619 626 642 688 717 758 777 730 699 714 748 776 753 711 719 725 711 692 643 580 636 714 721 693 743 790 760 767 795 787 768 758 748 754 727 697 694 693 689 707 740 754 738 727 672 603 652 706 747 719 704 662 630 602 636 659 654 607 643 659 655 653 572 559 586 618 657 680 668 678 738 772 822 918 1105 1110 1120 1124 1121 1129 1111 1080 1044 964 942 925 895 846 829 805 753 684 674 662 672 695 636 535 477 536 623
 92 91 92 91 92 93 93 92 92 92 92 91 93 92 91 93 94 94 95 94 95 94 94 94 94 93 94 96 94 94 93 94 93 93 94 94 93 93 94 94 93 93 93 95 93 94 92 92 93 93 93 93 92 93 93 92 92 93 93 92 93 93 92 94 93 92 93 93 92 93 93 93 93 93 94 95 94 96 92 92 92 93 95 98 99 99 99 99 100 99 100 102 103 103 103 102 101 99 98 96 95 94 93 92 91 93 93 92 92 92 94 93 92 91 92 92 91 92 91 91 92 92 91 93 94 92 92 93 91 92 91 93 93 91 91 92 92 90 91 91 92 92 92 91 92 92 91 92 92 92 93 93 92 93 91 92 92 93 93 91 92 93 93 92 91 92 91 93 93 93 91 92 93 93 93 93 92 92 92 93 93 93 95 94 92 93 93 93 94 93 93 93 94 94 93 93 94 95 96 95 94 94 95 96 96 96 95 94 95 96 97 96 95 94 96 96 96 96 96 97 96 97 99 96 96 96 96 96 97 96 95 96 97 96 96 95 97 96 97 97 97 97 97 97 98 99 99 99 97 98 98 98 98 98 99 98 98 97 97 98 98 97 100 98 98 98 99 99 99 98 98 98 98 97 98 100 99 97 97 98 98 101 100 102 102 101 103 103 102 103 100 100 105 106 106 107 102 102 101 101 102 107 103 101 102 98 100 103 99 103 105 103 104 104 102 101 99 98 98 99 98 99 98 97 100 97 97 99 99 99 96 98 95 96 96 96 95 96 97 96 96 96 96 98 97 98 96 96 97 96 96 96 96 96 96 96 97 96 98 98 99 99 98 101 99 99 101 99 99 99 103 102 103 103 102 103 105 104 103 107 109 110 105 105 109 109 107 108 109 108 107 100 98 98 99 98 103 108 108 109 110 108 105 100 102 100 105 105 100 110 109 106 102 100 100 101 100 106 100 100 102 100 104 106 107 109 107 103 101 102 104 102 105 107 101 102 103 105 103 103 104 100 101 101 101 101 103 104 103 101 101 101 101 102 100 102 101 100 105 102 106 106 107 104 105 102 102 102 102 103 103 102 103 106 110 111 103 102 102 105 105 103 103 103 103 103 103 102 103 103 103 104 104 105 106 105 103 105 105 108 105 104 105 105 105 105 105 105 106 106 106 107 105 106 105 106 107 105 106 105 106 104 104 105 104 104 105 110 108 108 107 106 106 106 105 105 106 107 105 105 105 105 106 106 106 109 105 111 110 113 113 107 109 109 108 109 109 109 110 109 109 107 107 107 110 108 108 106 107 108 108 110 113 113 114 114 108 107 111 108 110 116 108 109 117 118 118 112 110 110 108 109 109 110 109 110 110 109 110 110 112 111 110 113 112 112 112 111 111 111 111 112 112 112 112 112 114 112 114 113 114 115 114 116 117 117 118 117 116 117 117 117 117 116 117 119 118 116 116 116 116 114 117 116 116 117 116 115 116 116 119 117 117 117 117 119 117 120 119 118 120 118 118 118 119 118 118 119 119 119 119 120 118 118 117 116 118 118 117 118 117 118 125 118 118 119 118 120 120 120 120 121 122 122 122 121 123 121 123 123 123 123 121 122 124 123 124 123 126 129 128 125 124 125 123 127 129 123 124 123 124 125 127 131 124 121 124 124 125 125 127 128 130 133 138 141 147 151 146 149 146 145 136 134 135 130 129 130 133 128 127 133 130 127 126 126 125 127 131 133 129 127 128 129 129 129 129 131 133 132 135 138 139 140 140 142 142 142 140 142 139 139 138 139 138 138 139 140 141 142 142 142 143 143 144 146 146 153 156 157 160 161 159 160 164 159 156 153 153 157 162 159 153 149 151 156 164 166 156 153 153 154 155 157 160 166 160 158 157 153 151 148 145 144 144 143 142 141 142 138 138 139 142 140 138 138 138 138 137 142 139 138 138 138 136 138 138 137 135 134 132 130 129 134 141 142 141 143 145 140 141 145 141 142 137 140 139 142 141 142 140 145 147 140 146 143 144 145 149 146 143 143 143 142 142 146 143 142 145 148 142 143 147 148 145 142 140 144 140 143 146 143 143 142 142 144 144 146 150 145 147 150 148 150 148 148 151 149 151 152 152 154 154 151 153 154 154 156 158 156 157 158 157 159 160 160 158 159 159 165 162 162 161 162 163 164 164 166 166 168 169 172 172 172 172 174 182 179 179 182 179 182 181 180 184 182 183 182 185 184 188 186 186 186 188 185 185 185 184 190 193 194 195 193 191 189 190 193 192 206 218 208 196 199 196 198 202 203 208 218 223 226 223 237 233 217 225 231 222 214 233 242 252 258 232 225 226 226 227 232 241 246 245 241 240 233 230 221 219 211 208 212 209 207 205 205 197 197 198 198 195 197 198 199 200 200 203 199 205 211 213 213 222 228 235 241 246 315 345 356 379 417 427 456 498 508 494 479 458 451 445 444 435 373 365 345 316 313 321 338 322 333 356 343 331 312 289 274 254 260 302 322 338 356 362 345 328 321 333 305 265 238 222 218 223 223 204 196 179 175 177 186 193 191 188 188 184 186 186 183 185 185 185 188 190 189 186 185 180 179 177 174 170 171 168 167 166 158 159 163 162 160 163 164 162 165 165 165 165 167 167 170 183 187 188 194 201 202 201 198 202 199 184 181 181 180 180 180 180 180 180 180 180 180 180 180 180 180 180 181 186 201 200 193 201 212 231 263 286 330 393 463 490 486 461 442 379 356 331 342 351 377 366 366 295 267 245 241 262 282 283 293 358 359 349 324 340 335 342 343 356 405 394 429 433 417 421 411 403 419 457 508 532 526 624 650 672 670 680 688 698 687 636 606 551 485 439 421 398 373 358 378 385 333 308 299 317 339 376 439 491 508 539 665 721 726 712 645 598 568 586 580 607 631 614 602 553 559 583 607 652 654 634 600 509 474 466 462 397 355 312 289 267 255 262 266 268 278 292 303 307 310 321 342 370 380 359 373 382 377 393 412 439 462 487 509 534 576 650 623 611 619 618 598 575 565 582 568 578 584 600 616 641 675 687 699 681 660 642 618 615 595 578 577 624 663 670 607 581 568 568 583 596 614 627 639 670 695 740 776 736 708 725 768 774 739 731 747 717 695 676 643 625 597 679 750 721 732 797 812 825 802 779 768 768 750 734 712 678 666 668 681 696 728 750 699 681 668 589 602 648 715 709 685 653 618 588 620 617 606 590 617 647 637 615 557 549 578 611 675 726 725 714 758 790 861 949 1093 1107 1109 1112 1107 1113 1113 1113 1069 989 986 973 972 961 949 913 848 822 791 749 716 630 585 511 463 524 630
 92 92 93 92 93 92 92 93 92 93 93 92 92 92 92 94 94 93 94 95 94 96 93 93 93 95 96 95 94 94 93 94 93 94 94 93 94 93 93 94 94 94 94 94 94 94 94 94 94 94 92 93 93 93 93 93 93 94 93 92 94 93 93 93 93 94 93 93 93 93 93 93 93 92 94 95 95 95 93 94 94 94 97 102 104 103 104 106 106 105 106 110 109 111 109 107 104 103 102 101 98 96 95 93 92 92 92 92 94 92 93 92 92 92 92 93 92 92 91 91 93 92 90 93 92 93 91 92 92 92 92 92 91 92 92 90 90 91 92 92 91 92 92 93 93 92 91 95 93 93 93 91 90 92 92 92 93 93 92 90 91 92 92 93 92 92 93 93 91 92 92 93 93 92 93 93 93 93 93 92 93 92 93 92 93 93 93 93 93 94 94 94 94 94 94 94 94 95 96 95 94 95 96 95 95 95 96 95 96 96 96 97 97 95 96 96 97 98 96 95 95 96 100 97 95 96 97 99 97 96 96 96 97 98 97 96 97 97 97 97 97 97 98 98 100 100 99 99 97 98 98 98 100 99 99 97 98 97 98 98 98 97 97 97 96 98 98 99 99 98 98 98 98 100 96 98 99 98 98 98 98 99 99 104 100 100 100 101 101 101 100 99 102 101 101 104 105 105 102 100 102 101 100 100 100 100 102 103 101 101 102 102 100 101 102 100 101 102 102 101 105 103 102 99 104 102 100 100 100 100 98 99 100 97 98 97 98 99 101 99 99 99 98 99 99 101 101 99 98 97 96 97 97 98 98 97 99 98 98 98 97 97 96 100 97 97 98 97 98 97 99 99 101 104 102 99 99 99 99 99 101 103 103 100 106 108 109 104 103 107 111 106 98 99 101 104 110 108 107 108 109 107 104 99 101 98 104 103 108 109 109 110 102 102 101 104 101 106 101 100 101 101 108 111 108 109 103 103 100 101 105 102 106 108 107 105 104 105 105 103 104 102 102 102 102 106 102 102 102 101 101 101 101 101 101 100 101 102 106 105 104 103 104 103 108 102 102 102 102 105 103 102 103 103 106 108 101 102 102 104 108 108 108 107 102 103 104 103 103 103 103 103 104 102 102 103 104 106 104 104 105 104 105 105 105 107 105 105 106 108 109 105 104 106 104 105 106 106 106 106 105 104 105 105 104 104 105 106 107 110 105 105 105 105 104 105 106 106 104 105 106 107 106 105 107 106 107 110 106 110 113 106 112 110 111 109 108 107 106 106 112 109 108 107 108 106 107 108 107 110 111 113 110 112 112 113 108 108 109 109 108 115 118 118 118 118 108 107 109 109 109 109 108 108 109 109 108 109 110 109 111 111 111 111 111 112 112 111 112 111 112 111 111 112 112 113 114 112 115 115 113 114 114 116 117 117 115 113 116 117 117 116 116 117 117 117 116 115 115 115 116 116 115 116 118 118 117 117 117 119 120 117 115 117 119 118 117 119 118 119 124 122 118 118 118 118 119 119 119 119 119 118 121 120 120 118 115 119 121 118 120 118 122 121 119 119 116 120 120 120 119 122 121 122 122 122 121 123 124 123 123 123 123 123 123 123 123 124 124 126 127 128 127 124 125 132 127 124 126 125 124 125 126 126 123 124 124 123 123 124 127 129 130 131 137 142 145 154 151 158 158 151 141 138 135 131 128 129 129 128 128 127 125 126 125 126 126 126 127 127 128 129 129 129 129 130 129 131 133 133 136 142 151 147 147 146 142 141 138 139 138 138 136 137 138 139 140 139 140 142 142 142 143 144 145 146 146 151 154 157 163 164 163 162 166 159 158 159 158 163 163 157 152 151 155 162 166 167 158 154 157 157 161 161 161 166 165 158 157 151 148 151 146 147 147 146 147 143 140 140 139 138 139 140 139 138 137 139 139 139 140 141 139 138 137 137 137 137 138 139 136 137 136 134 139 137 139 141 143 140 141 142 143 142 139 139 139 142 140 139 141 146 144 139 141 143 145 146 152 151 147 147 147 144 143 146 143 144 145 142 141 143 147 142 141 140 141 142 144 142 146 142 142 143 143 145 144 146 150 148 149 147 147 148 149 148 148 149 150 151 153 152 156 155 156 157 155 160 160 157 160 158 157 158 159 159 159 160 165 167 161 161 161 162 163 164 165 165 166 168 168 172 174 172 175 175 177 181 183 185 182 181 182 182 184 184 186 183 189 184 187 185 185 185 186 186 186 187 186 188 193 197 195 194 194 191 191 190 191 195 197 193 191 201 198 197 203 204 216 220 221 216 219 226 218 216 228 222 216 218 233 242 248 247 236 228 231 232 236 243 245 246 252 253 245 242 239 229 220 215 210 207 209 211 211 209 202 200 198 200 199 197 197 200 202 200 203 201 203 204 207 213 219 225 228 231 237 273 282 295 313 350 377 412 442 467 459 466 458 434 429 416 420 367 360 343 322 302 280 287 274 267 289 298 309 311 268 259 237 244 288 299 299 299 299 343 328 312 319 305 304 294 258 201 197 192 179 179 171 176 181 198 219 207 200 197 194 193 193 192 188 191 191 188 185 183 182 180 179 176 173 173 170 175 171 170 168 166 159 162 165 161 161 162 161 161 163 161 162 166 168 175 183 191 192 190 195 201 203 204 204 201 186 189 189 182 180 180 180 180 180 180 180 180 180 180 180 180 180 181 193 186 182 199 207 212 222 253 275 303 337 411 445 448 449 433 393 336 300 293 314 320 308 307 268 249 237 243 279 304 302 314 389 377 348 325 339 361 362 363 357 425 430 454 456 448 458 429 415 452 447 464 483 525 612 622 651 656 683 688 699 705 666 624 569 530 453 434 416 383 366 388 405 363 317 290 291 294 323 390 400 438 500 589 606 659 712 651 620 595 571 637 665 696 691 686 668 680 687 691 681 660 623 572 484 450 443 426 365 323 292 276 254 258 267 271 272 290 312 315 328 320 321 344 374 387 376 389 413 387 391 412 428 443 482 504 539 605 663 622 589 575 555 558 558 565 573 580 595 603 597 599 608 635 649 663 650 639 618 590 581 582 591 572 617 667 685 621 593 575 567 588 594 600 622 638 684 701 742 781 736 737 741 756 774 752 767 757 729 708 668 655 622 583 649 755 738 731 786 839 848 771 747 749 760 743 713 684 657 660 679 709 739 746 780 730 687 650 580 605 631 684 716 701 672 634 585 589 575 560 576 612 626 607 579 549 545 567 601 668 732 798 804 846 855 909 1010 1088 1071 1073 1049 1033 1026 1054 1087 1085 1056 1040 1024 1027 1042 1040 1000 955 853 777 717 664 526 499 480 445 472 548
 92 92 93 93 95 93 93 92 93 93 93 93 93 93 93 94 94 95 95 94 93 94 95 93 94 94 94 93 93 93 93 94 94 94 93 93 92 92 93 93 94 93 92 93 94 94 93 94 94 94 92 93 92 94 94 93 93 93 93 93 94 93 94 93 93 94 92 94 94 93 95 94 92 91 95 96 97 93 94 97 93 95 96 103 106 107 108 107 107 109 111 113 113 113 113 110 108 107 106 103 101 98 95 94 92 92 92 93 93 93 93 93 91 92 92 93 92 92 91 91 94 93 92 91 92 91 92 91 93 91 92 92 93 92 92 92 93 91 92 92 92 93 93 91 92 93 91 95 93 92 92 93 91 92 92 92 93 92 92 92 92 92 94 93 92 94 94 93 93 93 93 93 93 92 92 92 93 92 93 93 94 93 93 93 92 93 93 94 94 93 93 94 94 94 94 94 93 95 94 96 96 95 96 95 94 95 96 96 97 96 96 96 95 97 96 97 100 98 96 96 97 97 99 98 96 96 98 98 97 96 98 97 97 96 97 97 97 97 97 96 97 96 98 99 100 99 99 98 98 98 98 98 98 98 98 97 98 98 99 99 97 99 97 96 97 98 99 99 99 101 98 98 98 99 96 98 98 98 98 97 99 97 97 100 102 102 100 101 101 99 100 98 101 100 100 102 104 103 103 100 100 99 98 100 100 101 105 99 98 97 98 102 99 100 101 97 98 98 98 99 99 99 97 98 100 97 98 98 100 98 97 98 100 98 96 97 97 96 97 97 97 95 95 95 95 101 101 96 97 97 96 96 96 97 96 97 98 97 96 96 97 96 97 100 97 97 100 98 98 98 98 98 97 99 101 101 98 99 103 99 101 101 104 98 99 98 99 101 107 110 111 109 99 100 109 111 112 109 108 108 108 107 102 99 101 97 103 107 104 109 108 108 100 102 103 101 99 99 99 99 99 102 102 100 103 104 103 102 102 102 106 106 104 104 106 102 102 102 102 102 102 101 102 101 102 101 104 101 101 102 101 100 100 101 100 101 101 102 102 107 103 104 102 101 105 107 106 104 102 104 104 102 103 103 107 108 105 105 108 108 108 109 110 108 108 106 108 106 105 106 106 104 104 102 103 103 103 104 107 108 105 106 105 105 106 108 106 108 110 109 110 109 105 106 104 105 104 105 105 105 105 104 104 105 105 104 104 106 104 110 109 106 105 104 105 105 106 105 106 108 107 110 107 106 107 106 106 108 107 110 110 108 105 107 111 110 109 107 107 107 107 112 107 107 107 110 110 109 106 114 115 108 107 108 112 108 109 109 109 107 110 112 117 119 115 113 108 108 109 109 108 108 108 109 110 109 110 110 109 111 112 112 111 111 111 111 112 112 111 112 112 112 112 111 112 113 115 113 113 115 114 113 113 115 115 114 114 114 116 117 115 116 117 115 116 117 121 116 116 115 116 117 116 117 116 117 117 117 118 118 118 117 116 117 119 117 118 118 119 121 121 121 118 118 119 119 120 120 119 120 119 121 121 123 118 118 117 119 121 117 119 118 119 122 121 119 120 120 121 120 121 121 121 122 124 123 122 121 122 123 122 122 123 125 123 123 123 124 125 123 124 125 125 124 123 125 129 125 124 123 123 122 122 124 123 123 123 124 123 124 127 127 128 131 136 143 148 156 156 165 164 153 141 138 137 131 128 127 126 127 126 129 129 127 127 126 127 127 128 127 127 128 131 129 129 130 130 131 135 137 138 142 151 147 151 153 142 140 139 139 137 138 139 138 139 139 141 140 141 140 141 141 143 143 144 145 147 151 154 157 164 168 168 166 174 162 158 159 160 164 159 153 152 153 158 165 167 168 160 156 157 159 169 166 162 164 162 155 153 150 148 147 145 145 145 146 146 143 140 142 141 143 140 141 140 140 139 140 140 140 141 141 141 139 139 138 139 135 138 141 132 132 132 132 134 136 136 140 141 140 142 144 144 141 140 140 139 141 139 139 141 146 144 142 141 143 143 147 150 146 146 144 145 144 147 146 144 145 145 144 142 142 145 144 144 140 142 141 146 141 145 143 143 144 143 146 143 148 148 146 148 146 147 147 148 149 148 151 150 150 155 153 152 154 155 156 154 158 160 158 158 164 164 162 161 161 161 163 166 164 166 164 163 164 164 164 164 166 169 169 171 172 173 175 176 178 180 179 179 182 187 184 184 184 187 188 189 185 188 187 188 187 187 188 186 189 184 187 189 189 191 199 195 196 193 193 190 192 192 192 196 195 194 198 194 199 197 207 217 212 209 210 215 214 210 215 224 213 217 222 240 238 237 231 233 238 241 245 249 254 252 251 260 273 272 276 262 239 233 229 223 212 212 214 212 210 207 207 205 204 204 202 200 202 201 202 203 203 204 203 206 210 217 219 221 224 227 242 249 256 260 283 300 316 341 404 432 436 430 407 406 391 371 335 327 325 306 285 265 264 259 251 251 247 248 247 235 230 224 225 254 244 238 232 229 299 313 304 309 313 287 275 271 203 189 179 178 175 173 179 187 209 247 261 235 218 204 203 205 203 199 196 197 193 186 185 184 183 177 175 174 175 173 172 173 172 170 170 163 161 163 160 160 160 163 160 161 161 162 166 169 178 181 194 195 193 194 197 206 210 215 205 196 197 195 185 180 180 180 180 180 180 180 180 180 180 180 180 180 180 181 180 181 198 205 214 225 259 275 295 314 355 355 404 454 433 357 318 291 279 283 281 293 276 259 244 236 246 298 318 337 345 423 376 339 346 348 405 401 405 382 435 469 501 470 481 500 488 476 510 479 456 475 554 570 591 612 637 632 651 677 692 698 656 623 573 489 464 420 388 384 412 410 354 334 299 288 279 284 349 384 412 464 489 520 611 649 579 548 518 502 618 718 761 744 737 738 722 709 699 662 637 605 553 451 429 419 402 330 299 285 271 252 264 270 272 277 304 330 342 355 326 329 348 374 396 399 410 433 419 409 409 429 495 510 545 583 624 633 593 559 545 573 591 592 587 590 597 606 614 620 618 618 621 627 651 650 644 632 613 600 603 602 592 586 622 662 626 599 580 572 593 616 623 621 619 662 692 729 746 783 802 799 786 782 768 785 771 719 702 688 674 614 579 616 697 752 739 766 814 831 765 737 708 714 705 679 655 644 663 686 716 760 783 820 765 708 653 570 572 615 664 711 718 698 655 603 596 559 538 591 635 612 590 562 537 538 563 593 648 695 753 796 871 887 944 991 1067 1041 982 922 911 927 990 1080 1105 1100 1067 1005 979 1024 1040 1017 965 815 751 684 612 493 492 458 429 448 461
 92 93 92 94 92 92 93 93 93 94 94 93 93 93 94 94 95 95 96 94 93 95 96 93 94 94 94 94 93 94 94 94 95 93 93 93 92 93 93 93 94 92 93 92 93 94 94 95 94 93 93 93 93 94 94 93 94 94 94 94 93 92 93 93 94 93 93 94 93 93 94 94 93 93 94 96 94 93 95 96 93 94 97 105 109 108 109 109 109 112 114 118 116 118 116 117 113 112 110 109 105 101 100 96 93 92 92 93 93 93 93 93 93 93 93 93 93 92 91 91 93 93 92 91 91 92 92 92 94 90 92 92 91 91 92 93 92 91 92 91 93 92 91 92 91 92 93 93 93 93 93 93 92 92 92 92 93 93 93 91 92 92 93 91 93 92 92 93 92 93 93 93 92 93 93 93 94 94 93 93 93 93 93 92 93 93 93 94 94 96 94 94 94 93 94 94 94 94 95 96 95 95 95 95 96 95 96 96 97 96 97 96 97 97 97 98 100 97 96 97 98 98 98 96 97 98 98 97 99 98 96 96 96 96 97 97 97 97 97 97 97 97 98 99 100 99 99 98 98 98 97 99 98 98 98 99 99 98 99 98 98 99 97 97 98 98 99 99 99 98 98 98 98 97 97 98 98 97 97 98 99 100 100 100 100 100 98 100 101 99 100 100 101 100 100 101 99 99 99 98 99 98 97 102 104 101 101 99 100 100 99 100 98 98 98 97 98 98 98 98 97 98 97 97 101 97 97 97 101 97 97 98 100 97 98 97 96 97 99 95 97 96 95 96 97 99 98 97 96 95 96 96 96 99 96 96 96 96 97 97 96 96 99 100 97 98 99 97 97 97 99 97 98 98 98 99 98 99 99 105 101 100 104 100 99 98 100 101 111 109 106 104 100 102 110 111 109 109 109 108 109 103 100 99 103 97 100 101 99 110 107 112 105 102 101 101 100 99 99 100 99 100 98 99 103 102 102 105 105 105 102 101 102 104 101 101 100 101 102 102 102 102 102 102 101 103 105 102 101 101 101 100 100 101 100 101 102 106 106 101 104 105 105 104 104 104 105 109 106 105 105 104 103 104 106 109 108 108 108 108 107 106 108 105 107 106 106 105 103 104 103 103 104 103 104 103 103 104 103 107 109 106 106 106 105 104 105 105 107 108 107 109 104 104 105 107 105 105 104 105 105 105 105 104 105 105 105 107 105 107 109 104 104 105 104 104 104 105 108 108 106 106 106 106 107 106 105 111 109 108 108 107 106 107 108 111 106 112 111 108 106 108 106 106 107 113 110 108 107 112 108 109 107 107 110 108 107 107 111 108 109 108 109 116 111 112 109 108 109 107 110 110 108 110 110 109 110 111 111 110 111 109 110 111 113 113 111 111 111 112 113 112 112 111 112 112 114 112 113 113 113 114 113 117 114 114 114 115 117 117 117 118 118 116 116 116 118 115 116 116 116 116 117 117 116 117 117 118 119 120 116 117 119 118 118 118 118 117 118 118 118 118 118 119 118 119 119 118 119 120 119 120 120 122 119 119 118 118 118 117 121 119 119 121 122 123 122 121 121 121 120 120 121 121 123 122 122 121 124 124 123 124 124 125 124 123 123 124 124 125 124 125 124 123 126 126 127 123 123 123 124 123 124 125 125 123 124 126 125 126 126 127 129 131 139 142 144 152 157 170 167 156 143 139 136 131 130 127 128 130 130 128 125 126 126 126 126 127 127 128 128 128 128 129 129 130 131 133 137 142 143 147 147 143 141 141 138 138 139 137 137 138 138 139 139 139 140 139 140 140 141 142 143 142 145 146 148 152 156 159 164 164 167 168 171 164 162 164 164 166 158 155 154 158 170 171 171 169 160 159 159 158 176 172 167 161 157 155 152 151 149 147 146 146 145 148 144 143 141 141 142 141 141 142 144 145 142 141 140 140 143 140 138 140 140 139 139 139 138 139 135 133 132 133 133 136 137 141 140 143 143 140 142 137 139 140 140 140 140 140 142 143 142 141 142 141 148 153 149 148 145 144 144 143 145 145 146 143 143 145 148 147 148 147 144 144 142 142 142 144 141 144 144 144 143 144 144 149 146 146 146 147 146 147 147 148 148 149 150 150 156 152 154 154 154 153 154 158 157 156 160 164 164 159 160 160 162 162 163 162 162 163 164 166 167 165 168 168 168 170 170 172 173 173 176 177 181 180 181 182 190 188 187 188 192 194 192 192 187 191 189 187 189 188 189 188 187 188 188 186 193 195 193 195 194 194 192 193 194 194 196 196 197 197 199 200 196 199 202 203 206 208 207 207 208 211 212 213 216 222 220 224 226 229 237 250 254 254 261 263 258 256 258 268 274 284 296 294 268 253 232 219 221 218 214 214 208 205 206 207 203 201 202 204 204 202 204 203 204 206 207 209 214 217 218 219 222 231 234 240 247 260 269 277 294 358 392 416 420 407 405 393 359 299 292 288 278 278 269 266 261 253 246 244 242 240 234 230 226 223 215 212 210 209 207 227 255 270 267 317 286 253 254 202 186 180 179 173 176 185 202 235 258 301 312 292 249 232 216 214 212 206 202 200 191 188 186 183 177 175 174 173 170 170 169 171 170 168 165 159 162 164 164 162 162 163 163 163 164 167 168 173 179 190 194 196 200 204 208 217 225 219 204 206 206 193 182 180 180 180 180 180 180 180 180 180 180 180 180 180 180 180 180 189 197 211 224 265 295 316 299 309 334 400 430 378 312 303 297 281 261 258 264 265 240 232 239 249 284 299 336 402 418 367 339 359 387 420 457 439 407 422 438 498 483 518 538 518 494 529 505 472 479 514 533 568 596 579 592 633 649 669 674 638 609 560 489 446 423 410 405 427 434 416 375 309 290 276 277 334 342 362 413 448 514 581 573 510 488 453 474 633 735 758 761 750 728 718 705 688 634 587 560 511 445 416 383 360 314 285 273 264 255 267 278 284 287 337 384 406 398 334 353 395 441 437 441 449 457 460 434 424 450 486 540 585 610 610 567 541 544 558 612 634 637 623 613 610 627 641 644 644 633 627 628 658 650 647 640 619 615 618 614 614 606 596 622 613 595 585 578 592 617 632 633 635 655 676 699 727 821 861 869 841 813 800 815 802 728 713 702 683 619 589 598 663 723 746 761 803 813 778 758 707 682 662 647 640 639 670 686 709 746 814 779 759 723 671 578 560 567 613 694 685 667 644 635 621 565 530 591 623 606 582 550 529 534 561 588 627 654 682 718 779 799 870 943 1030 988 890 804 841 944 1009 1057 1072 1073 1039 968 907 935 978 991 957 781 718 669 626 551 536 477 437 401 401
 92 92 93 93 92 93 94 93 94 94 94 94 93 94 95 94 95 94 95 98 98 99 95 94 94 93 93 94 94 95 93 93 93 93 94 93 92 94 94 93 94 93 93 92 92 94 95 94 94 93 93 94 94 92 94 93 95 94 92 94 94 93 94 95 94 94 94 93 94 94 93 94 94 93 94 96 93 94 92 93 94 95 100 109 110 111 112 111 113 115 117 123 123 121 122 123 118 116 114 113 108 106 102 99 95 94 94 93 92 94 92 93 92 93 92 92 93 92 91 93 95 92 92 92 92 93 93 92 92 91 93 91 93 91 91 94 92 92 92 91 93 92 92 92 92 92 92 93 93 93 93 92 92 93 93 94 94 94 93 92 92 92 92 92 93 93 93 92 93 93 92 93 92 92 92 93 93 93 92 93 93 93 93 93 92 93 93 94 94 94 96 94 94 94 95 94 94 95 95 96 95 94 95 96 97 97 98 96 96 96 99 99 100 97 96 97 96 98 96 96 98 100 101 94 96 96 97 98 98 96 98 96 97 97 99 97 97 97 97 97 97 97 98 98 101 100 99 98 99 99 100 99 98 100 99 98 99 97 98 99 97 98 97 98 97 98 99 99 99 99 99 99 98 98 100 99 99 99 99 99 99 101 99 100 101 101 100 101 101 102 101 99 101 100 98 100 101 100 99 98 99 101 98 101 103 100 99 100 100 99 98 98 99 97 98 98 97 97 98 97 98 99 98 99 100 96 97 98 102 98 97 98 99 96 96 96 96 97 99 97 96 96 96 96 96 96 98 96 95 95 96 96 96 98 97 95 96 96 97 98 98 99 99 100 100 102 103 97 97 98 99 99 98 97 97 99 98 99 99 100 99 99 105 101 98 98 101 100 110 108 109 108 108 109 112 110 111 109 110 101 100 99 101 101 99 104 101 99 104 108 108 110 111 103 101 100 100 99 98 100 99 100 101 102 102 107 104 107 105 107 102 99 104 103 103 101 101 101 102 102 103 102 102 102 102 104 105 102 101 101 100 101 101 101 102 102 105 105 102 102 108 107 104 104 103 103 103 106 106 105 108 109 106 102 104 102 103 109 109 110 108 103 103 104 105 104 104 105 103 102 103 102 104 106 107 103 103 103 104 104 105 106 109 107 105 106 105 106 104 105 105 107 105 106 104 106 106 107 106 105 105 105 105 105 104 105 105 106 105 105 106 104 105 104 104 104 107 112 110 110 108 106 107 106 108 106 106 108 110 114 112 106 108 108 111 110 107 109 106 109 108 108 108 109 112 106 105 109 109 111 108 108 108 108 107 111 108 107 112 107 109 112 107 109 108 109 108 108 108 108 110 109 109 109 109 109 110 109 110 110 111 111 111 111 111 111 111 110 110 111 112 111 112 112 111 112 115 113 114 113 114 115 116 114 115 116 117 117 118 117 118 118 116 114 115 117 116 116 116 116 116 117 119 117 117 118 117 118 119 119 119 120 119 117 117 118 119 118 120 119 120 119 119 120 118 119 120 118 122 120 122 120 120 121 122 117 118 118 119 119 119 119 119 120 119 121 123 123 123 120 119 120 121 121 121 122 125 123 123 124 124 124 123 122 126 128 128 126 125 123 123 125 123 123 126 125 126 124 124 123 125 124 125 124 124 123 130 126 126 125 124 126 128 130 138 138 138 142 151 163 165 161 141 143 140 133 129 132 131 135 134 132 127 126 126 127 126 126 127 128 128 127 128 129 130 131 131 132 138 142 145 148 147 143 139 138 135 135 135 136 138 137 137 139 139 139 139 138 140 143 143 142 141 143 145 145 147 157 159 157 158 159 166 166 169 165 166 170 170 166 156 155 156 160 174 178 173 168 161 163 161 161 170 171 171 168 159 154 155 153 150 147 147 147 147 146 144 142 142 141 143 146 140 145 150 148 146 143 141 141 140 139 140 140 141 140 140 138 140 139 139 135 132 132 135 136 140 140 141 141 143 142 143 140 140 141 141 141 140 141 141 144 149 144 140 140 142 147 149 148 144 145 143 142 145 145 144 143 142 142 143 142 148 151 142 141 142 144 144 148 145 145 145 144 143 145 145 148 145 146 145 146 147 148 146 148 149 149 150 150 156 152 153 156 154 154 154 158 156 157 156 158 158 158 160 160 161 162 164 164 163 164 163 166 164 167 172 168 169 170 170 171 175 176 177 180 180 181 183 184 189 187 184 186 192 192 193 191 190 194 193 192 191 191 190 191 188 190 194 193 190 192 194 195 194 198 192 194 195 199 201 199 200 198 202 198 200 200 200 201 203 204 204 205 207 209 212 215 214 216 223 225 232 239 251 260 264 264 271 276 269 262 265 268 271 277 286 332 305 256 234 229 229 223 223 220 213 212 213 211 206 204 204 204 204 202 204 206 205 207 207 208 214 215 217 221 224 226 230 235 240 252 258 264 271 306 352 385 401 414 386 360 331 313 297 292 291 294 286 289 272 275 263 260 256 254 245 245 241 231 221 218 213 209 207 203 206 213 227 263 230 216 217 209 189 180 182 175 177 192 222 251 279 313 327 337 330 296 252 262 245 231 216 208 198 192 189 184 178 175 175 175 169 166 165 166 168 163 162 161 160 164 166 165 163 165 164 162 164 166 168 172 180 184 187 191 201 212 215 228 238 234 218 217 219 204 188 183 180 180 180 180 180 180 180 180 180 180 180 180 180 180 180 198 202 207 217 254 277 269 276 343 374 420 413 347 299 284 279 272 252 249 244 240 232 238 240 250 292 321 379 421 414 357 356 377 410 432 484 481 445 480 459 507 521 540 541 509 503 528 512 494 482 502 522 544 574 537 549 583 587 621 658 664 645 605 520 475 434 432 412 432 412 387 376 341 300 279 271 281 310 362 376 446 489 505 481 477 457 417 454 623 715 764 778 755 724 715 709 706 616 564 539 523 424 408 384 335 290 272 259 252 253 262 274 287 296 351 402 437 410 360 362 405 467 486 494 499 504 467 435 434 468 529 564 567 543 541 530 551 573 595 667 689 681 653 632 633 643 666 677 676 651 646 637 674 661 650 647 634 633 633 629 628 612 600 593 601 603 599 599 586 592 610 630 657 670 683 704 728 792 830 875 881 864 854 846 824 747 741 716 691 657 609 586 636 691 742 732 759 782 771 745 710 682 639 632 632 637 663 685 728 772 734 717 758 751 688 603 577 561 570 669 658 625 608 618 587 545 523 566 599 610 576 537 521 530 557 584 606 628 653 676 722 793 864 887 977 898 824 752 841 954 1031 1058 1053 1022 991 935 855 848 909 925 903 760 694 657 625 539 514 486 453 403 394
 94 92 93 92 93 93 95 94 95 95 95 94 94 94 95 95 94 94 95 95 96 97 95 93 94 94 93 94 94 96 95 94 93 93 93 93 93 93 93 93 93 93 92 92 94 94 94 95 95 94 94 94 94 94 94 93 93 94 95 94 94 94 93 94 93 94 93 93 93 94 94 93 94 93 94 96 94 93 93 95 96 100 103 113 114 113 112 113 115 119 121 124 126 127 128 129 124 123 122 120 114 113 107 103 97 95 94 93 93 92 91 92 94 92 92 92 91 93 92 93 92 90 93 93 91 91 93 91 92 93 93 92 93 93 92 93 93 92 91 90 92 93 92 92 92 92 92 93 92 93 92 91 92 92 93 94 93 93 93 94 92 93 93 92 93 93 93 93 94 93 93 92 93 93 93 93 93 93 92 92 93 93 94 94 94 94 93 94 94 94 96 95 94 94 95 94 94 95 96 95 96 96 96 97 97 96 97 96 97 97 98 98 99 96 97 97 97 98 98 97 99 101 98 97 96 96 94 99 99 99 98 97 97 97 97 97 97 96 96 98 99 98 98 99 100 99 99 99 99 101 100 99 99 99 99 101 99 99 98 98 98 99 98 98 98 98 99 98 99 99 100 99 99 99 99 99 99 99 100 99 100 104 100 102 101 99 100 100 100 103 105 101 101 101 100 99 100 100 99 100 99 101 101 99 97 98 98 97 97 97 98 98 99 99 98 99 96 98 98 97 98 97 97 98 99 97 96 97 99 97 97 98 98 97 97 97 97 96 97 96 96 97 96 96 95 98 96 95 95 95 96 95 96 97 96 96 96 95 96 96 97 98 97 100 98 98 97 96 96 98 99 97 98 98 98 98 98 98 99 99 99 100 102 101 103 103 102 102 106 108 110 107 110 112 113 112 111 110 109 101 98 101 101 103 103 104 103 106 110 109 109 109 108 107 100 100 100 100 101 100 100 102 102 102 103 103 109 111 109 108 101 99 101 104 107 102 101 102 102 106 108 105 102 102 102 102 105 102 101 102 101 101 102 103 104 103 104 106 103 103 106 106 102 104 103 103 103 105 103 108 110 109 108 104 105 102 105 105 107 107 110 103 103 105 108 103 103 104 106 103 103 103 104 103 104 106 106 104 105 103 103 102 104 106 107 106 104 105 105 105 105 106 105 105 105 112 108 110 110 105 105 106 105 105 105 105 104 106 104 105 105 109 107 106 105 106 110 111 109 107 105 105 106 106 105 109 110 106 105 111 107 106 108 109 105 105 106 109 106 108 108 110 107 109 114 110 113 110 110 115 107 108 107 108 110 112 112 111 113 111 113 116 109 109 108 110 110 109 111 110 109 112 110 111 112 109 109 110 111 111 112 111 111 112 112 112 111 111 111 112 112 112 111 111 113 115 115 113 113 112 114 113 115 116 115 117 117 116 116 116 116 116 117 115 117 116 117 117 118 117 119 118 117 119 117 118 117 119 117 118 119 118 117 117 118 118 118 118 119 119 118 117 117 118 119 121 122 123 121 121 121 121 120 120 121 118 118 120 119 118 119 118 119 119 119 120 119 119 121 122 122 119 121 123 122 122 124 122 122 124 123 125 125 125 123 123 124 127 131 127 126 128 123 123 124 124 124 124 123 125 125 128 128 125 125 125 124 122 124 124 124 125 128 131 136 135 135 137 143 141 136 134 131 131 129 127 127 130 133 135 134 133 126 127 126 125 127 127 126 127 128 129 129 130 131 132 130 134 140 144 143 145 142 139 136 137 135 136 136 136 137 137 137 138 138 141 140 140 141 141 142 142 143 143 145 146 147 152 153 154 155 160 164 173 177 170 169 171 172 166 159 156 159 164 176 179 174 166 166 163 163 167 167 165 166 165 161 155 158 153 150 148 148 148 151 152 144 141 142 143 143 142 141 144 163 159 162 150 142 141 141 141 142 141 141 141 142 142 143 137 140 138 135 133 135 136 139 143 143 145 142 142 142 143 140 142 142 141 140 139 141 146 147 141 141 142 142 148 147 147 146 145 144 144 145 141 143 142 142 141 144 146 145 154 142 139 140 141 141 145 143 143 147 147 149 147 147 151 145 148 145 148 153 149 148 148 149 149 150 151 156 150 153 153 152 154 154 156 156 157 157 157 157 158 160 160 162 162 163 164 165 166 164 167 165 167 166 168 169 170 171 174 177 180 183 181 183 184 186 187 187 190 188 188 188 191 194 194 190 192 193 192 191 192 192 192 192 193 195 192 192 192 193 193 192 194 196 196 196 199 200 201 197 198 198 200 198 199 196 195 198 199 204 205 207 208 211 214 213 216 225 234 243 249 254 276 280 277 281 292 274 271 274 275 279 286 288 315 321 271 244 238 231 232 231 227 222 222 217 216 211 208 207 208 205 203 204 207 208 208 209 211 212 214 220 223 227 231 232 236 238 248 250 255 263 292 308 329 355 411 396 358 333 323 325 320 329 326 337 328 308 327 294 297 282 278 273 270 269 256 237 227 222 217 215 206 200 198 199 205 197 191 189 185 183 181 184 179 180 195 211 222 238 260 274 303 334 331 310 322 339 304 261 229 205 196 192 189 179 175 176 174 170 167 167 166 166 171 168 167 161 168 165 167 165 163 163 162 163 169 175 185 182 188 196 194 197 204 216 224 238 244 238 234 242 221 202 192 181 180 180 180 180 180 180 180 180 180 180 180 180 180 180 206 212 212 220 244 243 249 282 384 438 448 387 341 300 286 275 266 264 269 265 239 233 244 248 249 287 326 369 371 432 411 373 389 426 482 505 523 495 518 502 526 542 541 526 516 519 538 527 507 505 512 534 561 552 521 507 533 549 592 608 645 656 630 528 487 448 466 434 423 377 343 331 316 297 286 276 262 290 338 340 380 397 425 434 451 403 394 458 638 733 789 791 765 732 726 728 723 625 589 571 556 445 445 408 384 298 274 253 247 254 264 273 286 300 345 382 429 430 396 390 404 443 495 507 531 530 474 458 464 484 561 550 518 505 517 557 603 619 630 689 670 657 624 622 645 662 681 710 700 674 671 647 665 669 660 652 651 651 649 646 641 619 600 590 603 609 618 632 598 589 604 615 630 641 668 706 747 799 824 853 877 891 874 859 833 790 762 732 723 671 632 597 605 649 692 708 720 733 758 729 705 678 639 629 625 632 664 701 731 735 660 665 695 703 683 623 599 577 553 649 634 608 585 606 571 536 517 571 615 607 563 520 515 525 550 566 592 613 635 653 713 759 776 832 936 870 786 721 813 895 983 1038 1027 962 903 831 799 754 840 843 842 721 640 587 564 489 472 457 436 407 402
 93 94 93 93 93 94 92 94 95 96 96 95 94 95 96 94 94 95 95 96 94 94 95 94 94 94 95 94 94 97 95 93 93 93 94 95 94 93 93 94 94 94 93 94 94 93 93 94 94 94 93 93 93 94 94 94 94 94 93 94 93 94 94 94 93 94 94 95 94 94 94 94 93 94 94 97 93 93 94 98 98 103 105 117 118 115 114 116 118 121 123 126 131 132 135 136 136 134 131 127 117 114 111 108 99 97 95 94 94 93 92 93 94 92 92 92 92 92 92 92 93 91 91 93 91 92 93 92 92 93 93 93 92 94 92 92 93 91 92 93 92 92 92 93 93 94 93 93 93 92 91 92 91 92 92 93 94 92 92 93 94 94 93 93 93 93 93 93 92 93 93 93 93 93 93 93 93 93 93 92 93 93 93 92 93 93 94 94 94 94 94 95 96 94 94 95 94 95 94 95 95 96 96 95 97 97 97 97 97 97 97 98 97 98 97 98 97 98 98 98 98 97 98 98 98 97 96 96 98 99 97 97 96 98 99 97 97 97 96 97 97 98 97 99 99 99 99 99 99 100 98 98 98 99 100 98 97 98 98 98 98 99 99 98 97 99 98 98 98 99 99 99 101 100 99 98 98 99 99 98 99 99 99 99 99 100 100 100 101 104 102 100 101 100 100 100 100 101 101 99 98 98 99 100 97 96 98 98 96 97 97 98 98 99 98 98 98 98 97 98 98 98 99 99 99 98 97 97 99 98 97 98 98 100 100 98 97 97 99 96 97 96 95 96 101 103 96 95 96 96 95 95 97 98 95 96 95 96 97 97 98 96 99 99 96 96 96 97 96 99 99 98 97 97 97 98 98 98 98 99 98 100 103 101 99 98 98 99 99 100 106 109 112 112 109 112 113 105 107 107 104 103 102 106 110 107 107 109 108 110 112 107 105 108 104 99 100 100 101 102 103 102 102 101 101 103 103 102 107 104 100 101 104 106 110 106 105 108 106 107 104 104 104 104 102 102 103 101 101 103 103 101 101 102 102 101 102 103 102 104 104 104 102 103 105 103 104 103 102 105 107 107 108 109 109 105 104 106 106 107 109 106 107 108 108 107 105 105 103 103 103 103 104 105 104 108 107 107 105 108 106 104 103 104 106 108 106 107 106 107 107 108 105 106 105 105 105 108 109 107 107 107 105 105 106 105 105 107 105 105 108 107 108 106 107 107 106 105 104 105 105 106 105 106 105 106 107 107 107 111 108 107 105 106 105 105 106 108 106 107 108 109 108 110 110 114 109 112 111 111 111 109 106 108 111 109 107 111 115 114 116 113 109 109 109 109 111 109 109 109 109 114 114 112 109 109 110 109 110 110 111 111 110 111 111 112 112 111 110 111 111 111 112 111 111 112 114 114 113 113 114 114 115 117 115 117 115 117 118 115 114 116 115 115 116 117 116 117 117 117 117 117 118 120 119 119 117 118 118 116 122 121 123 124 124 124 121 118 119 119 119 119 119 119 119 122 126 120 119 119 120 119 119 118 118 118 120 119 120 119 120 120 119 119 119 120 120 119 119 122 121 121 122 123 125 124 122 123 123 126 125 125 124 124 125 124 123 127 130 126 124 124 124 124 124 123 124 127 125 130 130 130 132 126 125 126 124 125 124 126 124 125 130 137 133 132 133 133 134 131 129 127 130 133 131 126 126 126 126 127 126 128 125 126 127 127 127 128 128 127 128 128 129 129 130 131 134 136 141 142 143 140 137 135 136 135 136 136 136 137 137 138 139 138 138 139 141 141 141 139 141 142 143 144 144 145 146 149 149 151 154 162 165 171 176 173 173 173 168 164 161 157 157 162 174 178 172 168 169 170 166 166 173 165 162 161 159 153 152 153 150 150 151 151 153 153 146 146 143 143 142 143 146 148 176 176 170 150 143 143 143 142 142 142 138 142 141 141 143 138 140 137 136 134 133 134 135 139 140 143 144 143 147 140 144 142 142 144 142 139 140 144 147 147 146 147 143 148 142 144 144 144 145 144 145 142 142 143 142 142 147 148 149 152 144 142 141 141 143 145 145 145 149 148 143 145 144 146 144 148 146 148 153 149 149 148 149 149 151 153 154 151 152 154 152 153 155 156 158 155 157 159 158 159 159 162 163 164 164 165 165 164 166 167 167 168 168 169 170 171 171 178 183 188 191 184 186 192 192 194 190 190 192 193 193 192 195 196 192 193 193 194 196 194 193 193 194 195 194 197 193 193 195 194 195 195 196 198 202 198 198 200 199 201 201 204 200 200 198 199 200 202 204 206 209 210 211 215 229 231 237 244 245 252 260 275 286 293 294 294 286 284 290 287 290 293 304 302 319 290 262 242 239 236 238 239 236 231 226 223 215 213 212 210 208 206 208 220 213 208 208 209 210 216 231 241 245 243 242 249 251 241 242 248 255 277 286 292 305 365 405 412 394 373 356 343 371 365 380 370 373 396 346 332 312 331 312 325 296 281 259 244 233 232 230 217 210 205 202 196 196 191 188 187 186 185 189 179 181 189 196 216 222 231 237 251 274 277 308 348 375 347 315 286 226 206 195 190 181 176 175 175 171 170 170 171 171 171 169 167 166 172 166 164 169 164 166 166 165 177 186 193 196 199 204 207 204 206 216 231 239 250 260 254 282 257 209 199 190 180 180 180 180 180 180 180 180 180 180 180 180 180 180 191 195 202 208 221 230 246 265 352 400 428 394 367 308 298 286 275 267 270 241 227 239 252 268 268 285 302 311 342 445 465 418 405 406 452 478 480 494 517 532 552 568 545 541 539 543 563 544 518 512 532 549 506 474 466 483 488 507 528 576 613 650 632 567 498 487 502 410 376 354 341 324 310 303 287 273 256 274 293 308 347 369 413 457 392 362 415 494 652 716 763 776 765 753 741 736 728 666 632 604 568 478 473 438 401 301 266 242 240 255 271 287 296 322 417 454 499 508 468 458 457 492 520 529 547 531 503 497 509 527 541 507 493 515 535 586 622 659 670 636 598 582 574 646 653 667 695 734 713 695 684 655 659 672 670 669 675 681 669 655 634 612 589 581 609 630 653 649 601 590 611 605 596 625 656 680 725 820 842 851 862 856 832 818 809 754 710 687 685 649 618 593 594 613 653 690 686 698 734 710 681 661 635 625 625 640 664 668 667 653 618 625 625 627 634 615 595 589 574 584 607 583 571 594 565 530 514 572 612 589 550 514 508 517 539 554 586 603 618 631 673 699 737 791 902 845 777 715 729 786 877 958 976 901 813 727 675 675 756 747 774 686 605 552 524 505 505 478 441 407 397
 93 93 92 94 93 94 93 94 94 94 95 95 95 94 94 94 93 95 96 96 95 93 94 94 95 95 95 95 95 95 93 94 93 94 93 95 93 92 92 94 94 94 94 93 93 94 93 94 95 94 94 94 93 95 95 94 95 94 95 94 94 93 93 94 94 93 93 94 94 94 94 93 94 93 94 97 93 94 95 99 100 105 107 120 121 118 116 118 120 122 126 129 134 138 139 142 143 141 138 133 122 115 113 110 105 99 97 96 93 94 95 94 92 92 93 92 93 92 92 92 92 91 92 94 93 92 93 92 92 93 92 94 92 95 93 93 93 93 93 92 93 93 92 95 94 93 92 94 92 93 93 92 92 94 93 94 93 93 92 92 94 93 94 96 95 94 94 94 93 93 93 93 93 92 92 94 94 93 93 93 94 93 93 93 94 94 93 93 94 94 95 93 94 95 93 95 95 95 94 95 95 96 95 97 96 96 97 97 97 98 96 96 97 97 96 98 97 97 98 97 100 99 99 98 99 97 98 96 97 97 97 98 98 98 97 98 97 97 96 97 97 98 98 98 100 99 99 99 99 103 100 96 99 100 99 97 97 97 99 99 98 98 99 98 97 98 98 99 99 99 99 102 99 99 98 99 99 99 100 98 98 100 100 97 99 99 99 100 103 102 100 100 100 101 100 101 100 100 99 98 99 97 98 103 97 97 97 98 96 97 97 100 98 98 98 97 97 99 99 97 97 98 98 98 97 97 97 97 98 97 98 98 98 97 96 97 96 95 98 96 96 96 98 101 102 102 96 95 96 95 96 95 95 97 95 95 95 95 95 101 99 99 100 101 100 101 99 98 98 99 99 99 98 99 98 100 100 100 102 103 101 102 105 104 98 99 100 101 98 99 105 105 113 112 112 113 112 107 108 106 112 110 108 110 110 108 112 107 106 109 113 101 99 99 105 101 100 100 101 101 103 102 101 102 102 102 102 101 101 100 101 101 107 104 109 109 106 106 105 105 103 104 101 108 105 101 101 103 101 104 103 102 102 101 102 103 102 101 103 102 102 101 102 104 102 102 104 104 102 105 102 103 103 103 103 104 106 106 103 103 107 108 108 108 110 107 107 104 103 104 104 104 103 103 104 103 106 106 109 110 108 106 104 106 108 110 107 109 106 105 106 106 105 105 104 106 105 106 105 106 105 105 106 105 105 105 105 105 105 105 109 109 106 105 106 105 104 104 105 106 106 107 108 106 106 105 106 106 108 114 109 106 107 110 107 109 109 107 107 107 106 108 109 108 107 112 110 110 110 109 108 108 106 107 109 108 109 108 113 113 111 108 109 109 108 110 115 109 110 110 108 111 112 111 109 113 111 109 110 111 111 111 111 111 111 111 112 113 111 111 112 112 111 112 112 111 113 113 113 113 113 114 115 116 114 114 116 117 116 116 114 116 116 117 116 118 118 116 117 118 117 117 119 119 120 119 119 119 118 118 123 122 123 125 124 123 122 118 119 119 118 120 119 119 118 119 121 119 119 118 119 118 121 118 118 123 121 120 121 121 119 119 119 120 119 119 119 119 121 124 124 124 123 127 126 122 123 125 126 127 126 125 125 124 126 125 125 125 128 123 124 124 125 124 123 123 123 128 131 125 126 128 132 131 125 125 124 125 124 124 124 127 132 135 130 129 129 130 126 126 126 127 133 135 133 133 130 126 127 128 129 133 131 129 127 127 127 127 129 128 129 129 129 129 130 133 135 139 137 137 140 139 134 135 136 136 136 136 136 136 137 138 139 139 139 139 140 141 141 141 143 142 143 145 145 145 147 148 149 151 157 162 168 168 174 173 176 174 167 169 165 161 159 163 173 177 174 173 179 175 168 169 176 170 163 160 156 154 152 152 150 153 154 152 150 147 145 144 144 146 142 144 147 146 166 164 158 148 146 143 143 142 143 142 141 143 141 144 143 141 139 138 135 135 134 134 135 135 146 141 147 146 147 143 145 143 138 146 141 140 141 140 142 143 141 142 142 148 144 146 153 146 144 142 145 144 144 142 141 149 150 152 153 143 141 141 141 143 144 143 146 142 145 144 143 144 145 146 145 146 144 147 151 148 148 149 151 149 152 153 152 155 157 153 155 153 156 156 156 157 158 158 159 160 162 160 164 163 165 164 166 165 166 168 167 169 168 169 171 172 173 179 186 194 192 187 192 199 204 203 198 194 193 193 196 196 197 200 197 198 199 198 197 196 197 195 197 198 200 202 200 197 195 200 199 198 196 197 200 200 200 200 200 201 200 200 199 201 199 199 205 205 204 206 211 212 217 220 230 236 251 254 253 256 260 274 276 275 278 286 288 291 301 305 308 304 308 309 312 306 271 251 247 243 245 249 243 241 236 228 224 222 216 214 210 209 215 226 222 211 211 212 213 213 221 227 242 240 252 254 242 239 240 243 251 264 272 280 303 374 415 431 410 390 360 362 375 374 404 397 399 416 376 350 342 374 367 371 334 321 299 275 251 246 245 231 222 215 211 204 202 201 199 203 204 201 188 179 184 190 203 214 218 218 221 224 229 236 254 271 297 266 256 284 273 225 205 195 180 177 174 171 174 172 170 171 171 171 172 173 172 165 163 162 165 171 168 166 166 183 197 202 208 203 207 213 213 206 232 249 249 263 286 298 335 307 220 210 202 182 180 180 180 180 180 180 180 180 180 180 180 180 180 185 187 201 209 227 236 249 264 338 386 432 426 385 312 296 287 282 246 235 220 226 246 258 285 294 300 336 344 343 467 500 461 455 460 422 431 439 474 514 530 549 564 551 545 563 564 536 502 478 471 525 517 461 432 431 438 447 463 480 557 589 632 639 594 544 541 488 391 378 373 360 331 306 294 284 278 254 256 265 277 349 342 382 400 327 350 421 492 613 649 709 756 775 777 753 740 731 675 625 588 543 500 450 392 343 268 252 236 240 257 278 286 302 323 463 519 514 481 549 556 546 568 557 551 535 524 536 536 545 547 523 491 511 554 580 617 628 642 633 581 538 533 600 655 676 673 679 721 728 724 704 665 663 677 683 685 695 688 672 650 618 604 602 608 612 634 656 650 625 606 601 602 618 613 621 639 680 771 823 856 870 842 817 793 780 717 686 665 655 650 635 602 622 633 621 636 667 690 722 695 677 666 643 628 624 644 660 640 626 615 600 597 591 588 598 608 575 579 601 538 566 564 554 595 560 526 504 549 584 559 535 510 503 509 538 553 574 590 600 612 648 673 704 755 884 843 763 695 681 752 825 881 945 842 716 648 605 613 657 669 691 617 619 575 551 544 491 447 430 401 394
 94 93 92 94 95 95 94 94 94 95 94 94 96 94 94 95 95 96 97 95 96 97 94 94 94 95 95 95 94 93 93 94 94 95 94 94 93 93 94 94 93 94 94 93 93 95 94 96 96 95 94 95 94 95 94 95 96 93 94 94 94 93 94 94 95 94 93 95 94 94 95 94 94 94 96 97 95 97 99 102 104 108 109 121 120 119 119 120 123 125 129 132 139 141 146 149 152 151 146 142 125 120 116 109 105 100 99 97 96 94 92 93 93 94 93 93 94 92 92 93 92 92 91 94 93 93 93 93 93 93 95 93 93 93 93 93 94 93 93 93 92 92 94 93 94 95 93 97 95 93 93 93 94 94 91 92 94 93 92 92 93 92 93 93 93 95 95 94 93 94 93 93 93 93 93 94 94 93 93 93 94 93 93 94 94 93 94 94 94 94 94 93 94 94 96 95 95 94 95 95 96 95 95 98 97 96 96 97 96 97 98 97 98 100 98 98 98 98 97 96 98 101 100 99 98 97 97 96 98 98 98 98 97 97 98 98 98 97 97 97 98 97 98 99 102 102 100 100 99 102 102 99 99 99 99 97 97 98 99 99 97 98 98 98 99 99 98 99 99 99 100 101 101 99 100 100 100 99 99 98 99 99 99 97 99 99 99 101 100 101 99 100 101 100 100 99 100 101 100 100 100 98 96 98 98 100 99 97 98 97 98 98 98 98 98 97 98 98 99 98 98 99 97 98 98 100 98 100 99 99 99 101 99 98 99 97 98 98 99 99 99 99 101 100 101 102 106 104 104 104 104 103 103 103 100 99 97 97 97 101 97 96 96 98 98 98 96 98 101 99 97 97 97 97 99 98 103 100 99 98 100 99 100 107 99 101 104 104 99 99 102 108 112 117 110 112 110 111 109 107 109 109 110 110 110 110 108 100 100 109 109 109 103 102 102 101 102 103 98 100 100 101 102 101 101 105 105 104 103 103 103 101 105 102 111 106 106 102 105 105 106 105 104 106 105 104 103 103 102 104 103 102 102 103 103 102 102 102 102 102 102 102 103 104 102 106 104 104 103 102 103 104 102 101 103 104 106 107 103 104 109 110 105 108 111 110 107 104 103 106 104 104 103 103 104 103 104 104 109 108 104 104 103 107 108 108 107 111 107 104 104 107 106 105 106 105 105 107 109 105 105 105 104 106 108 108 106 105 105 105 108 110 108 105 105 106 105 106 106 107 107 107 106 106 107 106 107 108 108 109 109 107 108 108 108 109 111 107 108 109 109 108 106 107 106 108 108 107 111 109 107 107 106 106 109 109 112 111 114 108 109 108 110 109 111 109 112 108 109 111 110 109 109 110 110 112 111 111 111 111 110 109 110 110 111 111 111 113 111 110 110 110 111 111 112 110 112 114 114 114 114 114 114 115 113 116 115 115 114 116 114 116 116 116 118 117 117 115 117 118 117 119 118 118 119 118 118 119 118 118 125 122 124 123 121 117 118 118 118 119 119 120 119 118 119 120 119 122 119 117 119 120 119 119 120 120 120 120 120 120 121 121 119 119 119 119 121 118 121 123 125 125 123 121 123 122 124 126 124 127 126 127 126 124 124 124 125 126 127 124 124 125 124 123 125 125 124 123 124 123 128 124 125 131 126 125 124 123 125 124 125 128 134 133 128 127 128 127 126 127 126 127 135 134 134 133 133 127 129 131 127 129 126 131 130 128 127 126 130 129 129 130 129 130 130 133 137 135 135 134 136 136 135 135 134 136 136 137 136 138 138 140 139 139 140 141 140 141 143 142 142 142 144 144 145 145 146 151 151 153 158 159 163 164 167 170 170 171 171 175 170 164 164 164 172 177 180 181 186 180 172 171 175 173 166 163 156 158 154 155 153 154 156 153 149 146 144 144 144 144 145 146 150 149 167 162 149 148 145 145 143 143 144 142 142 143 146 144 146 148 145 139 135 136 135 135 135 140 147 143 142 146 146 144 144 144 139 143 141 143 140 140 141 145 143 147 146 147 148 149 152 148 145 144 143 142 141 141 148 152 152 154 154 141 141 142 141 143 145 146 141 145 144 148 143 144 145 145 145 145 145 147 150 147 147 149 150 149 150 153 151 153 159 156 154 157 157 157 157 157 157 158 160 161 162 163 164 164 167 166 166 168 167 169 169 170 171 169 173 172 172 176 183 188 194 194 200 203 207 208 200 194 196 196 199 202 197 201 202 201 202 201 199 200 202 202 200 201 200 202 207 203 203 201 198 198 198 197 200 203 201 198 198 198 200 200 201 202 200 201 199 204 210 211 214 219 227 235 242 246 258 263 263 265 266 259 260 266 269 279 285 293 297 317 322 325 325 321 323 313 281 259 258 252 260 274 252 253 247 237 233 227 220 218 213 215 218 225 222 217 211 213 216 215 215 217 221 233 230 228 230 239 245 244 247 258 261 270 280 329 354 395 435 425 398 387 410 405 424 424 430 425 440 429 414 420 422 420 401 381 347 311 287 298 292 274 248 230 236 224 221 216 213 229 212 191 183 184 186 188 204 210 209 213 212 211 213 218 219 226 226 218 216 228 293 260 227 205 176 175 174 172 179 175 172 173 172 173 174 174 172 167 161 167 163 165 167 166 164 193 196 196 201 205 207 212 204 199 222 227 235 251 269 288 339 339 229 208 194 184 180 180 180 180 180 180 180 180 180 180 180 180 180 180 182 190 204 236 249 263 292 361 390 423 417 380 325 328 303 269 231 223 218 229 255 269 303 334 324 355 394 358 461 509 503 494 478 438 462 449 460 532 558 560 565 505 503 519 504 508 474 455 450 490 476 439 420 409 408 424 446 457 505 546 603 635 630 596 533 465 418 425 420 408 337 309 299 292 287 261 251 245 244 284 297 336 346 308 347 397 444 569 603 636 698 762 752 739 722 702 634 595 555 543 487 460 406 336 257 241 236 242 256 265 277 299 315 429 483 465 454 581 601 586 546 512 506 481 479 557 555 549 528 501 483 512 568 621 663 671 659 623 546 509 538 581 650 707 712 711 713 733 750 732 678 671 690 716 700 679 656 643 633 621 616 612 619 626 648 675 686 655 644 636 622 637 627 623 628 639 701 744 804 869 844 820 792 765 712 701 685 672 665 636 607 639 640 637 657 667 685 725 704 689 678 641 623 626 650 666 653 637 620 625 625 612 600 590 590 573 566 588 531 533 544 534 576 552 523 498 537 562 536 521 505 500 508 534 542 559 574 584 595 630 652 679 732 830 830 792 711 636 709 767 827 846 814 727 645 589 541 566 582 588 569 616 605 591 546 498 493 489 412 404
 92 93 93 94 95 93 94 94 94 94 97 94 95 94 93 94 95 96 95 94 95 95 95 95 95 94 95 94 94 94 94 94 94 94 95 94 94 93 94 95 95 93 94 93 94 94 96 95 95 94 95 94 94 95 96 95 95 94 93 94 94 94 94 94 96 96 95 95 94 94 94 95 95 97 98 96 99 99 103 106 109 113 113 117 122 122 122 123 124 127 132 136 143 146 150 156 160 159 156 151 141 124 117 111 108 102 100 98 98 94 93 93 93 93 94 95 94 93 93 93 93 93 92 93 92 93 92 92 93 93 93 93 92 93 92 92 93 94 94 93 94 94 93 94 93 95 94 95 94 92 94 92 93 92 93 92 92 92 93 94 93 94 94 94 93 92 94 95 94 94 94 93 94 93 93 94 95 94 94 94 94 93 93 93 94 95 94 94 94 95 94 93 94 95 99 97 95 95 95 96 96 96 97 96 95 96 97 97 97 96 97 97 97 100 98 97 96 99 98 96 97 99 100 99 97 97 97 98 99 98 98 97 99 98 97 98 98 98 97 97 97 97 98 98 103 101 102 99 100 99 99 99 99 99 98 98 98 98 97 98 97 97 97 98 100 100 100 98 98 100 100 99 98 94 99 101 102 100 98 99 100 100 99 97 99 99 100 101 99 102 100 100 100 100 101 99 99 100 100 101 100 99 100 99 102 100 98 98 97 97 98 98 99 98 97 97 97 98 97 98 98 97 99 97 98 97 97 97 98 100 98 99 97 96 97 96 96 95 98 99 99 96 101 101 102 104 108 107 106 106 106 107 108 107 107 101 97 95 94 101 98 97 96 101 98 97 99 97 99 100 103 98 98 98 100 100 102 100 100 98 101 98 99 103 105 103 103 102 99 99 103 109 112 114 111 109 110 108 108 110 106 103 107 105 106 105 103 101 99 100 103 104 100 101 103 101 101 100 100 100 99 100 101 100 101 105 100 102 101 102 106 101 104 107 106 105 106 106 106 107 105 104 104 107 105 103 102 103 103 106 105 101 102 104 103 102 102 102 102 103 104 104 104 102 103 103 103 103 103 102 103 107 108 106 106 104 105 108 107 107 110 110 111 111 109 110 109 105 103 104 104 104 103 103 104 104 106 105 105 104 103 104 105 103 108 106 106 111 106 104 106 107 106 108 106 105 105 109 107 106 104 105 106 109 106 105 105 105 104 104 108 109 107 105 105 105 105 105 107 105 105 106 105 104 105 105 106 108 106 106 105 105 106 105 107 110 110 113 111 110 107 108 109 108 109 111 107 108 108 108 106 106 107 107 108 109 108 110 111 108 108 109 107 109 110 108 111 110 109 109 108 108 107 109 111 108 110 110 111 109 110 109 111 111 110 110 111 114 110 111 110 110 111 110 111 110 112 112 113 114 114 112 113 114 114 114 114 115 115 115 116 117 117 117 117 117 117 118 118 119 119 118 119 117 117 119 119 120 119 119 125 122 125 121 118 119 118 118 120 122 121 118 121 120 120 120 119 122 120 121 121 120 119 121 119 121 123 119 122 122 121 123 120 120 120 120 120 120 123 124 122 120 121 122 124 122 128 132 127 126 128 129 130 127 126 126 126 125 124 128 126 125 124 124 125 124 124 124 125 123 124 124 125 130 129 125 124 123 124 125 128 134 133 129 126 126 128 128 126 128 127 128 132 132 131 127 129 128 128 127 127 130 129 132 129 129 128 129 129 128 129 129 130 129 132 135 134 134 136 140 139 135 136 136 136 136 139 140 139 139 141 144 141 142 143 146 143 142 143 145 144 144 142 144 146 146 146 149 150 151 153 154 160 162 164 162 168 173 177 179 171 168 168 166 172 178 184 187 190 183 174 175 176 166 164 158 157 161 153 154 157 155 154 150 146 145 144 144 144 143 144 146 148 150 155 152 152 150 146 145 145 144 145 143 144 142 149 143 146 153 148 139 138 136 135 134 136 139 142 143 147 143 145 145 142 138 135 143 142 142 141 141 141 145 141 142 145 143 142 140 144 146 145 144 145 146 146 144 144 153 153 151 151 142 142 142 142 144 144 142 142 143 142 144 145 145 148 146 147 148 147 146 150 147 147 148 148 149 149 155 152 150 152 153 153 157 155 156 158 158 159 159 158 162 163 163 164 167 172 169 171 170 168 170 172 171 172 171 175 175 175 177 183 190 192 195 201 200 203 200 200 196 199 198 201 198 203 204 203 201 201 201 200 201 204 205 206 207 208 206 207 213 212 204 204 199 201 199 201 204 200 198 199 200 202 203 203 203 203 199 203 207 212 212 211 215 227 230 238 241 248 256 264 263 253 254 263 271 277 286 293 301 306 338 339 343 351 344 345 317 292 273 262 262 274 295 284 269 252 247 239 232 226 222 219 222 220 216 212 212 212 213 216 216 218 219 221 225 227 230 233 245 247 252 257 262 267 270 276 299 319 351 398 443 430 415 444 455 455 449 455 462 435 402 374 371 384 370 372 366 337 337 339 361 368 335 295 285 300 283 266 248 233 243 212 190 184 195 197 195 200 208 206 207 205 204 205 204 206 212 202 202 205 209 276 282 232 201 176 174 172 174 179 179 175 172 171 172 175 178 176 169 165 165 168 162 170 170 163 172 171 178 186 194 203 199 194 200 208 217 229 240 273 303 349 381 241 212 198 185 180 180 180 180 180 180 180 180 180 180 180 180 180 180 180 180 187 226 252 288 324 375 402 416 427 434 345 299 268 250 216 213 222 235 261 287 330 378 369 392 424 419 459 496 537 524 467 449 480 474 464 520 572 569 561 486 466 466 457 471 443 435 443 470 463 445 441 423 392 403 410 418 470 515 553 598 664 629 536 492 480 443 409 388 327 327 334 301 288 266 259 251 244 264 302 323 305 302 334 360 396 499 531 567 628 742 754 731 708 693 651 623 584 569 509 454 385 311 241 235 236 241 252 261 274 290 312 396 415 427 454 554 573 545 492 471 462 451 468 542 527 532 524 476 489 529 586 629 617 616 590 557 496 540 593 631 644 708 751 761 744 752 757 756 687 683 704 729 716 672 652 635 623 617 619 625 634 634 659 699 729 677 661 644 636 640 639 638 645 641 657 689 745 807 859 837 810 793 742 729 707 700 689 657 615 647 663 662 671 699 674 724 723 692 679 648 629 617 635 678 669 659 642 646 639 630 624 620 606 584 571 562 530 498 513 518 537 526 505 489 519 532 524 515 499 493 497 506 513 542 559 569 584 613 633 662 708 810 785 757 718 595 637 730 797 768 734 725 678 627 534 512 520 504 574 594 606 577 496 489 532 514 412 388
 94 94 93 93 93 95 94 94 95 94 94 94 93 94 95 94 95 94 94 95 95 95 93 95 95 95 94 95 94 94 95 94 94 93 94 93 94 94 95 95 94 93 94 94 95 94 95 94 94 95 95 95 95 96 95 94 95 95 94 94 93 93 94 94 95 96 94 95 94 94 95 94 97 97 97 98 100 104 106 109 114 117 119 123 126 127 125 124 126 130 133 138 145 151 156 164 178 186 177 166 154 127 120 114 110 103 102 101 97 94 94 92 93 94 95 94 93 92 92 93 91 95 93 92 92 93 93 93 93 93 93 92 93 92 93 93 93 93 93 93 93 92 92 95 94 94 93 94 92 92 93 93 93 93 93 93 93 92 94 93 94 92 93 94 93 94 92 94 93 94 95 93 95 93 93 94 93 95 95 94 92 94 94 93 94 95 95 94 95 96 95 95 95 96 95 97 96 96 96 95 96 96 95 96 96 96 96 98 97 98 97 98 96 100 100 98 97 97 97 98 98 98 101 100 98 96 97 96 98 98 97 97 98 98 98 98 98 97 97 98 97 97 98 99 100 101 101 99 100 99 99 98 99 99 98 98 98 99 99 99 99 97 99 97 97 98 101 100 99 101 100 100 100 98 101 100 101 100 100 101 100 99 100 97 101 100 100 100 100 103 102 100 100 100 101 99 100 99 100 101 99 99 102 99 98 96 97 97 97 97 97 97 97 97 97 97 97 97 98 98 98 98 97 98 99 96 96 97 97 99 98 98 98 97 97 96 97 96 97 99 96 95 101 101 103 104 107 110 108 107 107 107 107 106 107 101 99 95 95 99 97 96 96 100 98 98 98 97 98 100 103 101 98 100 100 98 103 100 99 99 100 99 100 101 101 102 101 100 100 99 100 108 113 116 109 113 111 109 107 106 102 100 101 101 100 102 102 101 102 101 102 103 101 101 104 101 101 100 101 100 100 99 102 98 101 106 106 105 106 104 103 102 101 102 102 106 107 104 102 102 104 108 112 109 108 103 102 103 101 103 102 102 103 103 104 102 102 102 103 103 105 104 102 103 104 103 102 102 102 102 102 103 103 103 103 102 103 107 110 109 109 110 111 112 111 109 110 110 106 104 105 105 105 104 104 106 107 105 104 104 104 104 103 106 109 106 105 106 105 104 105 106 106 105 104 104 105 109 107 104 105 106 105 106 105 104 105 105 105 105 108 109 107 105 105 105 106 105 108 107 104 104 105 104 105 106 108 105 106 108 107 108 107 109 111 111 108 109 109 110 110 111 107 110 109 111 111 109 110 108 107 108 108 107 107 108 109 109 109 108 109 108 107 108 108 108 108 109 110 109 109 107 108 109 110 110 110 110 110 109 110 109 109 110 110 110 111 111 111 110 110 111 110 109 111 112 112 112 114 114 114 113 113 113 114 115 115 115 116 115 116 116 117 116 117 117 117 119 119 117 118 118 119 118 119 119 121 120 119 119 127 125 121 120 120 119 117 119 119 121 122 120 120 119 120 120 119 123 121 120 118 122 121 120 119 121 120 124 123 125 121 120 120 121 121 121 121 121 123 120 120 121 123 123 123 124 124 129 127 128 132 132 132 130 129 127 124 125 124 126 127 124 125 124 126 123 123 125 125 123 124 124 123 125 129 130 126 123 125 125 138 134 129 128 126 126 127 128 127 125 125 125 125 125 129 125 126 127 126 126 127 130 129 128 128 128 128 128 128 128 129 130 130 130 131 130 132 131 139 134 134 133 133 135 134 135 136 136 136 138 138 148 149 150 149 149 145 142 142 143 144 143 144 144 146 147 148 149 150 151 153 153 161 164 162 163 170 172 179 178 175 174 171 169 171 176 184 189 195 181 176 174 174 168 162 157 155 158 157 157 159 155 149 148 148 149 145 144 143 145 146 147 150 156 157 153 156 161 149 146 146 145 145 144 144 142 147 144 147 150 148 141 140 137 136 136 134 137 143 144 140 139 141 142 139 135 134 144 143 141 143 143 143 147 142 141 146 142 142 146 145 144 143 143 148 148 143 144 144 146 148 150 150 147 144 143 141 140 143 145 142 144 144 143 146 145 148 147 148 150 146 144 149 147 149 148 148 149 151 155 153 152 153 154 155 155 157 156 158 158 159 161 160 161 161 163 164 165 170 167 169 168 172 172 171 173 175 172 172 174 181 178 180 183 187 191 190 190 192 196 198 201 201 202 202 204 204 207 206 207 203 205 203 207 209 213 211 210 210 209 210 221 212 206 207 205 208 209 208 204 204 204 202 204 203 205 204 204 202 202 202 204 207 210 210 211 218 219 221 230 245 248 252 249 246 253 261 266 273 291 300 304 312 323 330 344 363 374 358 337 324 300 269 273 276 294 304 268 255 255 243 238 237 229 223 223 222 222 214 213 214 214 215 216 217 218 219 221 225 235 239 250 252 255 268 272 273 276 281 298 319 356 405 457 474 456 452 468 482 482 484 495 451 386 339 322 319 315 316 313 316 325 333 354 389 375 359 349 353 381 358 313 273 217 205 196 187 204 218 216 209 212 211 206 202 201 198 199 202 200 196 195 196 196 231 248 235 208 180 181 176 176 175 178 177 173 173 176 184 181 182 168 167 167 162 162 163 165 165 164 163 166 173 186 190 185 190 196 206 215 231 250 295 323 376 392 242 219 204 185 180 180 180 180 180 180 180 180 180 180 180 180 180 180 180 180 184 225 252 298 303 327 330 337 365 394 305 269 249 234 211 213 227 239 271 307 370 428 424 457 480 451 511 497 525 512 456 475 508 502 481 536 570 532 509 508 483 455 437 427 417 434 459 484 490 470 449 421 379 383 399 422 437 471 522 554 621 649 608 586 475 398 366 352 347 373 366 321 299 278 259 249 243 242 260 274 281 306 316 330 352 424 480 554 636 770 782 727 718 714 663 618 584 560 471 399 330 273 240 232 236 240 252 258 264 283 336 346 385 449 496 527 522 488 452 450 438 433 452 483 487 503 495 480 500 539 569 561 528 528 517 491 486 524 583 645 652 674 719 749 775 776 776 775 701 703 720 733 715 663 647 631 625 626 643 668 662 645 663 701 737 683 667 656 654 650 651 639 655 676 653 656 684 722 840 855 837 821 791 764 731 734 724 666 630 675 687 679 675 704 736 737 750 709 682 653 635 617 620 683 695 684 665 640 622 628 642 632 617 595 565 545 525 490 474 492 535 519 499 478 500 514 511 507 494 489 486 497 502 531 550 560 570 599 619 643 698 789 759 715 698 574 624 701 753 749 696 639 600 570 528 489 483 480 575 618 628 553 462 452 472 437 371 359
 93 94 94 93 93 94 94 94 95 95 94 93 94 94 95 95 94 94 94 95 94 95 95 95 95 94 96 96 95 95 94 94 94 94 93 94 94 94 94 95 93 93 94 95 94 95 94 95 94 96 95 96 95 96 95 95 95 95 94 95 95 94 94 94 95 94 95 94 94 92 94 94 96 97 96 98 100 103 106 110 115 120 124 129 133 131 127 126 129 131 134 137 146 152 159 166 181 177 168 157 147 127 121 116 111 106 104 101 98 94 93 93 94 94 95 94 92 93 94 94 93 92 93 93 93 94 93 94 93 91 92 93 94 94 92 91 93 93 93 93 93 93 94 94 93 93 94 93 92 93 92 93 92 93 94 93 93 92 93 95 93 93 94 93 94 93 93 92 94 95 95 93 94 93 92 95 93 96 94 93 94 94 94 93 94 94 94 94 95 97 94 94 95 95 95 95 100 97 97 95 96 95 96 96 96 96 97 96 97 96 96 97 97 98 97 98 97 98 97 100 101 100 99 98 98 97 98 97 98 97 101 98 98 98 97 98 97 97 97 97 97 98 98 98 100 100 101 100 100 100 99 98 98 99 99 99 99 99 99 99 98 98 98 99 99 99 99 100 99 99 100 100 99 100 100 99 99 99 99 105 100 100 99 98 100 100 101 101 99 100 100 101 101 101 99 99 99 99 100 102 100 101 102 99 98 96 95 97 97 97 98 97 97 97 97 98 97 98 98 98 98 99 98 99 100 96 96 97 97 101 100 100 98 96 96 97 97 97 97 100 100 99 101 102 103 104 107 107 108 108 107 107 107 108 107 107 105 99 100 100 98 96 95 99 101 99 97 96 97 97 100 98 100 98 97 98 99 100 99 99 98 98 101 102 99 98 100 103 100 99 99 104 110 114 113 111 110 110 103 102 103 109 109 109 101 102 99 101 100 102 104 103 103 103 105 104 103 106 103 100 100 100 102 101 103 107 101 104 108 105 103 101 102 101 104 101 106 102 101 102 105 112 110 104 105 106 105 105 102 103 102 104 103 102 105 103 102 103 102 102 105 103 104 104 102 103 101 102 102 103 102 102 103 103 103 102 103 104 106 103 108 109 110 111 110 111 110 111 110 106 107 105 104 104 104 104 104 105 105 104 104 104 104 105 103 107 105 105 105 104 105 106 106 106 105 105 109 111 105 105 106 106 106 107 105 105 105 105 108 110 109 107 108 106 106 106 105 104 107 110 106 103 104 104 105 106 106 107 106 107 108 109 107 111 111 109 109 109 108 110 110 110 107 107 108 111 109 110 107 107 109 107 107 106 107 107 107 108 110 108 109 109 108 108 108 109 109 110 109 109 111 109 109 108 109 111 111 110 108 108 109 110 110 109 111 110 110 110 111 110 110 111 111 111 111 112 113 112 114 113 114 114 113 115 114 116 116 115 116 117 118 117 116 118 118 120 119 118 119 118 117 119 120 118 119 119 118 119 119 118 127 122 119 119 118 118 119 120 121 119 120 119 119 118 120 119 120 123 121 121 119 120 120 121 121 121 120 124 124 122 123 121 121 122 120 121 121 121 121 120 121 122 122 123 124 127 126 129 128 131 132 138 137 132 131 129 125 125 125 124 126 127 127 124 123 126 123 124 123 123 124 124 124 127 125 125 135 133 126 125 131 132 128 127 125 129 125 131 125 125 126 126 126 126 128 127 127 127 128 127 130 127 127 128 128 127 128 127 128 128 129 130 131 131 130 131 132 131 132 132 133 133 134 134 135 136 137 136 136 137 139 144 145 146 142 148 145 144 144 143 144 144 144 147 146 147 147 148 149 151 154 156 158 163 164 164 172 177 180 183 180 180 173 171 170 173 180 186 190 183 182 181 173 163 161 160 159 160 164 162 162 151 149 147 145 147 147 145 146 146 151 151 152 158 160 156 162 175 153 148 147 146 144 143 142 142 150 144 147 150 151 144 141 139 138 135 134 145 146 140 136 140 144 137 139 137 135 142 141 144 142 145 144 144 143 142 146 144 142 142 143 142 141 145 145 144 142 143 143 143 146 149 150 151 150 149 148 146 150 146 142 142 145 144 143 143 145 145 147 147 146 145 149 147 146 149 151 151 151 154 152 153 155 156 154 154 158 157 162 160 163 160 161 161 162 165 164 165 170 167 167 167 171 173 174 173 173 175 175 175 178 179 186 186 183 186 189 192 193 196 200 201 208 202 207 208 209 210 210 211 211 210 211 213 213 216 218 216 215 217 219 217 215 212 210 210 207 205 205 207 206 204 206 207 205 209 211 209 203 202 206 204 208 212 209 210 214 217 218 221 224 231 238 242 245 254 261 269 274 295 295 303 320 329 337 349 360 355 338 331 323 329 297 288 286 316 280 269 268 266 252 253 247 240 231 228 226 225 216 215 215 214 216 217 218 218 218 222 233 239 247 260 262 264 282 283 284 290 297 304 314 334 381 423 494 489 487 490 449 444 446 458 485 443 389 346 308 297 290 284 292 309 318 336 359 326 317 317 305 354 363 356 331 225 210 199 189 199 216 230 231 229 216 213 206 203 199 198 194 191 190 189 190 188 187 188 188 185 190 194 181 177 176 176 177 175 175 189 190 186 191 177 168 161 160 161 163 162 163 164 163 164 164 175 181 185 192 203 208 218 239 258 310 359 405 409 243 218 203 189 180 180 180 180 180 180 180 180 180 180 180 180 180 180 180 180 182 224 256 281 254 268 269 269 291 311 281 258 244 241 209 220 231 244 279 328 409 462 453 483 506 491 538 512 526 509 465 495 527 550 519 540 527 497 466 483 458 465 471 426 404 412 433 467 479 439 404 402 371 385 396 409 447 452 479 508 588 644 668 614 465 440 391 378 411 400 373 348 322 271 269 254 246 232 251 262 285 295 283 301 324 432 495 592 699 741 682 617 634 641 641 622 587 533 423 357 297 266 242 232 233 240 258 270 273 281 328 360 415 479 522 492 469 437 429 430 419 411 428 428 437 462 472 483 498 523 536 520 469 465 456 450 513 543 581 629 669 666 682 706 780 786 777 760 718 725 749 754 731 681 668 629 633 644 668 689 678 653 670 709 742 700 680 679 673 669 668 653 648 680 693 660 660 690 773 841 867 846 832 800 764 750 704 644 649 687 710 710 692 699 746 807 753 712 689 654 634 617 607 653 687 690 656 612 584 595 624 637 606 555 510 509 502 478 458 475 518 511 488 469 495 504 499 492 485 482 494 511 514 524 540 552 561 587 600 625 658 745 754 716 682 559 550 597 681 683 691 632 567 542 515 503 474 463 599 653 654 559 443 421 407 390 368 357
 94 94 93 93 95 94 95 95 95 95 95 94 94 95 96 95 94 94 94 95 95 95 95 95 95 94 94 95 95 95 94 93 95 95 94 95 94 95 94 94 95 94 95 95 95 94 95 94 95 97 96 96 96 95 95 95 96 96 95 95 95 94 94 94 95 96 95 94 94 95 96 94 97 98 96 94 100 103 107 110 117 120 125 132 136 133 130 128 131 135 138 141 143 152 158 166 174 165 154 148 139 126 122 115 113 107 104 102 100 97 94 95 94 94 94 93 93 93 94 94 92 91 92 93 92 93 93 94 93 94 93 93 94 94 94 94 94 94 94 93 93 93 94 93 93 94 95 93 93 93 93 93 93 94 94 94 93 93 94 93 93 93 94 94 93 93 92 93 95 95 94 94 93 95 92 94 95 95 95 93 95 93 94 94 95 94 94 95 94 96 96 95 95 94 96 96 98 97 94 95 95 96 95 96 96 96 97 97 97 98 97 97 97 97 97 97 97 97 98 97 100 100 100 100 99 99 98 98 98 98 98 98 98 99 99 98 98 97 97 98 99 99 99 99 100 101 102 102 101 101 99 99 100 99 98 99 100 99 98 99 99 98 99 99 99 100 99 99 100 100 100 99 99 99 101 100 101 100 98 101 100 99 98 98 98 101 100 101 100 100 102 102 100 100 99 99 96 98 99 101 101 102 101 101 97 97 96 96 97 97 98 97 98 97 97 98 97 98 97 98 98 97 98 97 99 98 98 98 98 97 99 100 99 97 97 96 97 99 98 101 100 100 101 102 103 104 106 106 107 107 106 107 107 108 108 107 106 102 102 103 98 95 96 99 100 98 97 96 96 98 100 98 97 98 97 97 100 98 99 98 98 99 100 100 99 99 99 100 101 100 99 99 102 113 110 111 113 104 103 102 105 112 112 114 106 103 100 101 101 102 102 102 101 102 102 103 103 106 100 100 101 100 105 104 103 104 103 105 105 101 102 102 102 105 106 103 102 102 102 102 104 110 108 111 108 102 102 105 106 103 102 103 103 107 104 104 104 103 101 101 105 104 106 105 104 103 103 103 104 103 104 103 103 103 103 103 104 103 105 104 107 104 108 109 111 111 109 110 110 108 104 105 107 106 109 109 109 106 105 103 103 103 103 103 104 107 105 105 105 104 104 106 105 106 109 109 107 110 106 107 106 106 106 107 105 106 106 105 109 108 107 104 110 109 110 108 105 105 105 103 103 104 104 104 105 105 106 106 107 108 108 109 112 110 107 110 113 111 110 112 112 111 106 108 107 114 106 106 107 106 105 107 106 107 107 108 108 107 109 109 108 111 110 109 109 109 109 109 109 106 110 110 110 111 109 111 110 109 109 109 110 110 110 110 111 111 112 111 111 111 111 111 112 112 112 112 112 113 113 114 114 115 114 114 114 116 115 116 117 116 118 118 117 117 118 119 117 118 118 118 118 118 119 119 119 119 119 119 119 120 126 123 121 120 119 119 119 119 120 119 119 119 119 119 120 120 120 122 121 122 120 120 120 120 121 121 121 122 126 122 122 124 123 121 121 120 121 121 122 121 122 122 123 123 126 127 129 129 132 132 136 141 139 134 132 132 129 125 126 126 128 125 125 124 124 127 123 126 125 124 124 124 124 124 124 124 127 130 133 127 128 129 129 128 131 133 129 129 128 127 129 130 126 128 129 127 126 126 126 126 128 127 127 127 128 128 128 128 128 128 128 130 130 130 132 131 131 131 132 133 133 133 135 134 136 136 136 137 137 137 137 142 140 141 140 146 146 145 145 144 144 144 144 147 148 145 147 148 153 156 155 157 161 165 167 168 175 177 177 176 184 177 177 178 174 176 178 184 190 191 182 179 170 163 162 161 160 165 164 162 156 150 152 150 148 150 148 149 148 150 155 157 156 156 167 160 171 189 157 153 151 148 145 145 145 144 151 146 146 149 153 150 141 143 139 135 133 143 142 136 132 132 140 140 141 138 138 140 145 145 144 141 145 144 141 140 149 140 141 142 141 143 145 145 143 142 143 144 145 143 145 150 150 151 150 147 145 142 148 145 143 144 144 145 146 148 145 146 145 145 149 150 148 152 147 148 151 153 152 152 153 154 153 157 154 155 156 157 157 159 159 160 161 163 166 167 166 169 169 169 170 170 173 171 173 173 174 176 176 177 177 180 192 194 192 192 191 193 195 198 201 201 206 209 209 213 213 214 213 213 212 213 212 215 219 219 220 219 219 219 223 221 220 215 215 219 211 209 210 209 207 207 205 208 207 208 209 205 202 201 203 204 206 209 211 212 214 218 220 226 224 233 242 248 250 259 265 275 285 296 290 299 317 346 339 333 321 307 304 304 305 317 332 324 309 317 306 291 288 301 270 263 255 251 239 233 230 229 219 217 218 218 216 218 218 220 220 230 247 261 272 281 277 269 307 326 306 307 327 334 373 390 386 430 461 464 486 501 459 449 432 426 443 453 434 393 332 310 295 293 279 272 276 281 308 317 290 272 275 280 292 307 324 219 197 194 195 204 222 242 251 236 222 216 210 206 202 200 196 193 187 186 186 186 181 180 180 182 191 196 179 178 175 176 179 176 182 195 189 188 190 175 173 165 161 163 162 163 164 164 169 166 163 170 182 187 192 199 207 219 235 260 319 341 398 417 246 219 206 194 180 180 180 180 180 180 180 180 180 180 180 180 180 180 180 182 191 216 220 218 221 230 235 237 249 265 253 249 239 231 207 217 232 247 278 337 412 415 405 442 466 505 542 544 548 526 485 542 580 596 567 510 478 465 453 460 439 466 500 434 397 402 416 442 436 395 373 369 368 377 384 393 445 482 472 485 573 632 677 650 542 492 471 465 440 391 350 327 313 282 272 268 250 230 240 258 256 270 279 319 379 470 526 598 657 606 571 518 530 532 629 642 591 521 377 318 276 261 240 228 229 241 268 280 293 304 391 417 463 521 535 473 460 432 410 419 407 394 404 402 414 433 458 483 515 534 547 459 427 424 440 477 576 594 636 679 709 692 688 707 790 784 761 742 728 741 746 738 719 679 654 628 640 647 649 657 653 655 676 710 756 754 726 707 687 682 697 691 664 669 725 689 666 670 752 809 836 829 827 811 782 738 660 638 659 684 725 742 718 707 729 817 785 742 709 641 628 618 611 621 639 644 623 597 557 547 563 554 542 497 459 454 452 454 451 465 510 504 480 462 490 492 488 478 472 475 497 517 539 535 539 548 556 576 592 612 641 700 755 773 763 638 566 525 594 638 643 610 610 607 585 535 482 448 598 662 639 546 428 408 395 386 365 355
 95 94 93 94 95 94 95 96 95 96 95 94 94 95 95 94 93 94 94 95 95 95 95 95 94 95 95 95 94 96 95 93 94 94 94 94 94 95 94 95 94 93 96 95 95 94 94 95 95 96 96 95 95 95 95 95 96 97 97 96 95 96 95 94 96 96 95 95 95 94 95 96 96 98 97 97 101 105 109 114 117 118 122 127 135 136 131 131 133 135 138 142 144 153 157 163 166 155 148 142 134 126 119 116 115 108 105 102 100 98 94 94 93 95 93 94 94 93 93 93 92 92 91 94 92 94 94 93 93 94 93 93 94 94 93 93 93 93 94 94 93 93 93 93 95 96 94 93 93 92 93 93 93 94 93 93 93 93 93 94 94 94 94 94 94 94 94 93 95 94 93 94 94 95 95 95 95 94 96 94 94 93 95 95 95 94 95 95 94 94 95 96 95 95 94 95 98 97 94 96 96 97 96 97 96 96 97 97 97 98 98 97 97 97 96 97 97 97 98 98 97 99 98 101 101 100 99 98 98 97 100 99 99 100 97 98 99 98 98 98 100 99 99 100 100 102 103 101 100 99 99 100 99 99 99 99 99 99 98 99 100 100 100 99 99 98 99 99 99 99 99 99 99 100 100 101 101 100 99 99 99 99 98 97 99 100 98 101 102 103 103 100 103 101 100 100 98 99 100 100 99 102 103 100 98 97 97 97 98 96 97 98 98 97 97 97 98 97 97 97 97 97 97 97 97 100 99 99 100 98 98 98 99 96 98 97 96 96 98 101 100 100 102 102 103 104 106 105 106 107 106 106 105 106 109 107 106 106 105 104 103 101 98 99 97 101 98 97 97 98 100 97 97 97 98 98 100 99 98 99 99 99 100 102 102 99 99 99 99 102 100 100 101 108 110 111 111 100 107 109 112 111 111 113 113 110 105 106 103 101 100 104 103 103 103 102 103 104 101 101 101 102 103 103 101 101 102 102 109 100 105 103 104 105 103 103 102 98 100 107 102 106 109 113 116 110 110 109 107 105 105 105 102 103 106 104 103 102 103 101 101 102 103 104 105 106 109 114 112 103 103 103 104 104 102 103 103 104 107 103 108 107 109 111 111 112 110 109 111 108 104 104 106 104 112 106 106 105 104 102 103 104 104 104 104 104 107 104 105 104 104 105 106 105 107 105 108 110 108 110 107 107 106 106 105 105 105 107 106 105 105 105 106 107 107 108 107 105 106 106 103 103 103 105 106 103 105 106 106 111 107 106 106 106 109 109 110 109 109 113 112 110 105 107 106 110 106 105 107 108 107 109 109 107 106 107 110 109 108 111 109 110 113 108 108 109 109 111 116 112 111 108 109 109 109 109 109 108 109 109 109 110 109 110 111 112 111 113 111 110 111 111 112 111 112 112 114 112 113 113 114 113 114 115 115 114 115 115 115 116 118 115 117 117 118 117 118 119 119 118 118 119 120 119 118 119 121 119 120 119 125 126 123 118 120 119 119 118 121 120 119 119 118 120 120 119 118 118 120 121 122 120 120 121 123 121 121 122 123 125 123 122 123 121 121 121 124 125 121 121 123 123 124 125 125 128 130 131 133 135 141 146 142 141 137 139 135 127 125 126 124 129 125 125 125 124 124 125 123 124 125 125 123 125 124 125 125 126 131 132 128 126 129 129 129 131 131 136 136 126 127 126 126 129 127 127 125 130 130 127 126 126 127 126 128 128 127 128 128 128 130 130 129 130 132 131 131 132 133 133 134 134 134 134 135 136 139 138 139 138 139 142 141 141 141 142 143 146 149 149 145 145 145 146 146 147 147 150 153 156 156 158 163 168 172 176 171 171 171 172 171 172 173 175 177 180 183 184 186 187 181 173 170 167 170 168 168 168 164 159 155 150 152 155 150 150 147 147 148 150 154 160 162 160 168 167 168 182 163 163 157 147 146 145 145 147 150 145 148 151 159 151 141 142 141 140 140 141 142 136 142 141 140 145 141 140 141 142 146 141 144 143 143 141 144 144 146 142 140 142 146 152 147 149 145 140 143 144 142 142 144 144 142 148 147 149 147 142 144 146 141 143 143 143 143 146 144 145 145 149 146 151 150 150 147 150 153 154 154 152 152 152 152 154 154 155 158 157 156 160 161 162 163 163 164 171 175 172 168 169 169 172 174 174 173 173 175 178 176 178 179 181 185 190 192 193 194 196 197 200 206 209 209 211 212 212 221 216 216 216 216 216 216 223 222 222 224 225 228 221 220 232 229 227 227 225 215 211 210 212 211 209 210 211 210 207 206 206 208 204 203 206 208 210 208 211 212 216 219 224 230 244 251 257 259 271 271 277 289 309 288 290 303 303 293 289 286 287 286 287 290 291 299 304 303 311 332 329 330 350 316 289 269 263 247 243 236 234 226 223 221 222 221 220 219 222 222 229 249 264 267 297 290 277 317 383 363 341 369 371 405 441 436 439 439 439 464 496 502 495 471 439 397 394 395 405 321 316 318 320 301 278 272 258 254 270 278 256 268 243 236 257 266 215 232 227 219 212 222 242 263 251 235 221 215 211 204 200 195 191 188 187 187 185 181 180 181 186 181 180 179 178 178 178 181 178 188 191 186 184 179 178 177 180 176 166 167 166 163 165 163 164 167 168 172 177 182 188 204 213 229 255 362 424 448 428 253 225 208 198 180 180 180 180 180 180 180 180 180 180 180 180 180 180 180 181 182 187 188 200 212 206 213 219 230 253 235 230 226 232 204 217 232 251 332 376 389 363 351 369 428 502 568 568 574 528 509 584 623 633 591 482 468 464 452 423 427 457 457 383 382 420 444 445 413 373 353 350 374 383 388 388 440 483 501 487 547 609 645 670 587 558 536 504 394 355 323 309 299 280 268 259 249 226 232 238 242 257 280 334 376 426 483 526 524 477 456 446 442 470 627 665 623 558 395 318 272 259 238 228 226 245 288 318 339 370 433 448 479 518 518 461 447 415 389 381 384 375 374 390 400 427 451 462 505 545 517 403 402 435 492 545 656 680 698 726 750 728 718 725 787 765 746 737 728 742 733 717 677 659 636 636 649 671 670 658 652 651 668 693 739 785 754 715 693 682 706 712 692 680 716 712 689 672 726 756 799 805 803 791 776 738 659 655 679 696 726 742 727 719 727 806 792 784 735 658 651 631 619 604 610 604 594 552 527 516 522 476 473 462 457 455 442 442 445 456 508 495 474 456 479 483 480 468 474 480 499 517 548 564 561 555 551 583 596 615 638 712 728 733 757 683 616 521 501 599 599 633 670 638 588 543 489 443 594 642 589 498 424 407 392 381 371 374
 94 94 94 94 95 95 95 96 95 94 95 95 94 95 95 94 94 95 95 96 95 95 95 95 95 95 95 96 96 95 96 94 94 94 94 95 95 95 96 95 95 95 95 95 95 95 95 95 96 96 96 94 94 95 96 96 96 96 96 94 95 94 95 95 96 94 95 96 95 94 94 94 98 98 97 97 100 103 108 112 114 114 118 123 132 135 136 136 136 138 140 141 144 155 161 168 169 150 145 140 131 124 123 120 116 113 105 103 99 98 94 95 93 95 92 94 93 93 94 93 94 93 93 94 94 94 94 93 94 93 93 93 93 92 94 94 93 93 93 94 93 93 94 94 97 97 94 94 93 94 94 93 92 94 95 94 94 94 93 95 95 93 93 94 93 95 95 94 95 94 93 94 94 96 96 94 94 94 93 94 95 94 94 94 95 95 95 94 95 94 95 96 95 96 95 97 97 95 96 95 96 97 99 97 97 98 97 97 98 97 97 97 97 97 97 98 97 98 98 98 98 98 98 99 97 100 100 97 97 99 100 98 98 99 99 98 98 98 98 99 99 100 99 100 101 101 101 100 101 99 100 100 99 100 100 98 98 99 99 99 99 99 100 99 99 98 99 99 99 99 99 101 100 100 100 100 100 99 99 97 97 98 98 98 98 100 99 98 103 102 100 98 100 101 101 100 99 99 102 99 101 102 102 101 100 99 98 96 97 96 97 98 98 97 97 96 97 97 97 97 97 97 98 98 98 98 98 101 102 96 99 98 99 97 98 97 96 96 98 101 100 102 101 102 103 104 103 105 105 106 105 106 106 107 109 108 106 105 106 105 104 102 98 96 97 102 96 97 97 99 100 97 97 97 97 99 99 99 99 99 99 99 100 101 101 99 99 100 99 99 101 100 104 108 108 111 109 105 110 109 104 106 111 105 108 115 110 112 107 101 99 104 102 102 103 102 102 104 109 112 104 103 106 106 106 110 104 102 109 102 105 107 104 106 102 102 104 102 102 104 103 110 116 115 120 116 117 113 114 113 112 111 103 103 104 104 104 103 101 101 102 103 105 105 110 118 116 116 111 104 103 106 115 110 104 105 106 115 116 109 104 103 104 109 111 112 111 110 109 108 104 105 105 106 106 104 105 104 107 104 104 103 106 103 102 103 107 103 104 107 105 105 105 106 106 104 106 107 105 107 105 105 105 105 106 105 106 107 107 106 105 104 106 106 105 105 111 105 106 105 105 105 104 104 105 104 106 106 108 108 106 105 104 105 107 107 105 107 106 106 106 106 106 107 109 109 106 107 107 106 108 107 107 105 106 110 113 109 109 108 108 109 115 108 109 109 109 109 113 111 109 109 109 109 113 109 112 110 109 110 111 110 110 110 109 110 111 111 110 111 111 112 112 113 114 113 115 113 112 114 115 114 113 115 115 115 115 116 116 117 119 117 116 118 119 118 119 120 118 119 120 119 119 123 122 123 119 119 119 119 124 125 122 118 119 119 119 119 121 120 120 120 119 120 120 119 118 121 119 121 120 121 122 121 122 122 122 122 122 125 122 121 121 122 121 122 122 122 123 122 123 123 125 129 130 134 137 135 137 140 145 151 151 148 144 138 136 133 127 125 128 128 127 126 124 125 125 124 124 123 125 124 125 124 124 125 124 125 128 129 131 130 129 132 134 128 126 131 128 130 129 126 127 128 127 125 126 130 127 127 128 127 127 127 128 127 128 127 129 131 134 137 133 135 131 132 132 132 133 133 134 134 135 135 136 136 138 137 137 137 138 139 140 139 141 142 143 143 144 145 147 145 145 147 148 148 148 151 153 155 157 158 166 169 173 176 168 165 166 168 174 172 175 177 185 186 186 183 179 180 175 169 165 170 172 171 170 165 163 157 153 150 152 153 152 151 148 150 152 150 153 157 163 168 167 170 172 177 177 178 171 150 149 153 154 152 146 146 148 153 166 153 144 142 140 141 144 143 138 141 141 143 146 143 139 143 144 141 142 141 141 146 150 145 150 146 145 141 143 144 151 151 150 143 147 144 142 142 142 140 145 144 141 148 148 145 140 141 142 143 144 149 143 143 143 145 144 145 145 145 146 149 147 148 150 150 152 151 154 152 153 151 154 154 154 155 156 158 156 159 159 163 164 165 164 166 167 170 167 169 171 172 173 175 177 175 175 179 178 179 181 183 186 187 188 191 195 198 200 201 211 214 217 222 215 225 230 226 225 222 221 218 220 225 228 230 229 230 233 230 237 242 248 246 244 226 222 216 213 215 215 215 214 217 211 211 210 207 210 208 204 205 208 209 210 211 215 218 224 227 238 257 265 268 270 282 283 285 294 300 285 276 278 278 277 273 271 277 276 278 280 278 283 284 289 297 308 316 327 343 333 306 286 272 258 251 243 242 230 230 227 227 230 223 224 225 224 224 232 239 251 301 298 291 316 355 356 373 391 433 438 432 445 431 422 414 425 459 495 496 488 473 422 401 376 353 328 349 361 374 339 324 319 310 292 244 244 244 241 241 240 226 228 222 246 264 262 246 236 250 264 250 233 224 220 221 211 203 201 193 189 190 186 185 181 180 181 187 182 182 181 183 180 181 184 187 192 191 192 190 182 187 196 198 190 170 172 172 168 167 163 162 167 166 168 175 191 194 204 213 226 252 362 440 486 424 264 229 214 204 182 180 180 180 180 180 180 180 180 180 180 180 180 180 180 180 180 180 181 195 199 196 203 211 226 252 247 231 220 211 208 223 238 258 351 363 321 301 357 408 473 528 595 598 576 532 530 604 625 611 579 529 516 497 459 410 397 403 379 358 382 422 459 439 411 372 344 357 385 411 412 395 419 458 497 509 540 584 615 631 624 592 556 521 394 355 362 347 312 314 276 257 246 231 224 229 237 251 266 295 326 410 453 444 411 389 380 381 417 492 636 655 591 519 365 304 274 266 236 224 231 242 290 343 405 447 479 465 483 475 453 459 446 420 380 353 356 355 359 385 407 440 449 461 496 501 450 382 422 487 547 587 703 740 773 790 783 782 775 770 764 761 758 732 713 745 734 709 665 640 640 655 679 705 692 683 668 655 668 675 696 735 745 731 708 683 710 716 710 703 717 721 703 689 714 744 768 778 782 763 742 711 677 664 681 696 713 725 728 720 732 781 789 775 747 692 682 651 636 623 616 601 587 572 539 510 502 476 471 471 476 485 448 435 438 440 501 491 468 450 472 474 469 465 479 491 509 525 553 584 589 573 553 574 604 627 656 718 691 675 683 684 611 528 474 574 624 671 706 612 572 530 464 429 562 556 511 460 415 404 393 384 389 399
 94 94 93 93 96 96 97 95 96 94 95 94 96 96 95 95 95 95 96 96 96 95 95 95 95 95 95 95 96 95 94 95 95 96 96 94 94 94 95 95 95 97 95 94 94 95 95 95 95 96 95 95 93 95 95 96 95 96 94 95 96 96 95 95 95 95 96 96 96 96 95 95 98 98 95 98 101 102 105 107 110 112 116 122 128 136 139 141 140 145 145 145 146 153 157 159 158 149 143 138 131 131 130 124 117 114 104 100 98 96 93 93 95 96 96 93 93 93 93 93 93 94 95 94 94 95 95 95 94 95 94 93 93 93 93 93 94 94 94 94 93 94 94 93 93 95 94 94 93 95 93 94 94 94 94 94 93 94 94 94 94 94 94 94 95 95 95 94 95 94 94 95 95 95 96 94 95 95 94 95 96 95 95 94 95 94 96 95 96 95 96 95 96 95 97 99 97 95 95 96 96 96 97 98 98 96 98 97 98 98 97 97 97 98 97 96 98 97 97 97 99 98 97 98 99 100 98 99 98 98 101 100 98 99 99 98 98 98 99 99 99 100 100 100 100 101 101 100 101 100 101 101 101 100 99 100 99 99 99 99 100 98 100 100 99 98 98 99 99 100 100 100 99 100 101 99 100 100 99 98 100 98 99 98 98 99 99 100 100 99 100 100 99 102 99 99 100 102 100 101 101 99 101 101 100 99 99 98 98 96 97 96 96 97 96 96 97 97 97 97 98 97 97 97 98 97 97 97 97 98 100 101 98 97 98 96 96 96 97 99 102 101 100 103 104 103 101 104 104 105 104 105 105 106 107 107 106 106 106 103 102 102 100 101 100 99 98 98 101 101 102 99 100 98 98 99 98 99 99 98 98 99 100 100 99 99 100 100 100 99 99 101 105 101 104 111 111 110 111 108 107 102 100 100 101 111 107 109 113 104 100 104 101 100 102 103 102 104 107 116 112 108 110 113 117 120 112 101 107 105 108 103 101 102 101 102 108 108 105 103 103 108 115 117 115 116 116 113 112 111 116 115 110 106 104 104 105 103 102 102 104 107 107 106 104 117 114 117 116 104 104 111 118 112 110 112 116 116 114 110 105 104 104 105 106 113 112 110 110 110 105 105 105 103 104 103 105 104 104 104 102 103 105 105 105 104 104 105 104 104 103 105 107 106 105 103 106 105 105 105 105 105 105 105 105 106 106 105 105 105 106 106 105 105 107 106 112 111 107 106 105 105 104 106 105 105 107 108 112 107 105 105 105 106 107 106 105 106 106 106 105 107 106 107 116 109 106 107 107 106 107 107 107 106 107 111 109 108 108 108 108 108 109 108 107 108 110 108 108 109 110 109 109 110 115 109 111 109 109 110 111 110 110 110 111 110 110 111 111 111 112 111 111 112 113 112 114 115 114 114 114 114 114 114 115 117 116 117 116 118 117 117 117 117 119 118 120 119 119 120 120 120 120 124 123 124 120 120 121 119 120 126 122 120 119 119 120 119 120 119 121 120 121 121 120 121 119 120 121 121 120 121 121 121 123 122 124 125 121 123 121 123 121 123 119 120 122 122 124 126 128 130 128 134 138 143 142 139 139 143 148 162 159 152 146 145 144 132 126 125 130 129 125 124 122 125 125 124 125 124 124 126 123 125 125 125 126 125 128 126 128 128 131 132 134 132 129 127 126 127 128 130 131 131 130 126 127 127 127 126 127 127 126 127 127 127 129 131 129 132 132 132 134 137 137 135 132 132 132 134 134 135 138 135 135 136 138 137 138 139 139 140 139 140 141 143 143 143 143 145 146 148 150 151 149 148 148 149 154 157 159 163 166 169 172 168 162 161 163 166 182 179 182 184 185 188 189 186 184 173 169 169 169 172 175 176 175 165 159 155 154 152 150 150 149 149 152 158 157 155 154 156 160 165 172 167 171 188 187 177 164 153 159 153 149 147 147 148 149 157 171 168 158 146 144 140 141 143 146 145 143 143 145 145 145 140 145 141 142 142 141 142 148 145 145 147 142 143 143 143 143 145 146 150 144 142 143 143 143 143 144 142 142 143 144 142 142 141 142 140 142 146 142 141 142 144 145 146 150 144 146 149 148 147 147 151 151 149 154 152 151 152 154 155 154 156 157 158 159 159 162 164 163 165 170 171 168 168 169 171 172 174 173 175 177 176 177 179 180 180 182 186 188 191 192 193 195 199 205 211 216 224 221 222 239 246 253 242 233 228 228 226 223 228 231 235 236 235 242 242 248 260 264 262 248 231 226 222 216 220 221 220 222 221 215 212 209 211 206 209 206 202 209 211 218 214 219 222 226 237 246 271 283 295 294 284 310 310 319 291 277 269 266 259 261 259 261 266 264 266 268 268 272 276 283 290 288 293 304 309 316 310 306 293 270 259 254 250 240 238 233 234 237 226 226 224 224 223 227 236 250 305 313 302 310 332 335 355 376 420 454 442 431 433 401 400 413 432 463 485 480 471 444 434 427 385 369 381 389 378 325 324 322 310 286 275 276 269 273 268 266 275 274 257 244 251 269 267 252 255 267 245 235 232 232 232 224 216 208 196 190 188 186 187 183 182 186 186 186 188 188 184 183 185 189 192 197 197 189 188 184 189 199 210 193 175 170 166 168 168 164 165 165 162 167 172 184 191 206 218 230 254 338 399 470 435 264 229 211 203 182 180 180 180 180 180 180 180 180 180 180 180 180 180 180 180 180 180 180 180 180 196 208 219 237 273 249 234 213 199 219 227 232 246 298 290 279 318 393 451 497 504 561 571 562 555 568 612 622 609 595 555 532 514 487 432 395 362 338 363 406 425 397 377 365 345 337 350 377 416 431 404 423 455 501 533 561 556 552 547 584 562 574 548 455 416 398 357 365 305 279 263 252 235 222 222 228 249 272 316 365 380 396 386 338 317 337 374 436 514 643 590 519 442 322 290 268 252 229 221 228 240 283 340 405 440 498 491 478 440 418 453 439 408 377 341 336 358 371 406 428 453 416 408 426 429 396 396 441 511 588 652 691 743 807 848 816 820 821 807 756 751 745 723 698 745 747 715 649 637 648 676 714 741 716 698 679 661 659 661 680 724 744 738 716 686 695 714 731 724 725 738 726 713 724 758 758 754 748 728 713 701 691 679 689 704 707 715 722 710 742 761 771 770 757 704 695 672 659 666 637 622 606 584 550 551 550 504 512 513 511 495 444 440 434 433 483 495 462 450 461 457 454 460 488 513 531 549 576 616 625 591 569 580 605 624 649 730 719 675 618 588 576 541 472 556 648 688 666 589 578 507 429 421 468 468 465 442 418 409 406 400 423 454
 94 94 93 94 96 96 95 95 95 95 95 95 96 94 96 95 95 95 96 96 94 94 95 96 96 96 96 95 95 96 94 95 96 95 95 94 94 95 95 95 95 96 94 94 95 95 96 96 96 95 96 95 95 96 95 97 95 96 98 95 96 95 96 94 95 96 96 96 96 95 95 94 97 97 96 98 100 103 104 107 111 113 116 122 127 133 138 143 146 149 152 150 152 152 152 150 150 145 139 134 129 126 126 122 115 113 102 97 97 97 93 94 94 95 95 95 93 94 95 94 94 94 95 95 95 94 94 93 93 95 94 94 94 93 93 94 95 94 93 94 94 94 94 94 95 94 94 94 93 94 93 94 94 94 94 94 94 94 94 94 94 94 94 94 93 95 94 94 95 95 94 95 95 96 95 93 95 95 95 95 95 95 94 94 94 95 96 95 95 94 96 95 95 96 96 98 96 97 96 97 97 97 96 98 96 97 97 96 100 99 97 97 96 97 97 97 97 97 97 97 98 98 98 98 98 101 98 99 99 98 99 99 98 99 99 99 99 99 100 98 99 99 100 101 101 100 101 100 100 99 101 101 102 100 100 100 99 99 99 99 99 99 99 99 99 99 99 99 100 100 100 100 100 100 100 100 100 101 100 99 98 98 99 99 99 98 99 100 99 99 100 100 103 104 102 101 101 101 98 100 99 100 101 101 101 100 98 100 98 97 96 96 96 97 98 98 96 97 97 97 98 98 97 97 98 97 99 97 99 103 100 98 101 99 101 99 97 96 100 102 101 102 101 101 102 102 100 100 103 106 105 104 104 105 105 106 107 106 106 105 102 101 101 101 101 98 98 97 99 99 101 96 97 97 98 100 99 99 99 102 106 99 99 100 98 100 99 100 100 100 98 100 99 100 101 105 113 111 106 105 102 100 101 103 103 103 102 103 108 108 103 106 102 101 101 102 101 105 109 112 110 112 110 110 112 115 109 101 102 103 106 101 101 102 101 101 107 105 104 103 111 116 115 120 113 112 111 109 111 111 112 111 117 117 111 104 104 105 103 103 106 110 111 106 106 116 115 114 117 114 112 117 118 116 117 112 114 115 108 107 107 109 104 104 104 111 112 112 111 110 107 105 103 104 107 104 104 104 105 104 105 103 107 104 104 104 102 107 104 103 105 106 105 104 105 105 104 105 106 107 105 105 105 105 106 106 106 106 107 106 105 105 106 105 104 105 109 107 107 105 105 104 105 105 105 104 107 111 109 104 104 106 105 106 105 106 106 105 106 106 106 105 106 106 113 106 106 107 107 107 106 107 106 106 109 107 107 108 108 108 108 108 108 107 107 107 108 109 108 107 107 108 108 112 113 109 110 108 108 110 110 110 110 111 110 111 111 111 112 112 111 111 111 113 112 112 115 117 114 114 113 113 113 115 115 116 116 116 116 119 116 118 117 117 118 120 121 120 118 120 119 121 120 123 121 120 121 119 120 119 123 123 120 119 119 120 119 119 120 119 121 122 122 127 121 122 121 121 122 120 121 120 120 122 124 125 122 124 129 125 125 124 124 125 124 122 120 123 130 131 136 137 135 151 148 148 146 140 143 153 155 167 160 155 147 138 138 129 126 128 128 127 126 124 125 126 125 125 125 124 125 126 126 125 126 127 128 126 130 127 128 127 131 129 130 132 134 134 126 126 125 127 127 134 130 128 130 126 126 126 127 126 127 127 126 128 131 128 129 129 134 132 132 131 131 132 132 134 133 134 136 138 139 135 135 136 137 137 137 139 139 140 140 141 141 143 142 144 144 145 146 147 147 146 150 150 149 151 156 159 163 165 163 165 170 164 161 162 166 171 179 182 184 188 189 185 186 182 179 174 176 172 170 176 176 178 173 162 157 157 155 153 152 151 152 151 154 158 162 163 159 161 164 165 168 163 165 184 193 173 153 150 156 148 148 147 146 146 148 156 164 159 151 144 141 141 140 138 145 146 145 142 145 149 145 142 141 134 142 142 140 142 148 144 146 143 149 148 142 142 142 143 152 147 146 142 142 142 143 141 141 140 142 142 141 142 141 142 140 140 142 144 144 144 142 142 146 144 145 144 146 150 147 148 148 149 150 150 155 153 152 153 153 154 155 158 157 160 160 160 161 163 165 165 165 168 172 173 169 170 171 173 175 176 175 177 180 180 181 181 183 186 189 192 194 197 204 207 217 226 226 234 234 237 254 267 267 244 234 229 242 244 237 236 236 240 242 243 246 244 252 264 258 252 246 239 233 227 221 221 225 221 219 221 218 217 212 211 210 209 208 207 210 211 222 222 226 230 234 242 258 312 331 338 340 329 321 312 296 274 265 263 267 248 246 242 245 254 249 249 254 260 279 285 290 285 286 287 292 294 293 302 313 322 299 279 269 258 254 246 241 240 238 235 230 228 226 223 225 230 248 278 284 312 332 368 356 369 389 437 456 428 405 395 402 391 425 462 487 488 465 462 450 435 415 397 380 371 345 318 274 279 285 274 265 314 314 325 357 340 320 318 311 256 257 270 284 292 280 278 272 244 241 238 233 226 228 238 225 198 189 186 187 186 183 186 190 190 193 192 188 187 188 190 190 193 202 198 195 195 192 191 199 204 190 171 167 165 166 165 166 165 165 163 169 176 187 190 203 212 226 254 362 407 464 464 268 228 209 197 181 180 180 180 180 180 180 180 180 180 180 180 180 180 180 180 180 180 180 180 180 207 226 243 272 296 219 205 197 209 216 222 231 237 266 281 304 349 467 494 496 474 525 520 527 567 617 628 620 609 584 498 478 477 484 436 399 362 331 350 378 387 355 372 357 333 344 365 389 421 440 412 426 440 467 502 535 476 467 453 479 459 502 511 462 461 439 424 392 305 288 283 261 232 222 217 219 233 271 285 310 319 349 348 298 287 322 369 444 542 627 541 456 386 306 286 273 254 222 221 226 240 315 367 401 451 494 476 468 435 404 405 411 399 361 314 329 358 386 432 427 407 363 339 347 358 363 448 488 546 610 684 735 752 800 878 854 848 830 786 727 715 709 708 679 705 715 695 645 650 660 674 703 771 745 717 692 663 654 656 675 735 774 761 728 703 704 714 736 745 739 756 753 740 727 759 766 754 730 732 726 719 706 699 702 706 696 698 703 699 736 760 763 758 747 702 682 692 688 682 646 628 620 597 580 596 591 543 537 526 511 448 449 449 443 435 450 483 452 448 448 450 454 463 498 531 566 600 606 610 611 598 580 582 600 623 658 726 743 681 591 484 468 465 447 552 626 620 549 502 483 439 391 400 423 434 451 468 458 438 428 429 474 492
 94 94 93 94 95 95 95 95 96 95 95 96 95 94 95 95 94 95 94 95 95 95 95 95 95 96 95 95 95 96 95 95 95 94 95 94 95 94 96 95 96 95 95 96 95 95 96 95 95 97 96 95 96 95 96 95 95 96 97 96 96 95 96 95 95 95 97 95 96 96 95 95 97 96 98 99 100 103 105 107 110 116 120 126 131 138 141 144 149 157 158 156 156 152 146 144 145 143 135 130 124 121 118 114 109 107 101 100 98 97 94 93 93 95 94 94 95 94 95 94 93 95 95 95 95 95 95 94 94 96 95 94 95 93 93 94 95 95 95 95 94 94 94 95 94 94 94 93 94 94 94 95 94 93 94 94 95 94 94 94 95 94 95 94 95 94 94 95 94 95 94 95 95 96 95 95 94 95 96 96 95 96 96 95 95 96 96 94 96 95 95 96 96 96 96 99 97 96 96 99 98 97 97 98 98 98 97 98 97 98 97 97 97 96 98 97 97 98 99 98 98 99 100 99 99 99 99 99 98 99 99 98 100 100 99 99 99 101 100 98 99 100 100 100 100 100 101 103 100 100 101 102 101 100 99 99 101 99 99 99 100 99 99 99 99 99 100 99 100 101 100 98 98 99 100 99 100 100 101 99 99 99 98 99 99 98 100 99 99 98 100 98 101 102 100 101 100 101 100 100 99 100 103 100 100 101 102 101 99 99 97 97 96 97 98 99 97 97 96 96 97 97 97 97 97 97 97 97 99 103 98 98 100 98 96 99 98 97 97 101 100 101 101 101 101 102 100 95 98 104 104 106 105 105 104 106 107 106 105 105 101 101 101 101 101 99 98 97 97 99 100 96 98 97 99 100 99 99 98 101 109 104 98 100 100 100 99 99 100 99 99 99 99 99 100 102 105 104 104 102 101 100 103 103 100 101 101 102 103 106 110 109 112 111 106 106 105 109 114 112 108 113 112 111 110 112 113 105 106 105 105 102 102 101 101 101 105 102 103 102 106 109 111 114 111 112 109 108 110 111 112 111 111 111 110 106 106 109 108 103 106 103 107 108 113 112 113 108 113 115 114 114 117 116 114 116 116 112 112 115 112 116 108 104 104 104 112 113 113 112 108 106 104 106 107 106 108 106 107 108 106 105 104 106 104 105 104 108 106 106 105 105 106 105 106 106 104 105 105 105 105 106 106 105 106 106 105 107 105 105 104 105 105 106 104 104 111 108 106 106 105 105 104 106 104 106 106 109 110 104 104 105 105 105 107 105 106 106 105 108 105 105 105 107 113 108 106 106 107 107 108 106 107 106 107 107 107 109 105 106 109 108 112 108 108 108 109 107 108 108 108 109 108 114 113 111 110 111 110 109 109 110 110 110 111 112 110 110 111 111 112 111 111 111 112 113 113 114 113 114 114 114 115 115 115 116 116 117 116 118 117 117 117 118 120 119 118 122 117 121 121 124 124 121 121 122 123 120 119 119 120 123 120 120 122 123 122 124 121 122 120 124 125 126 122 121 121 120 122 121 123 123 121 123 123 123 122 123 123 124 125 125 121 123 122 123 125 127 134 133 141 141 138 149 144 144 145 148 147 151 157 165 160 148 141 131 130 128 127 127 129 130 129 127 125 124 125 125 126 127 126 126 125 126 128 127 125 128 128 126 127 126 128 126 129 128 127 129 126 129 126 127 128 132 130 128 132 128 126 126 127 126 127 127 129 130 132 129 130 130 129 132 130 132 131 133 132 133 137 134 135 137 136 136 135 136 136 137 138 139 139 140 141 141 141 142 143 143 144 146 148 147 147 146 148 149 148 151 155 159 164 161 159 162 163 159 160 163 165 173 185 179 179 178 180 180 183 183 181 180 184 178 176 183 185 176 169 160 158 156 155 153 152 151 152 158 155 159 165 171 164 166 179 169 164 159 159 165 166 159 151 158 154 148 148 148 147 148 148 150 159 154 145 144 141 141 139 134 135 148 148 146 146 145 147 141 139 139 144 145 142 142 144 144 141 143 142 142 143 143 143 145 150 153 145 142 143 142 141 140 141 141 143 142 144 141 140 151 146 141 142 142 143 143 145 141 144 148 148 146 147 147 147 148 148 149 150 150 153 152 152 154 154 155 156 157 158 160 159 159 160 162 163 164 166 168 168 171 175 174 174 174 175 177 177 178 179 180 181 185 183 186 191 194 197 199 203 209 215 229 235 243 245 243 269 287 267 239 235 231 247 257 248 250 252 249 251 255 254 250 260 259 251 247 251 242 237 232 230 229 226 224 222 223 219 218 215 212 212 211 209 209 210 208 212 219 243 247 251 257 272 292 285 278 281 289 281 276 273 264 257 259 256 237 233 237 242 247 246 245 250 261 280 285 288 279 294 298 297 297 289 294 303 308 328 322 303 280 271 261 254 250 244 240 240 235 232 226 226 228 235 250 264 276 287 325 334 350 353 424 448 426 395 379 385 379 402 420 460 483 433 401 377 370 348 335 315 305 284 280 283 294 282 270 273 293 308 339 379 363 332 301 281 263 264 291 320 341 334 305 276 263 246 229 220 215 210 215 209 192 187 185 186 186 189 191 194 196 198 195 193 191 191 194 194 196 202 198 195 193 186 181 180 180 179 171 171 168 167 168 164 162 163 164 168 176 188 199 203 213 224 245 329 377 445 435 265 226 209 200 184 180 180 180 180 180 180 180 180 180 180 180 180 180 180 180 180 180 180 180 181 207 229 258 297 294 212 198 195 203 219 230 241 256 274 306 352 395 498 493 463 458 486 496 522 567 633 616 600 585 549 455 437 434 450 443 410 365 326 333 316 329 322 352 331 334 345 359 405 449 444 430 433 455 513 554 490 437 379 379 397 393 450 445 390 377 395 426 399 343 330 304 264 236 229 221 211 225 242 253 272 280 321 311 268 272 283 338 417 516 583 508 417 361 320 304 271 241 221 222 227 240 309 353 416 478 438 434 460 444 421 362 365 359 319 318 332 360 394 406 387 344 322 343 340 342 364 469 516 590 667 736 809 822 862 911 863 818 786 758 723 719 715 696 667 673 686 681 649 663 669 685 732 783 754 723 703 692 672 659 673 748 804 795 769 713 723 737 739 763 762 780 794 763 753 774 772 753 739 735 737 729 705 696 698 697 691 686 682 689 726 746 749 747 737 701 667 671 670 649 642 627 625 643 634 625 593 554 534 502 468 452 455 456 447 436 438 463 444 439 445 452 462 472 482 515 553 574 561 565 569 584 596 592 605 629 644 648 692 686 634 477 426 432 480 568 520 487 458 422 392 380 391 413 432 460 507 551 543 500 491 500 501 492
 94 94 94 94 94 95 96 96 96 95 95 96 95 95 96 96 96 95 95 94 94 96 95 96 95 96 95 95 95 95 96 96 96 94 95 95 95 95 96 95 95 94 95 96 96 97 96 96 97 96 95 96 97 96 96 95 96 95 97 96 96 95 94 95 96 96 95 96 95 95 96 95 96 96 97 98 99 104 106 108 114 120 123 128 137 138 139 141 145 164 167 160 152 147 143 140 139 142 133 129 121 117 111 110 107 104 100 99 98 97 94 94 95 97 95 94 95 95 93 94 95 95 95 95 95 95 95 93 93 94 94 94 95 94 94 96 96 93 94 94 95 94 94 96 94 94 95 95 95 94 93 94 95 94 94 94 94 94 94 94 95 95 94 93 94 95 94 95 95 95 95 95 95 95 95 95 94 95 96 95 95 95 95 96 95 95 96 95 94 95 96 96 96 96 96 99 99 97 98 96 98 96 97 97 98 99 98 98 99 98 97 97 96 97 97 97 98 98 100 98 98 99 99 98 99 102 101 101 100 98 100 99 99 100 99 100 99 101 99 98 98 99 100 99 101 101 100 100 100 100 100 100 100 100 98 98 101 100 99 98 100 100 100 99 99 100 100 100 100 101 100 99 101 99 99 99 100 101 100 100 98 99 100 99 98 98 100 98 99 104 103 100 104 102 102 100 98 99 100 99 99 100 99 100 101 99 100 101 100 100 99 98 98 98 97 96 98 97 97 97 96 96 97 97 97 97 97 97 97 99 97 97 101 100 97 98 99 101 99 97 97 98 96 96 98 100 100 98 99 101 101 107 105 104 104 105 106 106 105 104 102 101 101 102 102 98 97 96 98 97 98 97 97 101 100 99 100 99 99 101 104 100 99 99 100 99 99 100 100 99 99 99 100 99 99 99 100 99 102 101 100 100 101 100 101 102 105 102 100 101 108 108 111 115 111 112 112 111 110 107 106 108 110 108 109 109 113 113 117 109 110 107 108 102 100 101 104 101 101 102 102 103 103 114 111 106 105 108 104 103 104 108 108 117 114 115 112 114 110 106 106 105 105 111 114 112 107 107 109 115 113 113 116 116 115 116 114 115 111 115 112 117 105 104 104 104 111 111 112 110 112 109 106 105 104 105 106 105 105 107 110 106 105 105 104 106 105 106 109 104 105 106 106 106 107 107 106 107 106 108 108 109 107 107 105 106 105 105 105 105 104 104 104 104 104 110 108 109 107 105 106 104 106 107 107 107 107 110 108 104 105 106 110 110 107 107 104 107 105 106 107 106 108 113 112 107 107 108 106 106 105 107 106 106 106 106 107 107 105 108 109 106 107 109 108 108 109 109 109 109 108 108 109 109 110 109 110 110 111 110 110 110 109 111 111 111 112 112 112 111 112 112 112 111 112 114 115 113 111 114 113 114 116 115 116 116 117 116 115 117 117 118 118 119 118 119 122 127 119 120 119 120 120 120 121 120 120 119 119 119 120 120 120 120 120 120 122 122 123 120 118 120 121 120 120 121 122 122 120 121 121 120 121 121 124 123 125 124 122 123 125 128 125 122 127 126 130 132 134 132 136 139 137 141 140 143 146 154 153 155 157 165 154 146 141 132 132 128 127 125 131 127 126 126 125 125 130 126 127 130 127 125 125 127 125 125 124 126 126 127 128 126 125 125 128 128 125 128 126 126 127 127 131 129 127 127 128 129 126 126 125 126 127 128 131 134 133 133 132 130 129 131 131 131 130 133 131 135 134 133 135 135 134 135 135 137 138 138 140 139 139 141 141 142 142 142 143 144 144 147 149 147 148 147 148 149 147 152 151 154 155 155 155 157 158 156 159 165 167 172 179 175 169 173 173 178 181 186 188 186 188 184 179 181 180 169 167 164 164 158 157 155 152 152 154 160 161 165 167 172 170 166 179 170 158 156 154 156 158 157 156 149 147 150 148 147 148 151 150 151 162 158 146 141 143 143 141 136 142 155 152 147 146 144 146 144 137 142 143 141 142 144 144 145 147 143 146 143 142 144 144 143 144 148 151 146 143 142 142 142 142 142 144 142 143 142 142 148 147 143 140 140 141 145 147 143 145 144 145 145 151 146 147 148 149 150 150 151 153 152 153 152 154 155 155 157 157 159 160 161 162 162 165 165 169 167 168 171 172 173 176 177 180 178 178 180 181 184 188 186 187 188 192 195 198 204 210 219 223 230 244 257 255 251 274 284 253 239 236 241 246 249 256 272 269 258 257 262 260 257 264 268 260 259 263 252 245 240 238 240 228 228 227 225 220 219 217 215 214 211 211 211 212 208 213 221 242 241 234 228 228 237 238 243 248 255 257 259 258 251 247 248 243 238 239 241 239 248 249 253 253 254 269 278 278 272 291 298 291 284 281 287 294 297 313 317 324 319 297 286 270 260 254 248 245 243 238 229 229 228 236 246 250 256 263 281 291 306 332 420 436 454 423 402 361 365 376 394 432 438 439 408 339 321 300 291 284 279 283 291 298 304 290 283 288 299 305 316 335 333 317 302 282 292 291 289 302 344 349 338 312 285 253 229 214 207 203 198 196 189 191 185 185 190 196 199 204 205 205 203 199 198 205 211 202 202 203 196 191 187 186 187 188 184 184 176 173 169 166 168 165 164 165 165 170 174 187 197 206 212 225 240 293 354 401 411 250 219 206 198 183 180 180 180 180 180 180 180 180 180 180 180 180 180 180 180 180 180 180 180 184 214 232 245 271 264 205 190 196 202 220 240 254 269 292 323 369 433 509 480 444 472 500 509 526 574 616 606 596 578 559 464 434 413 420 361 338 318 290 292 303 316 314 326 331 347 359 372 422 439 458 458 447 467 533 558 442 405 373 335 336 359 392 377 323 315 332 382 391 324 300 275 267 232 238 237 212 212 224 231 255 259 294 268 247 253 262 295 358 440 493 431 356 309 353 344 271 227 221 220 224 243 281 341 427 449 385 425 427 391 366 314 302 301 293 319 349 374 363 349 345 321 315 342 349 369 367 433 483 565 652 725 784 820 860 861 779 749 751 767 749 743 737 711 672 661 665 655 657 676 687 717 773 769 751 747 754 726 688 666 670 753 792 812 819 732 738 761 767 800 810 829 832 782 774 773 768 757 743 745 750 734 696 684 682 686 690 676 668 679 707 742 755 751 752 722 681 662 654 618 602 603 608 622 620 596 582 524 503 472 461 459 457 454 443 434 437 446 437 442 459 471 476 483 478 497 521 527 533 547 553 570 608 612 634 651 664 586 601 620 642 486 424 417 471 506 439 412 411 370 380 423 428 432 472 530 583 609 547 576 566 522 431 419
 94 96 94 94 94 95 96 96 96 95 95 95 95 95 95 96 95 95 95 94 95 96 96 96 96 96 95 96 96 95 96 96 96 95 95 97 97 96 94 94 95 96 96 95 96 96 96 96 96 96 96 96 95 96 95 96 96 94 96 97 95 96 95 96 97 96 97 96 95 95 95 95 98 96 96 98 100 105 109 110 117 124 128 131 134 131 133 137 141 155 158 154 145 142 137 136 137 138 133 129 121 118 112 110 107 104 100 100 99 96 96 95 98 96 96 95 93 95 94 95 94 93 95 95 95 94 94 95 94 94 94 94 95 98 93 95 95 94 94 93 95 95 94 95 96 94 94 94 95 94 93 94 94 94 94 95 95 94 94 94 95 95 96 95 95 95 95 95 95 95 95 95 95 95 96 95 95 96 95 95 96 95 97 95 96 95 96 95 95 96 96 97 96 96 96 96 97 96 97 96 96 97 98 97 99 99 98 97 98 98 97 97 99 98 98 97 98 98 98 98 98 98 99 99 99 100 102 101 100 99 100 99 98 99 98 100 100 99 99 99 99 99 101 99 100 102 101 101 100 101 100 99 100 100 99 100 100 100 100 99 99 100 100 100 99 100 100 101 100 100 100 101 100 101 99 99 100 100 99 99 98 98 99 99 99 99 101 99 100 102 100 104 104 104 103 99 101 99 100 100 100 99 100 99 102 100 100 102 100 99 99 102 100 99 97 96 95 96 96 96 97 97 96 96 97 98 98 98 97 98 97 98 104 103 100 97 98 98 98 98 98 98 96 96 97 99 99 95 98 102 102 105 105 104 104 105 104 105 102 102 103 102 101 102 102 97 97 97 98 99 98 97 98 100 99 99 99 99 99 99 100 98 100 101 100 100 100 99 99 99 100 100 100 99 100 99 99 99 100 100 100 101 100 99 100 102 101 103 101 101 102 101 103 109 112 113 114 111 110 103 102 108 110 109 110 110 111 109 106 109 114 110 119 116 105 102 103 102 102 102 103 103 105 112 107 106 105 103 107 103 105 108 106 113 114 112 113 116 113 112 111 105 105 112 112 114 107 110 111 115 116 118 117 116 115 115 115 112 114 114 112 111 105 105 104 104 111 113 114 110 107 106 104 104 104 105 109 105 104 103 105 108 104 104 106 106 103 104 108 105 106 107 106 107 107 107 105 107 107 109 108 109 107 106 107 108 107 107 107 104 105 106 105 105 105 110 113 106 107 105 106 108 105 107 107 108 109 110 107 105 105 108 110 106 110 105 106 106 105 105 106 107 110 110 106 106 107 107 106 106 107 106 107 107 107 108 107 106 107 109 109 108 110 108 108 109 110 108 109 109 109 111 109 110 109 109 110 109 110 112 110 110 109 110 111 110 112 111 110 112 111 112 112 113 113 113 116 112 113 114 115 114 116 115 114 116 115 114 115 115 118 116 119 119 118 121 123 124 119 119 119 120 121 121 120 121 119 120 120 119 122 121 122 119 120 120 120 121 122 121 121 119 120 121 121 121 122 122 121 121 121 121 122 123 123 124 125 124 123 123 123 126 126 123 128 131 133 129 134 131 131 132 134 137 139 142 148 158 162 158 156 155 146 145 138 132 129 130 127 126 128 126 126 126 124 127 126 127 127 125 126 127 126 127 126 124 124 126 126 127 127 124 126 124 129 129 125 126 126 126 128 128 135 127 127 127 127 129 126 125 126 126 126 127 133 133 137 138 136 135 134 133 134 132 135 136 136 133 133 134 135 136 136 135 137 137 138 138 139 140 138 141 142 142 143 144 144 143 145 146 147 148 149 147 148 148 150 153 151 151 152 154 157 155 157 157 159 163 169 174 174 166 167 170 171 180 182 188 191 192 192 189 182 179 170 166 166 163 163 158 157 156 155 155 155 158 169 169 165 162 161 164 163 164 163 160 159 156 159 158 151 149 148 150 151 149 149 150 150 153 161 157 152 146 143 142 141 138 139 139 149 146 144 146 145 144 145 145 144 142 142 142 146 145 143 143 143 143 141 142 142 144 142 142 144 144 144 142 144 145 143 142 141 141 142 141 142 146 149 145 141 145 145 145 146 144 145 144 145 148 147 147 147 148 149 151 150 150 152 152 152 154 155 156 156 157 158 160 161 161 162 166 165 165 166 168 169 170 173 174 176 176 177 183 182 182 182 187 188 189 189 188 194 195 202 212 216 222 230 238 256 272 272 260 279 272 247 240 239 246 251 254 266 288 279 267 264 270 267 268 270 275 274 273 273 264 256 251 243 239 232 233 232 227 223 222 221 220 214 215 217 215 210 210 209 210 212 211 213 215 219 218 221 222 225 234 238 240 239 237 233 234 237 237 238 236 239 243 243 248 251 246 254 260 265 269 287 289 281 285 289 287 287 290 300 302 316 323 337 318 296 281 269 256 252 249 244 233 234 231 232 251 266 273 275 281 290 300 334 393 426 455 436 428 361 358 358 367 373 375 392 390 348 318 301 298 300 302 311 315 318 321 301 301 311 337 345 342 340 341 360 336 292 324 314 307 302 309 323 346 362 295 246 226 218 210 198 195 192 189 189 188 193 195 205 210 210 211 210 214 209 209 214 218 209 208 209 199 193 190 189 194 193 191 185 174 172 169 165 169 165 163 163 167 171 174 182 189 202 209 226 263 301 341 388 401 245 224 212 201 185 181 180 180 180 180 180 180 180 180 180 180 180 180 180 180 180 180 180 186 197 222 224 222 232 241 195 189 197 205 223 240 259 288 321 362 427 485 489 450 431 470 535 525 534 557 570 574 582 568 534 435 368 365 357 285 275 275 269 286 306 333 330 340 335 356 391 398 403 414 444 469 462 482 503 477 456 442 379 327 297 318 324 301 293 283 317 328 306 297 266 250 239 224 246 237 213 206 206 220 241 242 250 245 234 241 251 262 319 393 398 330 292 271 351 358 282 223 215 215 217 228 270 334 382 364 355 384 349 309 311 285 282 299 308 326 357 388 362 320 314 302 305 327 347 386 391 425 463 521 587 630 684 708 742 734 688 734 783 807 780 749 724 709 685 668 657 657 656 677 713 756 803 787 792 814 810 718 686 671 671 737 777 821 838 761 759 778 783 831 851 872 850 797 786 777 779 762 746 743 737 721 687 681 673 674 684 677 665 665 708 746 765 758 755 731 705 693 694 608 584 586 589 571 556 535 550 503 477 466 464 472 466 462 450 436 438 437 442 448 461 473 480 488 492 486 496 505 522 533 545 561 601 634 653 671 673 578 524 559 611 500 450 412 395 404 372 364 365 353 395 424 472 513 543 574 565 532 491 541 531 463 361 349
 95 95 93 93 94 96 97 96 96 97 96 95 96 96 96 96 96 96 96 96 96 94 95 95 95 96 96 97 96 96 96 96 97 97 96 95 95 95 95 95 95 97 97 96 97 97 97 96 97 98 96 96 95 96 95 96 96 97 97 96 96 96 97 96 97 97 96 96 96 95 96 96 97 96 95 97 100 107 111 115 122 130 130 134 135 128 128 131 132 136 140 139 137 135 132 132 135 139 137 133 126 122 118 117 114 110 102 101 98 96 95 93 97 96 94 96 95 94 95 95 94 94 95 96 95 96 94 93 93 93 94 93 95 96 94 94 95 95 96 96 95 94 96 95 96 94 94 95 95 93 93 94 95 94 94 95 95 94 94 94 95 95 96 95 94 95 94 95 95 95 95 95 96 96 96 95 96 96 96 96 97 96 97 95 97 95 96 96 96 96 97 96 97 97 97 96 98 98 99 97 97 98 96 97 97 98 97 98 97 98 98 98 98 98 99 98 99 98 98 98 100 99 99 99 98 99 99 101 99 100 100 99 100 100 101 99 100 99 99 99 100 100 99 98 99 100 101 101 102 100 100 99 100 100 100 100 100 100 100 100 99 100 100 100 99 100 99 100 101 101 101 101 100 101 101 100 100 99 99 100 97 99 101 100 101 99 101 102 100 101 100 104 105 106 102 102 100 99 100 100 100 100 98 98 102 100 101 101 101 101 101 100 101 99 99 98 97 97 97 97 98 98 96 96 97 98 98 98 99 101 99 97 99 98 98 96 97 97 98 100 99 99 99 98 97 98 99 98 99 103 102 103 106 103 102 102 103 102 102 102 104 102 102 100 100 98 97 97 97 97 99 100 100 99 98 99 99 98 100 99 98 99 100 99 99 101 100 99 99 98 100 100 100 100 99 98 99 99 100 101 99 101 98 100 100 100 100 101 101 104 102 102 103 105 110 109 109 109 108 105 103 108 109 106 108 109 110 109 102 102 104 106 106 107 110 102 103 101 102 102 105 106 105 113 107 104 104 101 104 103 107 110 108 106 111 119 117 114 111 113 112 108 106 111 113 114 111 111 109 107 107 109 110 110 107 109 115 115 115 116 115 113 112 110 105 104 104 106 113 113 104 108 104 104 104 104 105 106 106 104 103 107 104 105 106 106 104 105 105 108 105 109 105 106 107 108 108 107 107 107 106 107 107 106 105 107 107 107 108 106 106 104 104 105 105 106 110 110 109 106 105 108 107 110 111 105 105 106 105 106 105 108 107 106 108 104 105 105 104 106 106 108 107 105 106 107 107 106 105 106 107 109 107 107 106 107 107 108 107 104 106 106 106 108 108 108 112 113 108 107 108 109 108 108 110 111 111 110 110 111 111 111 111 110 113 112 111 111 111 111 110 111 111 113 114 114 114 113 114 113 113 115 115 114 114 113 116 116 115 115 117 117 117 117 119 120 119 119 119 119 119 120 126 123 121 121 121 120 119 122 121 122 120 120 120 120 121 121 120 121 123 120 119 123 121 122 120 122 122 124 123 120 121 121 123 121 122 125 123 124 123 125 128 125 126 127 128 128 132 131 131 132 135 141 142 144 147 156 157 154 151 145 142 140 134 130 129 129 128 128 127 126 125 124 126 129 128 128 128 125 127 125 125 125 126 127 123 125 130 126 126 127 132 131 128 126 126 127 127 127 128 129 130 132 130 127 127 128 127 126 126 128 127 128 128 129 131 131 132 129 132 131 130 131 133 135 133 134 135 134 137 137 137 140 138 139 140 141 139 140 138 142 143 145 146 144 144 146 145 146 148 149 149 150 152 150 152 154 153 154 153 153 154 159 158 161 158 163 165 169 165 168 171 171 174 183 184 184 183 186 192 190 184 177 173 169 167 170 176 163 161 159 157 156 156 159 165 162 161 163 159 159 158 160 158 158 158 157 151 152 152 151 151 150 151 150 148 149 149 153 156 157 151 147 145 144 143 142 136 140 146 152 148 147 144 143 145 146 145 145 142 145 144 143 144 141 142 144 143 142 142 143 144 143 145 142 147 145 142 147 143 143 142 143 143 142 141 144 146 150 143 143 145 144 144 147 147 146 146 147 148 148 150 151 149 149 150 150 153 152 153 154 155 155 157 157 158 159 161 160 161 163 166 166 167 170 171 171 172 174 176 179 179 181 183 185 185 185 190 191 191 192 192 200 209 224 229 234 237 247 275 293 284 270 288 265 247 243 242 259 258 263 270 293 287 278 276 278 275 279 283 284 295 292 281 282 267 257 249 241 238 234 235 232 228 226 225 221 217 219 217 214 209 213 212 210 206 208 212 215 215 218 221 222 226 226 225 225 228 228 232 229 234 234 238 239 241 243 249 250 251 255 252 253 256 265 280 278 277 282 298 297 297 292 296 305 317 324 336 340 334 310 284 267 260 256 250 239 237 236 233 238 258 268 291 301 313 330 330 387 404 437 429 400 365 352 346 342 337 341 338 329 311 319 322 310 332 332 341 358 360 348 340 340 356 407 416 402 379 360 346 326 315 341 353 339 335 326 324 342 349 269 244 232 223 211 197 192 192 192 190 193 199 204 211 216 217 220 222 222 224 224 229 223 220 215 209 203 199 194 193 189 188 186 187 178 176 171 165 168 169 165 165 168 168 170 175 185 195 205 224 269 367 382 403 409 260 227 211 202 185 183 180 180 180 180 180 180 180 180 180 180 180 180 180 180 180 180 182 192 187 214 220 202 201 192 186 191 198 208 232 241 254 272 381 430 471 482 506 459 415 443 501 467 465 480 528 535 557 544 496 387 322 281 276 259 265 273 286 306 317 338 354 349 345 352 384 407 407 419 452 499 461 457 429 405 415 404 370 320 271 281 293 271 263 265 292 301 260 275 272 269 239 215 237 230 206 200 198 198 205 213 220 224 223 229 233 244 285 312 311 269 250 245 317 300 255 216 215 217 217 219 237 269 294 270 315 317 281 272 276 289 321 334 324 347 368 370 360 308 298 296 306 328 357 411 414 420 451 488 524 546 594 615 637 628 695 751 781 800 812 759 723 707 687 675 670 671 657 670 707 754 791 822 844 834 792 698 682 672 669 728 781 831 854 825 815 831 822 844 879 869 829 801 797 777 771 759 752 740 726 714 700 695 679 663 682 682 668 663 703 725 753 773 756 706 680 689 676 603 607 622 599 561 556 517 513 478 471 475 480 488 484 480 459 433 426 435 451 451 466 477 485 493 510 496 490 501 522 529 546 569 606 648 666 628 615 542 496 488 526 499 454 409 371 355 345 344 347 343 350 380 439 562 565 504 462 445 433 472 463 412 326 317
 95 95 95 94 95 96 96 95 96 96 96 97 97 96 97 94 95 96 96 97 96 96 96 95 96 96 95 96 97 96 95 96 96 96 96 97 96 94 95 96 96 97 99 96 97 96 96 96 96 96 96 95 96 96 95 96 96 95 96 96 97 96 96 96 97 96 98 96 95 95 95 97 98 97 98 98 101 110 114 119 125 135 135 139 138 126 123 124 125 127 129 129 129 129 129 133 137 143 145 139 131 125 130 126 118 114 107 101 99 98 96 93 98 96 94 96 97 95 95 94 93 95 94 95 96 95 94 95 95 95 95 95 94 95 94 94 94 94 95 95 96 95 96 95 95 95 94 96 95 96 95 94 95 94 93 94 95 95 94 95 95 95 95 95 95 95 95 95 95 96 96 95 96 96 97 98 95 95 97 95 96 96 96 96 96 96 96 96 97 95 98 97 97 97 98 97 96 98 100 98 98 97 98 97 97 98 97 96 98 98 98 98 97 97 99 98 98 98 97 99 98 99 99 100 100 98 99 99 99 100 101 103 102 100 100 99 99 99 100 100 101 101 101 100 100 100 102 101 101 101 100 100 100 100 101 100 100 100 99 100 100 100 100 100 99 100 100 100 101 101 101 100 101 102 101 100 100 100 100 100 100 99 101 101 98 100 99 100 101 104 101 101 101 103 103 101 99 100 100 100 100 100 100 100 103 102 101 99 100 99 100 101 99 102 99 99 98 97 99 97 97 97 96 96 97 100 101 98 100 101 100 97 98 98 97 97 97 96 97 97 98 100 100 100 98 97 100 96 99 99 98 99 104 102 101 102 101 101 102 102 106 103 100 100 97 97 97 97 98 97 98 99 99 98 99 100 99 98 99 99 102 99 99 102 100 100 100 98 100 99 100 101 100 100 100 99 99 99 100 100 99 100 100 100 101 102 100 101 101 101 101 102 106 105 104 108 107 106 108 106 106 106 107 106 106 107 107 108 100 101 101 103 101 102 110 104 103 101 101 102 111 114 112 114 107 105 103 103 107 107 109 108 108 107 115 117 117 114 107 108 112 110 115 112 116 115 112 110 108 105 105 104 103 106 105 105 109 114 114 114 115 113 119 113 109 104 104 105 109 116 112 105 104 104 104 104 104 104 104 108 105 105 105 105 107 110 104 104 106 107 106 106 105 107 108 111 106 108 105 107 107 106 106 107 106 107 107 109 110 105 105 105 105 105 107 108 110 111 112 112 109 111 109 108 106 104 104 106 105 105 104 104 105 104 108 106 105 107 105 104 107 111 107 107 106 106 106 105 105 105 106 108 106 108 107 107 107 107 107 105 108 106 106 106 107 109 112 112 112 110 109 109 108 110 110 111 111 111 110 112 109 111 110 112 111 110 111 112 111 111 111 111 111 113 114 115 114 113 113 114 114 114 114 115 115 117 116 115 116 118 117 117 117 118 120 120 120 120 119 119 120 120 124 128 126 121 120 120 122 122 121 121 119 120 121 120 121 120 120 121 124 120 120 126 122 120 121 122 123 122 123 122 126 126 123 123 124 124 122 123 125 123 125 127 125 127 127 128 130 134 132 133 137 143 146 146 147 151 151 149 146 141 138 136 134 133 131 127 127 128 128 127 126 125 125 125 125 125 126 127 128 126 125 125 126 128 126 126 128 127 125 127 133 129 127 127 127 130 127 127 128 135 135 133 132 131 127 128 129 127 126 126 127 127 128 128 128 128 131 133 131 130 130 131 133 139 133 134 133 133 135 134 135 136 135 136 138 139 141 139 140 142 144 145 143 145 147 146 145 146 148 149 152 150 152 150 152 154 158 152 152 153 155 157 159 157 158 158 165 162 162 171 178 180 177 183 180 177 178 188 194 199 196 188 183 177 174 177 176 166 162 165 160 159 157 159 163 161 163 163 159 157 157 157 160 154 151 153 152 154 155 156 160 155 153 153 151 150 150 151 155 154 152 151 149 146 146 146 138 139 146 151 147 138 139 144 145 140 143 145 144 143 146 144 144 143 142 144 143 143 143 143 143 143 143 150 143 146 144 148 144 144 145 145 143 142 142 142 145 144 151 144 144 146 144 146 144 144 144 144 149 147 149 150 149 152 151 153 154 154 153 155 155 156 157 158 159 162 161 161 162 164 166 169 172 169 172 172 176 173 177 178 180 180 182 183 187 188 191 192 192 193 194 201 219 239 245 261 261 260 289 306 288 278 289 260 247 246 247 275 268 272 277 297 292 287 291 288 286 299 298 292 302 305 302 325 274 263 254 249 240 239 238 234 228 227 226 225 224 220 219 219 212 212 214 212 208 209 209 211 215 215 217 220 222 225 227 226 230 231 230 229 236 236 237 236 238 243 247 247 249 253 259 262 258 264 274 273 280 290 303 306 307 302 309 313 311 317 324 333 334 321 298 271 268 267 261 250 247 240 239 234 243 262 288 330 324 346 391 416 410 434 451 423 371 365 353 343 348 350 337 340 336 338 328 323 347 369 364 352 375 381 383 397 402 431 450 450 429 379 350 336 330 357 374 380 369 336 315 327 339 307 271 247 225 207 195 193 193 195 198 200 205 208 222 228 227 227 237 235 239 246 262 243 232 224 216 207 203 196 195 190 186 186 190 184 187 180 171 167 169 169 169 165 165 165 173 178 195 209 227 260 345 354 385 422 269 228 211 200 189 186 180 180 180 180 180 180 180 180 180 180 180 180 180 180 180 180 182 181 180 193 211 208 185 184 189 200 203 210 242 268 280 292 412 437 430 449 505 449 396 421 457 418 400 442 490 454 464 476 442 346 286 248 249 279 287 292 307 330 335 347 377 376 371 355 363 388 408 422 477 502 412 393 370 367 369 345 316 329 276 264 290 269 240 245 250 265 235 228 245 245 232 198 202 205 200 198 198 198 199 201 207 212 214 214 221 239 257 237 244 227 223 227 228 219 216 217 224 228 238 243 236 230 231 231 276 271 252 258 274 314 344 353 337 335 355 350 338 293 289 298 310 346 371 421 462 423 433 451 470 531 545 562 575 594 663 675 705 753 795 768 740 724 697 687 679 681 667 665 683 708 768 813 815 779 759 695 687 680 667 715 764 804 860 913 885 905 892 889 909 877 847 815 794 776 768 774 759 752 741 735 715 699 684 662 669 677 662 658 691 712 747 775 727 709 679 662 637 622 640 647 630 589 575 512 487 486 484 497 504 514 504 482 462 437 426 433 443 452 478 495 503 500 515 509 502 506 528 540 559 586 619 664 673 605 544 472 449 441 460 406 375 352 352 348 345 353 369 341 348 402 452 525 535 453 388 372 368 386 381 354 312 307
[truncated: 7,180,522 more chars]
